# Supplementary material for: Development of AhMITE1 markers through genome-wide analysis in peanut (Arachis hypogaea L.)
Source: BMC Res Notes. 2018 Jan 8;11:10. doi: 10.1186/s13104-017-3121-8 (PMC5759262; doi:10.1186/s13104-017-3121-8)
Supplement: Supplementary file 4 — Additional file 4. Details on the newly developed AhMITE1 markers. [file 13104_2017_3121_MOESM4_ESM.xlsx]

## Sheet: Sheet1
Sl. #	AhTE	Chromosome	Right border	Left border	Target site duplication	Forward primer (5' - 3')	Fwd Tm	Reverse primer (5' - 3')	Rev Tm	Product size without AhMITE1	Insert position	Tested for validation	Validated	PIC
1	AhTE1040	Aradu.A01	755641	755649	AAAAAAAAA	AACCAAAACAATTTGAGCTTGAC	59.573	CGCCTCTATTGCTGTTGTTAGTT	59.861	177	inter-genic	YES
2	AhTE1041	Aradu.A01	977546	977554	ATTATCAGT	TGGTTACAAAGACTGGGATATGG	60.116	GTCATTTCATTTTCATAATGGGG	59.454	139	exon	YES	YES	0.21491
3	AhTE1042	Aradu.A01	1294491	1294500	ACTGATAATA	GTCATTTCATTTTCATAATGGGG	59.454	TGGTTACAAAGACTGGGATATGG	60.116	139	upstream	YES	YES	0.341079
4	AhTE1043	Aradu.A01	3690916	3690930	TTGTTGTATAGGGGA	TTTGGAACTCCAGAAGCATCTAA	60.243	AAAAATTGGATCCGTCCCTG	61.042	130	UTR
5	AhTE1044	Aradu.A01	6681894	6681902	TTTATTAAA	CCTGTTTTGTTGGGTTTAGTTGA	60.287	ACATTCCAAAAAGGAGACTTTCA	59.165	127	downstream
6	AhTE1045	Aradu.A01	7400582	7400590	ATAATATAT	TTAAGGTTGGTATGGGAGAAACC	60.441	TATTTCGTTTTCGGCTTTTGTAA	60.015	171	downstream
7	AhTE1046	Aradu.A01	9438339	9438347	TTAAATAAA	ACAATGGCAGTTTCACCAATAAC	60.163	GATCATGTCGAGTGAAAAATTCC	59.834	185	intron	YES	YES	0.123855
8	AhTE1047	Aradu.A01	10174586	10174594	ACCCGCTTA	CTCTTCAGGTGCGTTTACTTGAT	59.833	AGAATTGCGTGGAAGTAAAATGA	60.017	170	intron
9	AhTE1048	Aradu.A01	11421660	11421668	ATATTTTTA	TGGTGGTTTTATTTAGAATTTGTGA	58.928	TAAAATAAAAATGGTGATGTTTTCTC	57.094	192	downstream	YES
10	AhTE1049	Aradu.A01	12379428	12379436	TTGGAACAA	GTTGGAGAGAAAAAGGGATGAGT	59.995	CAGGGCCTTTCTTACTTTGAAAT	60.014	174	inter-genic
11	AhTE1050	Aradu.A01	13299282	13299290	TTCAAATAT	TTCGAGGCTTATCATTCATTCAT	59.949	ATCCTCCAGTCTCTCCAAAATTC	59.96	169	inter-genic
12	AhTE1051	Aradu.A01	19163507	19163515	TTAGTATTT	GCATAGATCGATGATGGATGAGT	60.329	AGACAACACAGGACCCAAAAAT	59.773	180	downstream	YES	YES	0.173024
13	AhTE1052	Aradu.A01	19197195	19197203	TCTTTTTTT	GGAAACTGGGACAAACAGAAAC	59.886	TCCCCATTATTCCCTTGTAACTT	59.962	193	inter-genic	YES	YES	0.123855
14	AhTE1053	Aradu.A01	19447186	19447194	TACTTTTAT	CACACCGTTAAAAACACGTTACA	59.88	GTGGATCTAGCCTAAACAGCGTA	59.826	160	upstream
15	AhTE1054	Aradu.A01	22157284	22157292	TTTTTTTAA	CCACCTTTTGATGTGAAAATAACA	60.141	ATAAGTCAAGGTTCCCAGTCACC	60.63	196	UTR	YES
16	AhTE1055	Aradu.A01	28039175	28039183	TTGAATTAT	GCTATGCGCGGTTTATGTATTTA	60.359	TTGGAGTCAATTTTGAGTCATTG	59.121	145	inter-genic
17	AhTE1056	Aradu.A01	43689048	43689056	AAGAGGGGA	AATTCTCTCCAAAGTCCAAAAGG	59.992	TTGCTATTCAGATTTGGGTTTGT	59.891	126	UTR
18	AhTE1057	Aradu.A01	44617294	44617302	TAAAATATA	TGTATAACGATGGAGAAGAGGGA	59.973	AGCTACAAATCAATCATTTTGGG	59.407	131	inter-genic
19	AhTE1058	Aradu.A01	53038507	53038515	TTTCCAAAA	TAAGTATCAGGGTTGGGTCATTG	60.116	GGGAGTATCTTTTAGCCCTTTCA	59.982	157	upstream	YES	YES	0.123855
20	AhTE1059	Aradu.A01	56393908	56393917	TTCTATTAAT	CTCCTCTTCTGCTATGGAGATCA	59.99	CAGATAAGAAAAACAAAAGCAGCA	59.957	196	inter-genic	YES	YES	0
21	AhTE1060	Aradu.A01	64287915	64287923	AAAAAAAAT	GGATTGCATGTTGTTGTGTGTTA	60.703	CATCTGTTTGTAGTGTGTACGATCA	59.144	185	inter-genic
22	AhTE1061	Aradu.A01	71585599	71585607	TTTTTATTT	CCTCAATTCTTGGGCTTAAACTT	60.014	GGGAATCACATTTTGTTTCAAGA	60.21	137	inter-genic
23	AhTE1062	Aradu.A01	75665488	75665496	TTAAAATAA	CTAGCTTCCCCTTGTGGAATAGT	60.031	GCTTTCTTATTCTTCAAATAGCCC	58.93	198	inter-genic	YES
24	AhTE1063	Aradu.A01	88775356	88775364	TAACCAATA	CTAGTCCCTCCTTGTTTTCGATT	60.011	AGGGAGGCTTTAGAAGACGTAGA	59.928	156	upstream
25	AhTE1064	Aradu.A01	88989147	88989155	ATAGTTTTA	TTTTGGGATTTGTAACCATCAAA	60.427	AATTGTGGCCAGTATGTAACCAG	60.176	116	intron
26	AhTE1065	Aradu.A01	91541951	91541959	TTAGTTTTT	ACTTCCTCGCTTGTCTCCTAAGT	59.963	GAAAGTTTCCCCATAAAGGAATTT	59.965	188	inter-genic
27	AhTE1066	Aradu.A01	91587156	91587164	TAAATTAAA	CAAGCAAAGGCAACAAAAGTAAC	60.205	TATCATGCTTATTGTGTTGAGCG	60.164	139	intron	YES	YES	0
28	AhTE1067	Aradu.A01	92328899	92328907	AATTAATAA	CAAGCAAAGATTATGATGCAGTG	59.793	ATCACGGTTAGTTACCCGAAGAC	60.631	191	inter-genic
29	AhTE1068	Aradu.A01	92898637	92898645	TCTATTTAA	TTTATGGTTATCAAAATGTGCCA	59.271	CGTGGGAGGGAGTGATAAAAGTA	61.539	122	inter-genic	YES	YES	0
30	AhTE1069	Aradu.A01	92928050	92928062	TCCAAAACCGCAA	AGTCCATACACGTGTCCATATCC	60.018	TCATCCGACTGCTTACCTAATGT	60.035	124	inter-genic
31	AhTE1070	Aradu.A01	93159427	93159435	TTATTTGTT	ATGTAGTTTGCCGGATCATATTG	60.108	ACTAAAAACCCATCAGCAGCATA	60.036	144	inter-genic
32	AhTE1071	Aradu.A01	93498032	93498040	ATATACTAT	TTCATCGACTACAATTCCCAGTT	59.885	GGGACCTTTTCTTATGAGTGGTT	59.769	197	intron
33	AhTE1072	Aradu.A01	93541596	93541604	TTCTGTTTA	ATTTCCCTTTATCTGCATTTGGT	60.089	CGTCAACTTCTACATCCTCATCC	60.012	166	inter-genic
34	AhTE1073	Aradu.A01	95473719	95473727	AAAGATAAA	TTATACCTTGGATGGTTGTTTGG	59.991	GAAACTGACTCGTTTACCCAAGA	59.682	109	inter-genic
35	AhTE1074	Aradu.A01	96171181	96171189	TTCTCATTT	TAACTCGATCTCCGCTAACATTC	59.771	AGCATGCCATGTGGATAATAAAA	60.564	173	inter-genic
36	AhTE1075	Aradu.A01	97499335	97499343	TAAAAATTA	AAAACTCCCATGCAAATTTCTTT	60.22	CATTTCTTTATTTTTGGCATTATGT	57.803	194	inter-genic
37	AhTE1076	Aradu.A01	100228942	100228950	TTGATAAAT	ACAAATAAAGCCATCGACACAGT	59.947	TTTTTAATCCGAGACTCATTCCA	59.957	142	upstream
38	AhTE1077	Aradu.A01	100441964	100441973	TATATATTAA	CCTCCTTTTCTTATGGCATTACC	60.202	AACTTACCCTAAACGTCAGGGAC	59.824	143	inter-genic	YES
39	AhTE1078	Aradu.A01	101689998	101690006	TTATTAAAA	ATGGAAGTGATTTAGTTGGTGGA	59.755	CTTCGCCATATCAGGTAGGATTT	60.67	131	inter-genic	YES	YES	0.250335
40	AhTE1079	Aradu.A01	102853774	102853782	TTTAGCAAA	AAAAATTAGGCTCATAGGGCAAG	60.003	TTTCATCAACCATGTCTTTTCAA	59.483	162	inter-genic
41	AhTE1080	Aradu.A01	103023784	103023792	TTTTTTTAA	GACGCAGACACAAAGACATAACA	60.225	TGATGGTGGTTGTAGATGTTGAG	59.906	176	inter-genic
42	AhTE1081	Aradu.A01	104335635	104335643	TAATTTTTA	TGCACGCTACTCAGCTTTATGTA	60.109	GGAAAAGCTCTCACATTTTACCA	59.659	133	inter-genic	YES	YES	0.21491
43	AhTE1082	Aradu.A01	105386326	105386334	TTGGAATAA	ATGAGACACGGTGTGCATAAATA	59.42	AATTGGGTAACTTTAGCTTTCCG	59.919	148	inter-genic	YES
44	AhTE1083	Aradu.A01	106716471	106716479	TTTGTCAAA	AGTGTCCCGGGATATATTTTGAT	59.833	CACATTACTGCACCATATCAGGA	59.897	125	intron
45	AhTE1084	Aradu.A01	106811926	106811934	TAAATCAAA	GGAAGGAATTTCAGAAAAGGAAA	59.943	GAGGAGCCTGTAATGAGGAAAAT	59.984	149	UTR
46	AhTE1085	Aradu.A02	1414829	1414837	ATTAAATAT	AAAAATCATACATCAAATCCTAAACAA	58.5	TAATCATCGGTATTTGTCGAATG	58.884	181	downstream	YES	YES	0.324865
47	AhTE1086	Aradu.A02	1483531	1483539	AATTTTTAT	CTCTTCTTTCTCATTTCTGCCAA	60.008	AAGGGCATTTGTGATTCTTATCC	60.54	177	downstream	YES	YES	0.0665055
48	AhTE1087	Aradu.A02	1486143	1486151	TTAGAAATA	GGACTAGTGAGTTAAAGGGGACC	59.433	AATCCCCAAATCCAAATTCATAA	60.573	198	upstream	YES	YES	0.250335
49	AhTE1088	Aradu.A02	3587036	3587044	TTAATTTAA	TCTTAAAAACTCACCAAACAGGC	59.695	GGCGCATACAAAAACAATAGAAG	60.038	128	upstream	YES
50	AhTE1089	Aradu.A02	4546702	4546710	TCTCGGAAT	TAAATCTTATTGTTTGTTACCTTTTGG	58.29	TATTTAAAATTATTGGCCACCCC	60.149	100	intron
51	AhTE1090	Aradu.A02	4989670	4989678	TAATATATA	ACTTGACCCTTTTCTAGCTCCAT	59.685	ATTTTTCAGTTCTCACACACCCA	60.797	106	upstream
52	AhTE1091	Aradu.A02	5244425	5244433	ATCTTTTAT	CTCTTCCCCAACTTCCATAACTT	59.888	TGTTGAAGGTACAAATAAAGCACA	58.787	194	upstream	YES	YES	0.28004
53	AhTE1092	Aradu.A02	6031766	6031774	TTAATATAA	TCATGACATCATCATATTTTCGC	59.815	GCTGAAGAACAGTTAACAGCCAT	59.839	160	upstream	YES	YES	0.0665055
54	AhTE1093	Aradu.A02	6104679	6104691	TTTCCAAAATGGA	AAGGGCATAAAGTCTCACAAACA	60.048	TTGGATAGTGTGGGAATGAAACT	59.755	100	inter-genic
55	AhTE1094	Aradu.A02	7135206	7135214	AATTATTTT	GGCCTTTTCTCCATTGATAATTC	60.159	TTCTTTTGCTGTCTTTTTGCACT	60.439	177	inter-genic
56	AhTE1095	Aradu.A02	7185639	7185647	TATTTATAA	TTTTGATTGGCCAAAAGTGTTAC	60.257	TTCTCCTTGTACCTCAGCTTCTG	60.061	126	UTR	YES	YES	0.250335
57	AhTE1096	Aradu.A02	7537954	7537962	TTAATTTAT	AAGTTTCCGTGCAATGGTAAGTA	59.946	ACCCACACCTTACGTATGAGAAA	59.812	153	intron
58	AhTE1097	Aradu.A02	7553583	7553591	TATTATTTT	TTCGTACACAATAGATCACACGC	60.074	TTTTATACACCACACGCACTCTG	60.102	115	intron
59	AhTE1098	Aradu.A02	12966799	12966807	TAAAATTTA	GGGGAGAGAGAAACTTCCATAAA	59.958	CAACCCAAAGTAGATAATGCAGG	59.906	167	inter-genic	YES
60	AhTE1099	Aradu.A02	13083822	13083830	ATATAAGAA	GGTCCTTTCTTCTTTGTTGATCC	60.335	CAAATTTTGGAGAACAATTTGAG	57.863	128	inter-genic
61	AhTE1100	Aradu.A02	16239529	16239537	TTTCCAATT	AAATTGAACGCAGAAGAATGTGT	60.055	TGAAAATATTAGGAATTAAGAACGAGA	58.117	178	upstream
62	AhTE1101	Aradu.A02	35946140	35946148	TTTCAGAAA	TTTTAATTTGTTCTCCTTTCGAGG	60.004	TTATAAAGAAATTAGGGGCAGCA	59.209	108	inter-genic
63	AhTE1102	Aradu.A02	47564691	47564699	AATATTTAA	TGAAAGTTAGATGCAGCTTGTGT	59.101	CCCTGCATGTATCATTATCAAGG	60.571	181	inter-genic
64	AhTE1103	Aradu.A02	51209050	51209058	TTATTTTTT	TAACCTTCAATCGGAGGACTCAT	61.181	AAGTTTTCTTTGATGGTCCAAAA	59.067	185	inter-genic
65	AhTE1104	Aradu.A02	57312712	57312720	TAAAATAAA	GGAGCAATAAAAGGAACGAGTTT	60.02	TCCGTTTTCAAAGCAATTTACAC	60.38	192	intron
66	AhTE1105	Aradu.A02	60400319	60400327	ATAGATAAA	CCTCTGTTAGAATTGTCAGGGAC	59.157	TGTTCTCTTCCGTTTGTTGTTTT	60.062	196	upstream
67	AhTE1106	Aradu.A02	61545045	61545053	AAAATTCAA	GACCCTTAAAAGAAGGTGGAAAA	59.875	TTATGGAAATGGAGAAGGTTGAA	59.83	130	inter-genic
68	AhTE1107	Aradu.A02	67365465	67365473	TAAAAGAAA	GGTCTTGTGTCACATCACGTTTA	59.95	AACGAAGACTTCACTGTATGCAA	58.964	149	upstream
69	AhTE1108	Aradu.A02	69175640	69175648	TTTAAGAAT	AACACTGGGCCTTTTATATCCAT	59.988	AAGCATTGGAAATGGTGTCTTTA	59.891	181	exon	YES	YES	0.21491
70	AhTE1109	Aradu.A02	72335687	72335695	TTAGAGTAA	TTTTCTGTGCTTTAATAACCGGA	60.013	AAAGGTGTCGTGTTAATCGGTTT	60.984	198	inter-genic
71	AhTE1110	Aradu.A02	79498398	79498406	TAATATTAT	ATATACATGTGTGTGGCCATGTG	60.443	ATGAGTTAGAAGCTTGTAGGGGC	60.16	127	inter-genic	YES	YES	0.173024
72	AhTE1111	Aradu.A02	80183340	80183348	TTAATTAAT	ATGTTTATGAAGGACGACCACAC	60.165	TCACTCATCACTCATCAGCAGTT	59.929	136	inter-genic
73	AhTE1112	Aradu.A02	80243152	80243164	TACATACAAACAA	TTCCTTATTGTAAAGGGCTCACA	60.01	CAGTTATTTTAAACCAGATGGGG	58.849	117	inter-genic
74	AhTE1113	Aradu.A02	83014801	83014809	ATTTAATAA	CCTTATCCCATCACTTAACAGCA	60.369	TCCCACTTTAAGATATTTGCATGA	59.871	195	inter-genic
75	AhTE1114	Aradu.A02	84669073	84669081	ATTATCTTA	TACGAAAAGCAAGGAAGGACATA	60.134	AAGGGTAACCAATTCCAAACAAG	60.47	133	inter-genic	YES	YES	0.21491
76	AhTE1115	Aradu.A02	85344032	85344040	ATTAATAAA	ATATTGACTGCCCACCTCTAACA	59.906	AGCTAAGTGCCAATTATGAATGC	59.682	193	downstream	YES
77	AhTE1116	Aradu.A02	86836051	86836060	TATTTTATAT	ACTCCCATTTCATTTTGTCCTTT	60.102	ACTCTTTATCGTTCATTGCCAAA	60.017	192	inter-genic	YES	YES	0.123855
78	AhTE1117	Aradu.A02	87600188	87600196	ATATAATAA	CCCTTGCATTATTTTTATTATCGC	60.083	TGCAAAAATTTTCTTCGTATCGT	60.019	109	upstream	YES	YES	0.21491
79	AhTE1118	Aradu.A02	88481891	88481899	TTTTTTTTA	ATGCAAGGACGTACAAGTGATTT	59.947	AAAGTGTTCGGATATAGCAAAAGC	60.052	177	inter-genic
80	AhTE1119	Aradu.A02	88933213	88933221	TTTCCATAA	GTATATGAGCGAAATAAGGCACG	60.025	ACACATTTTGGGAAGGTAATGTG	60.028	179	upstream
81	AhTE1120	Aradu.A02	90853738	90853746	ATGAAAATT	GTAAAAGTTTGCCTCCTTTTGGT	59.933	GGTTCCAAGTTACAAGTCACACA	59.063	154	inter-genic
82	AhTE1121	Aradu.A02	92080142	92080150	TTAAAAGAA	AAAGATTCAAAAACCTAAGGAAACA	58.761	AACGATGAAATTGGACAACAAAT	59.643	200	intron
83	AhTE1122	Aradu.A02	92709921	92709930	ATTATATTAT	GAGGCAAAAAGAAGAGTAGTGGA	59.078	GCCATTTGTCAAAAGAATACGAA	60.349	191	inter-genic
84	AhTE1123	Aradu.A02	93352863	93352871	TATCTTTTA	AAATTGCTGAGCTGTTGGTACAT	60.075	CATTATTAATCACGCAACGAACA	59.909	167	inter-genic	YES	YES	0
85	AhTE1124	Aradu.A03	725680	725688	TTAAATTAA	GCTGATTTCATACCCTTGTCTTG	60.014	GTGATTAAGATGGAACCAAAGCA	60.358	142	inter-genic	YES	YES	0.0665055
86	AhTE1125	Aradu.A03	2127419	2127427	TTATCAGAA	CTGGTTATCTGGACCACTTTCAG	60.04	TGATTCAGGAAGGTTGAATGAGT	59.99	145	exon	YES	YES	0
87	AhTE1126	Aradu.A03	4008815	4008823	TTTCTTTTT	ATGCTTCGTAGTTTTCCACGTT	60.062	TGTGAAGCAACAATAATAGCAACC	60.411	199	upstream	YES	YES	0.123855
88	AhTE1127	Aradu.A03	5809771	5809779	TTAATTTAA	CCTGTTTTGTTTTTGTGGTTTGT	60.201	TCGAAAGGTTATTTACAAGCAAAAC	59.96	200	inter-genic	YES
89	AhTE1128	Aradu.A03	6405073	6405081	AAATCATTA	TTTGTTTGTTAAGGATCAGGCAC	60.389	GTCAAAAGTCCACTTTGCATCTC	60.165	178	inter-genic
90	AhTE1129	Aradu.A03	6887707	6887715	TTATTATTA	CATCCCAGCAAAATCTACATGAT	60.218	TCTGGCTAGTGGGTACTGTTGAT	60.068	130	inter-genic	YES	YES	0.0665055
91	AhTE1130	Aradu.A03	9082331	9082339	TAACTTAAA	CAACACAAGCCACAACATAAAAG	59.605	TATTAGAAGCAGAAGATGGTGGC	59.771	200	UTR
92	AhTE1131	Aradu.A03	9172381	9172389	TTATATAAA	TGATTTATGTATTTTTATTCACCAGC	57.813	AAGAAGAAGTGCAAATTTCTTTAGTG	58.736	164	inter-genic	YES	YES	0.304688
93	AhTE1132	Aradu.A03	9245705	9245713	TTATTATAT	AAGTTTGAATTGGTCCTTGTTCA	59.9	CATAGAACACAAATGTTTTGGCA	59.918	176	inter-genic
94	AhTE1133	Aradu.A03	9367261	9367262	AAn_Duplication	AACTTGACAAAATAAAGTGCCCA	59.926	GTGGGTGACTTGGATTAGAAATG	59.755	177	inter-genic
95	AhTE1134	Aradu.A03	11652051	11652059	TTTCATTAA	TAACTAAATTACCAAGCTCCCCC	59.769	AAACCGTGATCATCTCGATCTAA	59.979	199	inter-genic	YES	YES	0.0665055
96	AhTE1135	Aradu.A03	11845713	11845721	TAATGATTT	CACAAGATCGATTCATTTTGACA	59.989	GGCATATGGCAGTGACAATCTA	59.988	176	intron
97	AhTE1136	Aradu.A03	12718218	12718226	TTCTTTTTT	AAAGGAAGACATTTTTCTCAGCA	59.424	TTGTGACCTAAAAGAAACGGAGA	60.149	115	inter-genic
98	AhTE1137	Aradu.A03	13552930	13552938	TAATAATTT	TACGTATCTGATCGAGTTCGGTT	60.035	ATAGTGCACGTGTATGTGTTTGG	59.864	111	intron	YES
99	AhTE1138	Aradu.A03	13570392	13570400	AAAAACATT	TTGTCCGACACCTAATCAAGAAT	59.885	TGCCATCCTAAAACCTTTAACAA	59.892	171	downstream
100	AhTE1139	Aradu.A03	15857481	15857489	TATTTATTT	TTTGTACAGATTCTGCAATGTGG	60.046	TTCGAGGTCAGATAGAATCTTCG	59.864	107	inter-genic
101	AhTE1140	Aradu.A03	18328822	18328830	TAAAAAAGT	CAAAGCAGAAGTTAATACACCCG	60.063	TTTGTTTTTGGATAAAAGCCAGA	59.994	186	intron	YES	YES	0.173024
102	AhTE1141	Aradu.A03	18496333	18496341	AATTATATA	AATTTGCATTGAAAAGGATTTGA	59.844	TTGTGCATTTCAGACATTACTGC	60.187	150	upstream
103	AhTE1142	Aradu.A03	21201236	21201244	TTAAAAAAA	ACTGAGCGGTTATACTTTCAGCA	60.321	TATCAAGAAGGGACCATTTCTCA	59.952	159	inter-genic
104	AhTE1143	Aradu.A03	21390849	21390857	TTTTATATT	CATTTTTCATTCATTTGTTCTGTGA	60.257	CAAGATTTCGTTGGTCGGTTAT	60.237	198	inter-genic
105	AhTE1144	Aradu.A03	24234863	24234871	ACCTGATAA	AATATTTGGAGGATTTTGCTGCT	60.327	AACCCTTAATCAAACTCATTGGC	60.569	167	inter-genic	YES	YES	0.123855
106	AhTE1145	Aradu.A03	24346936	24346944	AATTCTTAT	AAAAACTCCAATCTAAACCCCAA	60.095	TGACTTTGTTATCGAGCGTTTCT	60.302	104	intron	YES	YES	0.250335
107	AhTE1146	Aradu.A03	25107704	25107712	AAAATAAAA	GCTCAGAGTACAGCCAAAAGTGT	59.999	GCTGGTTTAAAAGAATTGTACGG	59.14	195	UTR
108	AhTE1147	Aradu.A03	28792223	28792231	TTATATAAT	TTGTCTTCCTTTCCCACTACAAA	60.022	TTGAGTCAAGCAAAGTTTGAGAA	59.187	191	inter-genic
109	AhTE1148	Aradu.A03	28862519	28862528	ATTAAATTAA	TGCTTTGGTGACTCAAGACTGTA	59.966	TTAAGCTGAAGGTTTAGTTGGCA	60.288	197	upstream	YES
110	AhTE1149	Aradu.A03	28957365	28957373	AAAAAAAAA	TCTAGTGCCTCCAAAATCCATAA	59.977	TGCTTGTAGACTCATTTTAATACAACA	58.516	103	inter-genic
111	AhTE1150	Aradu.A03	30185613	30185621	AAAAAAATA	TTTCGTCGTTTTTCTGTTAGTTTC	58.945	GGTGATTATGGGTTAGAGAAACAG	58.164	181	intron	YES	YES	0
112	AhTE1151	Aradu.A03	30623828	30623836	TTTTTCATA	CAAGTGATTAACGAGTGTGATGC	59.691	TTTTCTTTTATTCGTTGCTTTCG	59.799	198	upstream
113	AhTE1152	Aradu.A03	30695271	30695279	TACTAAAAA	CATCAACAAATAAAGAGAAAGAAGCA	60.173	TTTTTCATCACTTAATCCACTCAA	57.875	162	inter-genic
114	AhTE1153	Aradu.A03	31172802	31172810	TTAGTAGTA	TGCTACATGCACCATCTACAAAG	60.2	ATTATTAGGTAACCCTTCCAGCC	58.884	185	inter-genic
115	AhTE1154	Aradu.A03	31447416	31447424	ATAAAAAAA	TTATATGCTTCGCCATCATTACC	60.198	GAAGACTGGGGAAAAGAAAAGAA	60.095	184	exon	YES	YES	0
116	AhTE1155	Aradu.A03	31604984	31604992	TTTTTCCAA	ATAACATCATCACATGCAATCCA	60.096	TCTTTTTGTTAAAATTCATTTATTGGG	59.922	147	inter-genic	YES	YES	0
117	AhTE1156	Aradu.A03	31985250	31985258	AAGTCTAAA	GAAATATTTGAAATTGCATTGGC	59.722	ATCTGTTCTTCAGTTTTTGGTGC	59.688	161	upstream	YES	YES	0.173024
118	AhTE1157	Aradu.A03	34872344	34872352	AAAAGTAAA	GACCCTAAATACACACGCATATCA	60.154	CAATGATCACTGCTGCAATAAAA	60.143	149	inter-genic	YES	YES	0.324865
119	AhTE1158	Aradu.A03	35144802	35144810	TTTTAACAA	CTGTCCGTCATTATCCATCTTGT	60.256	GAGATGTCAAGTCGTTTCCTGTT	59.674	102	downstream	YES	YES	0.123855
120	AhTE1159	Aradu.A03	36857655	36857663	ATTTATATA	GCGCGTGAGAAAAGTAAAATAAG	59.504	GTACTGAGGACCACAAGGACAAA	60.442	200	inter-genic	YES	YES	0
121	AhTE1160	Aradu.A03	37573844	37573852	TAAATTGAA	CAAAAAGAAAAAGGGTAAATGGG	60.089	AGGGGCTTGGGTTTAATGTAATA	59.985	197	upstream	YES	YES	0
122	AhTE1161	Aradu.A03	39602545	39602553	ATTCATTAA	AGAAAGAAGAGGAGCATAGGAGC	59.669	ATTCTTTGGACTTGAGCACTTGA	60.289	190	upstream
123	AhTE1162	Aradu.A03	39869462	39869470	TTTTTTTAA	CCATTGAAGTGGAAGAAGAAGAA	59.749	GAAAATTCAGTCCAAAGAGGGAC	60.335	142	inter-genic	YES	YES	0.21491
124	AhTE1163	Aradu.A03	41405168	41405176	TTAAATATA	TCACCAATTTCATGTTTCTCTGA	59.601	CCTTTCTCCATTCCTCTCAAGAT	60.082	179	inter-genic	YES	YES	0.173024
125	AhTE1164	Aradu.A03	42709107	42709115	TAAATGAAA	GAGAAGTGAGTTGTGTTGTGTGC	59.871	CATTGCCCCTACCATAACAACTA	60.134	114	inter-genic
126	AhTE1165	Aradu.A03	47635905	47635913	AAAATTAAT	TCCTTTGATAAAAGCTGAAACCA	60.115	AGGTTCCACAGAATTGTTGTTGT	59.824	133	inter-genic	YES	YES	0.0665055
127	AhTE1166	Aradu.A03	55496552	55496560	AAAATTAAA	TAAATGCATTCTACCTTTGAGGG	59.528	ACTTTTGACTTTTTGGGTTGTGA	59.935	104	inter-genic
128	AhTE1167	Aradu.A03	76809060	76809068	TTAAGTTTA	TGCATTTTTACGCTTTCAAGATT	60.14	AAAGTGCTGGAATTAGATACGCA	60.16	167	inter-genic	YES	YES	0.304688
129	AhTE1168	Aradu.A03	76925106	76925114	ATAATATAT	TTGATTATAAAACCTGCCACACG	61.081	AATGAAATTGGTGTGTCTCGACT	59.921	185	inter-genic	YES	YES	0.375
130	AhTE1169	Aradu.A03	80483876	80483884	ATTCATGTA	CAAAGAGGACGCTTGTAGAGTGT	59.992	GGAAGAGGGCTTATGAAAAGAAA	60.083	110	upstream
131	AhTE1170	Aradu.A03	80484066	80484074	ATTCATGTA	CTTCTCCTTCGTCTTCACCTTTG	61.608	GGTTTTTGAAAGAAGAGGGCTTA	60.114	114	upstream
132	AhTE1171	Aradu.A03	81681777	81681785	ATAATTTAT	AGCTTGAATCATTTGAACCTTGA	60.122	CCGTCACGTTTATCCAGTCTTTA	60.4	156	UTR
133	AhTE1172	Aradu.A03	88190069	88190077	ATTAAATAA	CAAGAAAAGAAGAATCTGCATCAA	59.899	TTTCAGAGGTGGCAATAACTTGT	60.048	120	inter-genic
134	AhTE1173	Aradu.A03	94452627	94452635	AAATTAAAT	TTGCTACCAAAAGCCTTAATAAAAA	59.645	TTGAACCCCATACCATACCATAA	60.187	192	inter-genic
135	AhTE1174	Aradu.A03	97039968	97039976	ATAAATTAA	ATTAGCATCTTTCATGACAGGGA	59.979	TGTAATTAAGTGTCCTATCCGGC	59.428	156	upstream	YES	YES	0.28004
136	AhTE1175	Aradu.A03	98627662	98627670	TTAAATTAA	CAATGTAGGAAAATGCAGAGAGG	60.136	TTTCAGAACCAACATGGAAAGTT	59.9	172	inter-genic	YES	YES	0.21491
137	AhTE1176	Aradu.A03	100097210	100097218	ATCAATGAA	TTCAATGACACAAAAGCATTGAC	60.032	CTGAAAAAGGTTGGCACTTTATG	60.043	132	upstream
138	AhTE1177	Aradu.A03	100834127	100834135	AAAAAGTAA	GCATGACAAATGTAGAACTCGAA	59.284	TTCTTTATTTTTACCTGCCACCA	59.892	127	inter-genic	YES	YES	0.373721
139	AhTE1178	Aradu.A03	104887184	104887196	TCCATAATTTTAA	TGAAAGCCGGATTAATTTCAGTA	59.98	CAATTTTATGTCTTTCATTCCGC	59.864	156	inter-genic	YES	YES	0.123855
140	AhTE1179	Aradu.A03	106475807	106475815	TTTTCTAAT	CAAATTTGTCTTCATGTTTCTGG	58.663	AGGAGCCAACTTTACCAACTTTC	60.05	118	downstream	YES	YES	0.0665055
141	AhTE1180	Aradu.A03	107601377	107601385	TTAAATTAT	TGGTGTCCTTGTAAATAACCCAT	59.531	ATTCAATCAATAACACCACAGGG	59.994	157	upstream	YES	YES	0.0665055
142	AhTE1181	Aradu.A03	112019135	112019143	TATATACAT	TAGTTGTCTTGCTCGTTTTGACA	59.97	CAAAAACAAGTTAAATCAACGCC	59.931	146	inter-genic
143	AhTE1182	Aradu.A03	112280348	112280356	TTCCAATAA	CCACATCACCACTTCTACCTAGC	60.068	CAACATCAACAGTTCAACACCAC	60.363	194	inter-genic	YES	YES	0.375
144	AhTE1183	Aradu.A03	112833100	112833108	AATAAAAAA	GACAGAAATTGGCGGATAATATG	59.726	TGCGGTGTATTAGAATGAAAACA	59.545	178	upstream	YES	YES	0.123855
145	AhTE1184	Aradu.A03	113472425	113472433	TAATATATA	GAATTTGAGTTCCAGTGAGGTTG	60.026	ATTCCAAAGAGACAGAGCAGCTA	59.688	148	intron	YES	YES	0.123855
146	AhTE1185	Aradu.A03	113586169	113586177	TTATGTTTT	GGAGTAGGGAAGTCAGTCAATCA	59.63	TACCTCGCGTGTAAACCTAACAT	59.965	160	inter-genic
147	AhTE1186	Aradu.A03	113658939	113658947	TTATTTATT	AAAAAGGGAAAGCGAAGAATATG	59.985	GGACAAACTGATAGCTTCTTCCA	59.776	133	UTR	YES	YES	0
148	AhTE1187	Aradu.A03	114502135	114502143	TTATATTAT	AAAAGTTTGTTTAGTTACTTGCTTGTT	57.58	AATGCCAATGGTAATGATAATCG	59.953	194	inter-genic
149	AhTE1188	Aradu.A03	116477468	116477476	ATTGCTCAT	ACATAAACCTACAAGCGAATCCA	59.912	CCGAGGTTACATCAGTTACAAGC	60.069	176	inter-genic	YES	YES	0.369846
150	AhTE1189	Aradu.A03	116791920	116791928	ATAAATTAA	GTGTAAATCCAATCTGCTTCAGG	60.014	CTGCTACTTAAACCAGCCAAAGA	59.959	191	UTR	YES	YES	0.21491
151	AhTE1190	Aradu.A03	117599835	117599843	TATTATTAT	ATAGAATAAAACCCTCCTTGCCA	60.202	TCATATTGTGCACCATTTTCTTG	59.882	114	inter-genic	YES
152	AhTE1191	Aradu.A03	117950995	117951003	TATTATGAA	ACATTTTGATGATCCAACTCACC	60.11	TATGAAGTTGAGTTTCCACCTGT	57.792	164	intron	YES	YES	0.28004
153	AhTE1192	Aradu.A03	118584776	118584784	TTAAAATTA	CATGTGTCTTTTGCAGATAGCAG	59.955	GACAAAGGTAACCCCATCTCTTT	59.769	174	inter-genic	YES	YES	0.0665055
154	AhTE1193	Aradu.A03	119861390	119861398	TATATATTA	ATTCCAAAGAGACAGAGCAGCTA	59.688	GAATTTGAGTTCCAGTGAGGTTG	60.026	148	intron	YES	YES	0.123855
155	AhTE1194	Aradu.A03	121031528	121031536	TTTTATATT	GTTGTTCAATACTGAGGGCTTTG	60.048	TCTCTAATATTTCTTTCGGTCTTCG	59.373	199	upstream	YES	YES	0.123855
156	AhTE1195	Aradu.A03	121593522	121593530	ACATCATTA	TTAAGCACCAACCAATCTCATTT	59.891	TACAAATTAGAGGGAGACCCACA	59.879	166	inter-genic	YES	YES	0.21491
157	AhTE1196	Aradu.A03	122690931	122690939	TTAAATGAA	ACTGAATGAATGTACTTTGCCGA	60.891	GGCTAAGAAAACATGATCCTGAA	59.622	193	downstream
158	AhTE1197	Aradu.A03	123506221	123506229	TTATTGGTA	ACTATGCCACCTTCGTAGTCGTA	60.089	GCCATCAATCCGTACATGTTATT	59.989	170	inter-genic
159	AhTE1198	Aradu.A03	123718436	123718444	TTATATATT	TGCCTAGATTCCACTTTCCATAA	59.977	TAATGTTGGGCCTTTGTCTTTTA	59.892	149	inter-genic	YES	YES	0.123855
160	AhTE1199	Aradu.A03	123820811	123820819	TCAAAAGTG	GAGAGCGCTTTTTAAGAGTAGCC	60.176	GTACCATGTATCATTTGGGGAAA	59.836	133	inter-genic
161	AhTE1200	Aradu.A03	124032372	124032380	AAATAAAAA	TAACCTCCAATTACCCAACGTAA	59.667	TTTGAGACTACAAATAGTGGGGC	59.552	143	inter-genic
162	AhTE1201	Aradu.A03	126085901	126085909	TAACTTAAA	TTTTTCCCATGTGTGGTTAACTG	60.997	ATGAAGGGACCTGGATTGATATT	59.931	193	upstream
163	AhTE1202	Aradu.A03	126238035	126238043	ATAATTCAA	TTGGAGTCAATTTTGAGTCATTG	59.121	GCTATGCGCGGTTTATGTATTTA	60.359	145	inter-genic
164	AhTE1203	Aradu.A03	126394839	126394847	ATAAAATAT	TGAACGTGTAAGAAATCTCTTCTAATG	59.351	TAGTGCAAAGAAGTTGGTTGAGC	60.811	198	inter-genic	YES	YES	0.123855
165	AhTE1204	Aradu.A03	126683206	126683214	TAATGAATT	AACTAATGAATTTCCCCCAATGT	59.847	CCAATGTTGTGTTCAGAAGTTGA	60.06	134	intron
166	AhTE1205	Aradu.A03	127042328	127042336	TATTTTTTA	TTAGAACACTGTCGTCCGAATTT	60.048	TCCAATAAAACTCATATTTCCCAA	58.836	175	intron	YES	YES	0
167	AhTE1206	Aradu.A03	127257054	127257062	ATATTTTAA	TGCCGGTATTTTGTATATGTGTATG	59.941	TAAGGATGAGCTTTTCCCAAGAC	60.924	199	UTR	YES	YES	0.369846
168	AhTE1207	Aradu.A03	128392741	128392749	TAACAAAAA	GAACTCCTTTCCTGGACTGTGTA	59.668	CCTCCAACATAGGTTAAAGGGTT	59.672	184	inter-genic	YES	YES	0.173024
169	AhTE1208	Aradu.A03	129555771	129555779	TTTTTATTT	TAAATTATTCTACGCCGTCATGC	60.349	TTAAGAATGGCTAAGCAATAAGCA	59.494	195	downstream
170	AhTE1209	Aradu.A03	130095801	130095809	TTAAATAAT	CTGTGCTTGACATAGGGGAATAG	60.028	CCATGCATTTGTTATGGCTTAGT	60.264	139	downstream	YES	YES	0.0665055
171	AhTE1210	Aradu.A03	130119575	130119583	AAAATTTAT	GAACGTATATTCACGCTCTCCTT	58.859	ACCAATACGAGTGAGTTGACCAT	59.809	172	intron
172	AhTE1211	Aradu.A03	130148339	130148347	TAATGAAAT	CGGACAACTAAGACTCCAATCAT	59.535	AAGGTATGGTGCCAACTCTCATA	59.906	141	upstream
173	AhTE1212	Aradu.A03	130377844	130377852	TAATAATAT	CAATCATAGAAGTCGCTTTGCTT	59.932	CTTCTTGACATACAAAAATGGCA	59.175	113	upstream	YES	YES	0.0665055
174	AhTE1213	Aradu.A03	130669796	130669804	TTAAATTAA	TGAGCTATCAAGCAAGGAAGAAC	60.035	ATTAATATGGAAAGCCAAGAGGC	59.86	130	inter-genic
175	AhTE1214	Aradu.A03	130995122	130995130	AAATGGTAA	TTCTTCAAGGGACACACATCTTT	60.026	TCACTTGGAACTTGGAAGGAATA	59.987	136	inter-genic	YES	YES	0.123855
176	AhTE1215	Aradu.A03	131019420	131019428	TAAATTTTA	TCCAATAAGGGAAGAATTCCTAGA	59.504	TGCAACTTTGGGTTGAATAAAAT	59.775	187	inter-genic	YES	YES	0.0665055
177	AhTE1216	Aradu.A03	131762266	131762274	TTTTAATAA	TACCATTGAAAACACGTCAATCA	60.271	ACAAAAAGATTAAGCAGGGGAAG	60.014	165	intron
178	AhTE1217	Aradu.A03	133320177	133320185	TTCCTTTAT	TGTATATTCGTTGCTTTGTGTGG	59.939	TATGTGACGACTGTGGTCTATGC	60.074	124	exon	YES	YES	0.173024
179	AhTE1218	Aradu.A03	134087208	134087216	TTTTTTTAG	TTAAATTCAAAACAACGCCATTT	59.785	GGTATCCGTACAAAACACACCAT	59.926	145	upstream
180	AhTE1219	Aradu.A03	134285759	134285767	TTAAGATAA	TTTTGGTGTATCATTCAGCAGC	60.138	GGATAATTAGAGGGACCAGCAAC	60.212	191	inter-genic	YES	YES	0.173024
181	AhTE1220	Aradu.A03	134969504	134969512	TTCAACAAA	AACAATACAAAAGTGGTCGTTCC	59.338	TAAAATTACCAGCGAATGAAGGA	59.98	178	UTR	YES	YES	0.28004
182	AhTE1221	Aradu.A04	447592	447600	TTAAAAAAT	TCAACGCTTAGGGATTAATACGA	60	GGTCTGATTTGGTTTTGAGAACA	60.379	199	UTR
183	AhTE1222	Aradu.A04	3961450	3961458	TTACTACAT	AGCTGGAATAAATGCATCACAGT	60.041	AATTGGGTACCACTACACGACAC	60.089	130	inter-genic
184	AhTE1223	Aradu.A04	4107302	4107310	TTATAAATA	TGCCATAATCTATTAACCACGCT	59.903	CCAACTCCCAAGAAAAGCTCTAT	60.134	139	downstream
185	AhTE1224	Aradu.A04	4834247	4834255	TTCTTTCTT	TGTGAATCTACTCGCCACCC	61.067	CAAACCCAAAAGATGTCAAATGT	60.136	200	upstream
186	AhTE1225	Aradu.A04	5284529	5284537	ATAGTTAAA	CAACCAACACAACACATGATTTC	60.183	TTCAAAATGAAGCACAATTTGTTA	58.763	153	upstream	YES	YES	0.123855
187	AhTE1226	Aradu.A04	6333489	6333497	TTATATGTT	GGCCTAAAAAGGTGCTGTAGAAT	60.039	CATTAGTGTTGGGGGAATACTGA	60.116	191	upstream	YES	YES	0.0665055
188	AhTE1227	Aradu.A04	6837742	6837752	TATTATCAATT	TAAGCACGCTTCAGAATACACAA	59.96	AGAACCACTGCTGAAGTTACACC	59.734	155	inter-genic
189	AhTE1228	Aradu.A04	9593578	9593586	TTATTAATA	CCAACGCCTAATCAGTTACAGAC	60.069	GCCTTTGTGTGTCTGTCTTTTCT	59.846	195	downstream	YES	YES	0.123855
190	AhTE1229	Aradu.A04	10142880	10142888	TTTTATTTT	CCTTGTACATTCCAGTTTTTCCA	60.255	TATCTTGGTCTGCTACCATGTGA	59.646	145	intron	YES
191	AhTE1230	Aradu.A04	11551265	11551273	ATTAATTAA	CTCCTTTTTCATTAGCCAAGTCC	60.459	AAAACATACACTTTTTCCGGGTT	60.033	113	downstream
192	AhTE1231	Aradu.A04	12306904	12306912	AATAAATTA	AAATGAATTGACAGTTTGACTGAA	57.853	GGAAATCCTTTTACGGTGTTCTT	59.779	172	intron
193	AhTE1232	Aradu.A04	12430317	12430325	TTTTTTTAT	TGGTTGATCTATATAATAAGTTGCCA	58.21	ATTGCACACACTGCATGTTTTAC	59.983	195	upstream
194	AhTE1233	Aradu.A04	12436278	12436286	TTTTCGTAT	ATGTCATTGTAGATGGGCTCAGT	59.906	AACGAAACAGGGACACTAAGACA	60.082	162	intron
195	AhTE1234	Aradu.A04	15109516	15109524	ATAAATTAT	TAGCATATTGCGAAGAGCACATA	59.915	TGACTCCCATTGTCTCAAGAAAG	60.646	106	inter-genic
196	AhTE1235	Aradu.A04	15330213	15330222	ATTTATTTTT	ATTACGTTGCGTGATTTTAGCAT	59.942	TGTCGACCTAATAAGTACTGGGC	59.573	172	inter-genic
197	AhTE1236	Aradu.A04	20365377	20365385	TTTGAATTA	TGCAACAAATTATCGTTACCTCA	59.545	CATAACGTCTCACTCAAACGACA	60.218	199	UTR
198	AhTE1237	Aradu.A04	21474682	21474690	TTAATTATT	CTCAAGTCCAATGATTCATCACA	59.985	ATAGGCTTTCTAAATGGTCCAGC	60.007	147	downstream	YES
199	AhTE1238	Aradu.A04	25560033	25560041	TAAAAACAA	AAAATTAGAGAGGGTGGGCATTA	60.202	ATGTGAGTTCTGAATCCCAAGAA	59.99	156	UTR
200	AhTE1239	Aradu.A04	28683345	28683353	TTATTTGTA	GCAGGATGTGTATTGAGTAACCC	59.781	TCCAAAAATGAAGGAGATTTCTG	59.596	131	intron
201	AhTE1240	Aradu.A04	43078507	43078515	TAATAATAA	TAGAACATGCGTGTACGGTTAAA	59.604	ATATTTGCACAGCCAGCTATTCT	59.348	195	intron	YES
202	AhTE1241	Aradu.A04	44986938	44986946	TGTCCTATT	TTTTGTAGGGCTTATCCCTTCTC	59.982	GTGTGACGTTGATGACTCAAAAG	59.694	129	inter-genic	YES	YES	0.324865
203	AhTE1242	Aradu.A04	68325102	68325110	TTTGTCATA	CGACCTCAGTCATCCAAATAAAA	60.35	GTGTAAAATTGGTCTCAGGATGC	59.891	164	inter-genic
204	AhTE1243	Aradu.A04	74146393	74146401	TATTTTTTT	GAGGTGAGAATGGGTGTCTTATT	58.525	CTAACACCAAATCAGGCCTAGC	60.149	197	inter-genic	YES	YES	0.353759
205	AhTE1244	Aradu.A04	74399091	74399102	CTTATATTATTT	TTTTTGAAGATACAACTTTAGATCACA	57.731	AATGAATGATAGTTAACGCCGAG	59.553	200	upstream
206	AhTE1245	Aradu.A04	96056989	96056997	TTTCAATTA	ATATGCAGCTGCTTTCTTGTTTC	59.938	TAAAACATGCACACACACACAAA	59.986	149	intron
207	AhTE1246	Aradu.A04	96775344	96775352	TAAGAAAAT	TAATGGCCATGAAATGTTGTTTT	60.453	AAGGGTCATGTATACGATGTTGG	60.014	191	intron	YES	YES	0.0665055
208	AhTE1247	Aradu.A04	96775447	96775455	TTTATTGAT	CCAACATCGTATACATGACCCTT	60.014	TCGTTTTCAAATTAGGAGCACAT	60.017	174	intron
209	AhTE1248	Aradu.A04	97671994	97672002	AATGACAAA	TATGCTATCAAACCCTACAAGCC	59.553	CCAATAATTTGTAGGACCAGCAG	59.906	200	inter-genic
210	AhTE1249	Aradu.A04	97680538	97680546	AATGACAAA	TATGCTATCAAACCCTACAAGCC	59.553	CCAATAATTTGTAGGACCAGCAG	59.906	200	inter-genic
211	AhTE1250	Aradu.A04	98406647	98406655	AAACTGAAA	TGCGAAATTAAAGTGGAAAACAT	59.898	GCATCTCTTCTGAGTTTTGAGGA	60.012	173	inter-genic
212	AhTE1251	Aradu.A04	102570578	102570586	TAAACTTAA	GGTTCAAATTCAGATACCAACCA	60.102	TTGTATATTATTTTTGCCTCCGC	59.432	134	inter-genic	YES	YES	0.123855
213	AhTE1252	Aradu.A04	103930431	103930439	AATAATCAA	ACATGAAATTCACCAAAAGGAGA	59.864	TAATGTTTGTTTGTTTTCCTGGG	60.128	153	intron
214	AhTE1253	Aradu.A04	105030706	105030714	ATAATAAAT	GGCTGAGTCATCTTCTTTTCTTG	59.535	ACAAAACTGAAAACCCATCTCAA	59.9	190	inter-genic	YES	YES	0.123855
215	AhTE1254	Aradu.A04	108882407	108882415	TTTTATTAT	GGAGGTATCTCTGATCCGTCTCT	60.109	TTTTCACATTATCCGATTTCACC	60.069	181	inter-genic
216	AhTE1255	Aradu.A04	113821652	113821660	TAATTTAAT	TGTTTGGAGCTTTTATGGTAGAAA	59.25	GCCATGAAAACTAGAGGTTGTTG	60.048	182	inter-genic	YES	YES	0.0665055
217	AhTE1256	Aradu.A04	114984614	114984622	TTTATTTAA	TTGTCGTTTAGTTTGAACTTGCC	60.543	TCTTGTGCCTACGACAGACATTA	59.821	183	inter-genic	YES	YES	0.250335
218	AhTE1257	Aradu.A04	117463713	117463721	TATAAATAT	GAGAAATTCTTGAGGAAAAGGGA	60.063	GATGGGTTCACACCAATTCTTAG	59.755	172	intron
219	AhTE1258	Aradu.A04	117468287	117468295	TCTATCAAA	TGATGGTAGCTGGTGAATTAGGT	59.906	ACAAGGAATAACATGGTCACACC	60.033	169	inter-genic	YES	YES	0.173024
220	AhTE1259	Aradu.A04	117725937	117725945	ATTATTATT	TAGCAACATGCTCAGCTTCACTA	60.221	GGTCCTACACTGTGGTTCAAGAC	59.952	114	exon
221	AhTE1260	Aradu.A04	118665619	118665627	TATATTTTT	TCGTTTCCTATGCATATTGTTCG	61.177	ACATGCTTGATGACATTGATTTG	59.881	159	upstream	YES	YES	0.0665055
222	AhTE1261	Aradu.A04	118860741	118860749	ATAATACAA	TAAAATTTAATGGATCCCCACAA	59.469	CTCGATTTTGAGATTAAGGACCA	59.617	114	intron
223	AhTE1262	Aradu.A04	119037939	119037947	TATATACAA	CAATGAATGATTTTAATACGAGGAA	58.566	AATTTTTCAAACACAATACATCCA	57.573	168	upstream	YES
224	AhTE1263	Aradu.A04	121004873	121004881	AATAAAAAA	GAAATTTTCACAAACCCACTTGA	60.243	ATGCATGTAAGCATTTTCCAAAG	60.368	180	inter-genic
225	AhTE1264	Aradu.A04	123474835	123474843	TTTTGAAAA	AAAGGAAACGAAATGTAGTGCAA	60.05	TAAAGACACTATGCAAAAAGGCG	60.631	120	UTR
226	AhTE1265	Aradu.A05	481397	481410	TTTTTTTTTTGGTC	AATGATTTCCTTTTCTTTGGGTC	59.725	GCATTTTTGGACCAACTAACGTA	60.276	141	upstream
227	AhTE1266	Aradu.A05	1594512	1594520	TAAATATAT	TCATTTCACAGATCAAAATCACG	59.989	TTATCAATTGTGTGCTCTTCCCT	60.014	196	intron	YES	YES	0.369846
228	AhTE1267	Aradu.A05	3266059	3266067	TTTGTATAA	TTAGGGTGGTGATTTTAGTATGATT	57.287	CGGTGAATTCTAATATGTCTATATTCC	57.774	192	intron	YES	YES	0
229	AhTE1268	Aradu.A05	4551068	4551076	TAATTTGAA	AAATTCAATACAGTTGGCAATGG	60.121	TCCCTTGGGTAAACTAGACCTTC	59.888	109	inter-genic
230	AhTE1269	Aradu.A05	4570936	4570944	TAATGAAAA	TTTGGTTGTGAGGAAGAGAATGT	60.026	ATAATCAGAATCATGGGTGTTGC	60.095	197	UTR
231	AhTE1270	Aradu.A05	4584483	4584491	TTAGAATAA	AGGAGAAGTAGGTGAATGAAGCC	60.142	TGGTAGATTAGGATTGCTGGTGT	59.906	177	upstream
232	AhTE1271	Aradu.A05	4920238	4920246	ATAAAATAT	GATAAGCGAGACACGTGGACTAC	60.206	CTCACACTTCGCACTCCTTTAAT	59.833	199	upstream	YES	YES	0.0665055
233	AhTE1272	Aradu.A05	5017270	5017279	TTCGTAAAAT	GGCTATTTGGGTTTCCTTTCTTA	59.868	CCCCTCAAAAGAGGTGTAAAGAT	59.888	200	downstream
234	AhTE1273	Aradu.A05	5566608	5566616	TTATATTAT	GGGAGAGAAATGAAGCTGAAAGT	60.248	GATCAAAGCTTATTTTGCCACAC	60.023	122	inter-genic	YES	YES	0.173024
235	AhTE1274	Aradu.A05	6120615	6120623	TTTTTCCAA	GGTTTTCGGAACAAAAGAAGG	59.967	TGCGTAAAGGAGGTAATTCATGT	59.912	151	downstream
236	AhTE1275	Aradu.A05	6788400	6788408	TTTTGGTAA	GCGTTTGTATCAACGTGAGAAGT	60.586	TATTCAATGTATGTATGGTGCGG	59.637	120	UTR	YES	YES	0.0665055
237	AhTE1276	Aradu.A05	8802690	8802698	AATAATAAT	CCTTGCAGAAATTAAAGAGAAAAA	58.277	GAAAAAGGGGGCCTAGATATACA	59.736	164	upstream	YES	YES	0.324865
238	AhTE1277	Aradu.A05	8802816	8802825	AATAATATAT	ATATCTAGGCCCCCTTTTTCTCT	59.857	GATGTCGGAGAGCTTTACATCAC	60.152	171	upstream	YES	YES	0.304688
239	AhTE1278	Aradu.A05	9076944	9076952	TATATTTAA	GGACACTTGGTAATTCATTGAGC	59.891	CATTTTCACCCCTTCTAGCTTTT	60.014	183	inter-genic
240	AhTE1279	Aradu.A05	9406647	9406655	TTATTGTTA	CAAGTTGGAAGCTAATTACCCCT	59.913	AGCTGAGCTTGTGCTCTTCTG	60.088	185	intron	YES	YES	0.123855
241	AhTE1280	Aradu.A05	9750488	9750496	TAGTTTTAT	TATAATTTTGTTTGGGGCTTGTG	60.114	GTTGGGACTGACTCTCAAGTGAT	59.659	183	UTR	YES	YES	0.0665055
242	AhTE1281	Aradu.A05	9860386	9860394	TTAATTTAT	TGTTCGCTACCAAATGAATATGA	59.507	ATTCATAATCCGACGAAAATCCT	60.057	196	inter-genic
243	AhTE1282	Aradu.A05	9866168	9866176	TTTATTTAT	GTTGACCATGATTATTGACCGTT	60	TGAATCTCGATCTTGTGATGTGA	60.651	144	downstream
244	AhTE1283	Aradu.A05	11523396	11523404	TTCTTTAAT	CAGAGAGAGATGTATGTGTGGCA	60.328	CGAGCAAAGACCTAGTCAAAGAA	60.062	184	downstream	YES	YES	0.304688
245	AhTE1284	Aradu.A05	12796913	12796921	AATTAATTA	CATCCTTTTCTTCTTCACCGATA	59.617	ACGGTGAATTGAATTAGATGGTG	60.122	178	inter-genic
246	AhTE1285	Aradu.A05	12864492	12864500	ATATATTTA	CGCAATCAAATAAAATAAGTGAGG	59.139	CTCTCTCTACCCTCTTTCCAAGC	60.029	182	upstream	YES	YES	0.375
247	AhTE1286	Aradu.A05	13180867	13180875	ATTAATTAA	GCCAGGGTATTAACACCTACCAT	60.365	ACAACGGCGTTAGAAAGTTCAT	60.062	200	inter-genic
248	AhTE1287	Aradu.A05	13676038	13676046	ATTTAAAAA	TGTGTTCGTTGTCAATTTCTGTT	59.571	ATAATGATATATGGTGCCAACCG	59.85	154	inter-genic	YES	YES	0.0665055
249	AhTE1288	Aradu.A05	13911731	13911739	TAATTTATT	ATGGAATTGGGAACTTAAAAGGA	60.064	ACACTTTCTTAATTTTTGCCAGC	58.916	189	upstream
250	AhTE1289	Aradu.A05	17000922	17000930	AATTGTTAT	AACTAAGTGCTGAATTGGCTCTG	59.961	AAATGGTTGTTTTGGAGAATGAA	59.745	159	inter-genic	YES	YES	0.0665055
251	AhTE1290	Aradu.A05	17727262	17727270	TTTTACTAA	TCACTTTTTGCAATTGGTTATGA	59.524	AATCTGAGTTGCTTTGTGAGGAG	59.936	200	inter-genic	YES	YES	0.0665055
252	AhTE1291	Aradu.A05	17831349	17831357	ATAAAATAA	TTCCAAGTTCTCCTTTGGTTACA	60.022	ACGGCAATTAAACAAAATATTCG	59.349	193	upstream	YES	YES	0.123855
253	AhTE1292	Aradu.A05	18490529	18490537	TTAAGATTA	GCCTTGTTTTATTGTTGAATTGC	59.903	TGGGTCATTGCTTAGAGTCAAGT	60.178	159	UTR
254	AhTE1293	Aradu.A05	18817625	18817633	AAAAAACAA	CACACAGAAGAAAGAGAAGGGTG	60.321	CGAAGAAAACGGCAATACAAATA	60.353	186	upstream	YES	YES	0.123855
255	AhTE1294	Aradu.A05	20833877	20833885	TTGATTTAA	AGCGAGACATATGACAACAATTC	58.277	AAATAGTGTGCCGATTAGTGTAAAA	58.354	186	inter-genic
256	AhTE1295	Aradu.A05	24882063	24882071	TTGTTTCTT	GATTTTGTGTTTGGATTTTTGGA	60.082	CATTATAGATCAATGAACCCCCA	59.922	185	upstream	YES
257	AhTE1296	Aradu.A05	28315088	28315096	ATTTCTTAA	TCAACTGTAGTCTCTTCCACCAA	58.898	TCTGTAAACCAATGAATTCGTCC	60.23	172	inter-genic	YES	YES	0.173024
258	AhTE1297	Aradu.A05	31857614	31857622	AATAGTTAA	TGTATGCGAATCTGTATACCCGT	60.628	GGTTGCACATTTGGTTTTGTAAT	60.036	137	downstream	YES	YES	0.373721
259	AhTE1298	Aradu.A05	53559633	53559641	AATTAATAT	TGTCGCTTCCTATACTAGCGAAAT	60.612	AGGCCATTTCATAGGTAGGGTTA	60.101	179	inter-genic	YES	YES	0.0665055
260	AhTE1299	Aradu.A05	58652856	58652864	TTAATTTAT	TCCGTGCAATGGTAGGTAGATAG	60.389	ACCCACACCTTACGTATGAGAAA	59.812	148	inter-genic
261	AhTE1300	Aradu.A05	78458464	78458472	AAATCATTA	CTTGTTGGTTTAGGATCAAGCAC	60.048	GATCGATTCTTTGCTTCTCTGAA	59.979	171	intron
262	AhTE1301	Aradu.A05	82314295	82314303	TTATATATA	GAGTTTCTGTTTTCAACCATTGC	60.035	ATTTGTTTGGGTCATTGCTTAGA	59.891	135	downstream
263	AhTE1302	Aradu.A05	82567053	82567061	TTATGTTAA	TAGTTGAGACTATCGGACAACGC	60.675	TTAAACAAGGTACAACCAGGAGC	59.589	139	UTR
264	AhTE1303	Aradu.A05	85702176	85702184	TTCTTAATT	TGAATCTTGTGTGGTGGTAGATG	59.906	CTGCCTCTAGTTGATGGTGTTCT	59.824	184	UTR	YES	YES	0.0665055
265	AhTE1304	Aradu.A05	86226771	86226779	TTATGTATT	GTGGAAAATCATCCTACTACCCC	59.965	GAATCCAATTCCGTCACAGTGTA	61.14	198	downstream
266	AhTE1305	Aradu.A05	87731096	87731104	TTGAATAAT	GGAATATTTCGCAGTCAAATTCA	60.318	AGTAGTTTTGGTTGAACCGATGA	59.92	200	inter-genic
267	AhTE1306	Aradu.A05	88248295	88248303	TAATAATAA	AATGATAGCAAAGGCCTAAAAGG	60.003	GCTATATGACAATCGGTGAGAGG	60	170	inter-genic
268	AhTE1307	Aradu.A05	88669205	88669214	TAAAATTTAA	TCATATGCACAACTGGATTCAAC	59.881	ATTTTAAGAAACCCGAAACCAAA	60.095	142	upstream
269	AhTE1308	Aradu.A05	89125874	89125882	TAAAATTAT	ATAACGAAAATGTCAAACGTGCT	59.952	ATAGACTCAGGGTTGGTCAAACA	59.914	162	intron
270	AhTE1309	Aradu.A05	89597808	89597816	TTTTTAGAT	AATTCTCTGTCCCTCCTGTCTTC	60.123	TTATGTCGCGGTGTTATAGAAGC	60.509	133	intron
271	AhTE1310	Aradu.A05	91368100	91368108	TTAAAATAA	AAACAGATTCCAATGAGGTGAGA	59.99	TGTAATTCTGGTTCACCAATTCAT	59.651	165	intron	YES	YES	0.0665055
272	AhTE1311	Aradu.A05	92639941	92639949	TTAAAAAAA	AGAGCATTTTGAGAATTGCATGT	60.15	GTTTATGCCTTTGATTTCCACTG	59.891	176	inter-genic
273	AhTE1312	Aradu.A05	93106293	93106301	TTGTTATTT	ATTTCCTTTCGTTTCGCATTATT	60.205	AGAAACTTTGTTCCTTCACGATG	59.682	185	intron
274	AhTE1313	Aradu.A05	94765671	94765679	TTTATTTAT	GTGAGCACCTATCATCCACAAAT	60.263	ACACAAGACCTCCAACCATAAAA	59.791	162	intron
275	AhTE1314	Aradu.A05	99251608	99251620	TTATATATATGTG	GAGTAGCATCCCAACAGGTATGA	60.387	ACATGTCTAAGCGTCACCAACTT	60.109	133	inter-genic	YES	YES	0.363257
276	AhTE1315	Aradu.A05	99391662	99391670	AAACATTAT	TCCATTTTGAGTGTTCTTCCATT	59.864	AGGTCATGTCCAAACTTTTTCAA	59.9	102	inter-genic	YES
277	AhTE1316	Aradu.A05	99794696	99794704	ATTAAATAT	CCATGATGGTAAGAGGAGAGACA	60.502	GCTGTTGCTCTTATAACGTTGCT	59.991	118	exon	YES	YES	0.123855
278	AhTE1317	Aradu.A05	101813334	101813343	CTTTTATATA	AGAGCTACTATAAGATCGCGGGT	59.824	GAGCACCAATTACACAAGTAGGC	60.075	167	upstream	YES	YES	0.173024
279	AhTE1318	Aradu.A05	103016623	103016631	AAATTTTAA	ACAAAATTTTTCCTTAAGCACTACA	57.731	CGAATTCTTCTTTTTCTTTTAGGG	58.943	160	inter-genic
280	AhTE1319	Aradu.A05	103097788	103097796	TTTTCTCAA	TGTAACGAATTCTGCAAATAAAAA	58.03	TTATGAAACTAGACGCCATGTCC	60.377	139	upstream
281	AhTE1320	Aradu.A05	103175993	103176001	AATTAAATA	TTCTGTTCCTGAGGTGAAAGAAG	59.908	AATTCACGTGCATATCAGTTCCT	59.912	175	intron
282	AhTE1321	Aradu.A05	103496604	103496612	TACAAAGAA	TATAATTGTCTCCCGTCACGTTT	59.786	CCACTTGAGAAATTAATACCCGA	59.403	187	upstream
283	AhTE1322	Aradu.A05	104787736	104787746	AAAAATAAAAA	TGGCTAACCGTAAGTTTGAAAAA	60.045	TTTTGCATGTATTTTGGTCCTTT	59.775	164	intron	YES	YES	0.375
284	AhTE1323	Aradu.A05	104931125	104931133	ATGCTTAGA	ACACCAAGAAGAATGATTGCCTA	60.014	GCCTTTACTAATTCCTCCTCGAA	60.101	178	UTR	YES
285	AhTE1324	Aradu.A05	105800476	105800484	ATATATATA	TGAGGATATACAAAGTGGAAGGG	59.381	GTTACCCGCCATACTTCTTCTCT	60.037	145	inter-genic
286	AhTE1325	Aradu.A05	105965650	105965658	TTTTATTTA	CCCAAATTCTCCTTTGTATGTCA	60.223	TTAATGGGTTAATTATGGCATGG	59.832	125	intron
287	AhTE1326	Aradu.A05	105971906	105971914	TTACATCAA	GTCCCTTGACTAATACAGGAGGC	60.373	TTTGGTGTGAAAATGAACTGTTTT	59.828	177	exon
288	AhTE1327	Aradu.A05	106138218	106138226	TAAATAAAA	TTAATGGGTTAATTATGGCATGG	59.832	CCCAAATTCTCCTTTGTATGTCA	60.223	125	intron
289	AhTE1328	Aradu.A05	106211841	106211849	TTATTTGAT	TCATTTTGTCAGGTCACCATAAA	59.37	ATATCCAAATTCCAAAGGAACCA	60.736	189	intron
290	AhTE1329	Aradu.A05	106431367	106431375	CTTTTATTA	AGCTTTGAGAAGCCCATAAAGTT	59.818	ACTCCATTCAAGTTTCTTCCACA	60.026	163	inter-genic	YES	YES	0.173024
291	AhTE1330	Aradu.A05	107059084	107059092	TTTATTTAT	TTGGTTTTTGGAGGGTACTGTAA	59.795	ATCAGACACAGCCATAAGTCCAT	59.906	169	downstream
292	AhTE1331	Aradu.A05	107282552	107282560	TTTGATAGA	CAGCTTTTCAAACACTGCCTAAT	59.841	GTTTGTAGGTGGTTCCACTTGAG	59.95	146	downstream
293	AhTE1332	Aradu.A05	108093741	108093749	ATTTTTAAT	TAGCTGGTTTTGGGAACATAGAA	60.01	GTGCTAATGTGATGGTTGCTACA	60.074	124	inter-genic
294	AhTE1333	Aradu.A05	108622469	108622477	AAAAAGAGA	ATCAAGTGATTGTCCTGGAGCTA	60.144	ATTTTGGCAAGACTTATCTGCTG	59.806	164	exon	YES	YES	0.341079
295	AhTE1334	Aradu.A06	1223161	1223169	AAAAAAGAA	GTTCCTTTCCTGCACTGACTAGA	59.936	TTGATGAAGGTGTAATAAGGTTTG	57.361	190	upstream
296	AhTE1335	Aradu.A06	1827536	1827544	GTGACATTA	TAAATGTTTTCACCTTTTCAGCG	60.493	ACAACAAGAGAGAGAGAGCGAGA	59.952	159	inter-genic
297	AhTE1336	Aradu.A06	2828026	2828034	ATAAAAAAA	TAAAATGTTAGTGGGGAAAGTGC	59.445	AGAGAAAGAAGGATACGGGTTTG	60.011	188	upstream	YES
298	AhTE1337	Aradu.A06	3241158	3241167	TTATAAATAT	CTGGTGATTTTCGATGACTAGGA	60.489	TGCAGCCTTCTAGTTAGCTCATC	60.183	108	inter-genic	YES	YES	0.123855
299	AhTE1338	Aradu.A06	3639526	3639534	ATTATTGAA	CATAGGGTAGCTCATAGGTGTGC	60.055	GAAATAACCTTGCCAACAGCTAA	59.692	185	intron
300	AhTE1339	Aradu.A06	4124593	4124601	ATCCTACAT	CAAAGCTATGGAGAGGTTTGAGA	59.9	GCTCAGCTCATTCTTTCAACATT	59.912	138	exon
301	AhTE1340	Aradu.A06	4986276	4986284	TTTAATTTG	CTAAGAAATAATCGAATGGTGCG	60	TACATTCAAAGAGAGGCATGTGA	59.761	195	upstream	YES	YES	0
302	AhTE1341	Aradu.A06	5695167	5695175	TTTGCTTTT	CTGTGAATGATGTAATGGCTGAG	59.646	CAGTCATTCAGACAAATGGCATA	60.011	194	UTR	YES	YES	0.28004
303	AhTE1342	Aradu.A06	6598178	6598186	TTTGTAGAA	ATGCATAATTTTTCAGCAAAGGA	59.986	GGTATGGAATGATATGGGTCTCA	59.923	196	UTR	YES
304	AhTE1343	Aradu.A06	7715002	7715010	TTTTTTTTA	AATTATTCCCCCTTTGTCTTCAA	60.064	GAAAAATGTGACAATGTTGGGTT	60.014	140	UTR
305	AhTE1344	Aradu.A06	8912926	8912934	AAAATAATT	AGTGAATAAGCCATTTAGTTCAATTAT	57.262	TTGTTTTTGGATCAAAGGTCACT	59.9	153	intron
306	AhTE1345	Aradu.A06	9963488	9963496	ATAATATTA	ATGAGTTAGAAGCTTGTAGGGGC	60.16	ATATACATGTGTGTGGCCATGTG	60.443	127	inter-genic	YES	YES	0.173024
307	AhTE1346	Aradu.A06	11345130	11345138	TTTAGTTAT	ATAGGACCAGTTGAATGTGGCTA	59.906	AAGAGTGAAAGTGGAACCGTACA	60.082	121	inter-genic	YES	YES	0.28004
308	AhTE1347	Aradu.A06	11944411	11944419	TTATTAAAT	AAGTGAGAAGAGCATTACAAGCG	60.089	GAATTTTTCTGACCTCTCTGCAA	59.885	198	upstream
309	AhTE1348	Aradu.A06	12507639	12507647	ATATTTTTA	GCAAATGCAAGGTTCTCTATGAT	59.648	CGATTGTGGATCGTCTTTACATT	60.25	194	downstream	YES	YES	0.123855
310	AhTE1349	Aradu.A06	13052291	13052299	TTTTATTTG	GCAATACTTATAGACTTTCGTCTTTG	57.132	TGAAATTTTAACAAGCAACAATG	57.066	120	downstream	YES
311	AhTE1350	Aradu.A06	13396908	13396916	TTTTCTTTT	AAGCCTTGCGTCCATATTTTTAT	60.223	GCTGCATCTACTTCGTCAAAAAG	60.427	160	inter-genic
312	AhTE1351	Aradu.A06	13487897	13487905	AATTTAGAA	TCTCTTAGCTATTGCTGGACCAC	59.926	CTTCGTTCCCTTTGTTAGAGGAT	60.011	191	UTR	YES
313	AhTE1352	Aradu.A06	13565789	13565797	TTATTTCTT	GAGTGCAGGTAGATTCTAGCACG	60.458	CTTGGCTAAGGAAAAGGACAAAA	60.915	106	inter-genic
314	AhTE1353	Aradu.A06	15173209	15173217	ATATTATAT	TGTTGGTCCCTTTATTTTGTCAG	60.255	GGCCACAATAGTCAATAGGACAC	59.781	198	inter-genic
315	AhTE1354	Aradu.A06	17579447	17579455	TTATTATAT	AGTCCTTTTATTTCCCCTTCACA	60.217	GAATAAGATATAGACGCGACCCA	59.516	112	downstream	YES
316	AhTE1355	Aradu.A06	19246787	19246795	TTTGTATAA	ATCATAGGCGTTATTGCATGTCT	59.903	CAAATGCAGTATCTTGATGTTTTCA	60.398	131	inter-genic
317	AhTE1356	Aradu.A06	30405183	30405191	ATAAAAGTT	GTCAGGTCGTATTCTTCATGCTT	59.672	ACAAAGGAAATATGATTGCCAAG	59.407	187	inter-genic	YES	YES	0
318	AhTE1357	Aradu.A06	65720435	65720443	TTTCCATTA	GCATGATTTTGGTTTCATCTCAT	60.205	TATGCATGCAATACACCCATTAG	59.767	181	inter-genic	YES	YES	0.123855
319	AhTE1358	Aradu.A06	67368339	67368347	GTTTGGGAA	ATATTCAATTGCGAATTGTTGCT	59.889	CCAGTTTACACGGATTGAAGAAA	60.381	186	inter-genic
320	AhTE1359	Aradu.A06	68873263	68873271	TTAATTAAT	TGCCTATGCCCTATAACCTATCA	59.864	ATTCAAACACCTTTTGTCGAATC	59.407	145	inter-genic	YES	YES	0.123855
321	AhTE1360	Aradu.A06	78966802	78966810	TTATTACAA	TGAAAATTAGGCACAGTTTCCTG	60.506	CTAAAATTTCTCCCATTTCGGAT	59.716	185	inter-genic
322	AhTE1361	Aradu.A06	81735361	81735369	TTATATTTA	GTATTCCGGTTGTGCTTGAAAT	60.244	CCAAGAGTGAAACAACTCTAGCC	59.464	194	inter-genic
323	AhTE1362	Aradu.A06	82163629	82163637	ATGAAACTA	GCACATTCCCCAAACATTTACTA	60.121	GTTAACACCAACCATGACTCCAT	60.033	167	inter-genic
324	AhTE1363	Aradu.A06	84422081	84422089	ATTTTTTTT	CCACATTGCTGTCAAGAATAACA	60.046	TGTGAGTTAGCAATGGGTACAAA	59.566	185	inter-genic	YES	YES	0.123855
325	AhTE1364	Aradu.A06	84475995	84476003	TATCAAGAA	TCTTGGGTTTGAATCTCATCAAT	59.828	TTAATTTGATCCATGAAGTTGGG	60.062	188	intron
326	AhTE1365	Aradu.A06	85301518	85301526	TATAAAATT	TGTAGATATCCGTGGGGATTATG	59.943	AGCTGTATGGTGTGTGGTTAGGT	59.867	107	upstream	YES	YES	0.123855
327	AhTE1366	Aradu.A06	85469474	85469482	ATTATAAAT	CAAATTCAAAATGAACAAAACACAA	60.164	GATATGTATCGTCCATTTGTCCC	59.459	170	downstream
328	AhTE1367	Aradu.A06	86694628	86694636	ATATAAATA	CATTAGTTTGTGTTTGGGTCCAT	60.028	TTCTGCCAGTGGTATTAGTCCAT	59.906	119	inter-genic
329	AhTE1368	Aradu.A06	86815013	86815021	AAGATTTTA	TATCTTGGAGGAGTGCACGTTAT	60.035	TCGCAAGCCACTACAAGATTTAT	60.16	197	upstream	YES
330	AhTE1369	Aradu.A06	92177600	92177608	TTATTTTTT	CGTTTGACACAAATATCAAGCAC	59.571	CTGAAGCTACAAAGAAAGGTCCA	59.935	112	inter-genic	YES	YES	0.369846
331	AhTE1370	Aradu.A06	92309313	92309321	ATTTTTAAA	AAAAATGATTGCTTAAGAAGCCC	59.991	ACAGAGACACGGCTTACTTTTGA	60.341	154	inter-genic	YES	YES	0.123855
332	AhTE1371	Aradu.A06	94025160	94025168	TAATAAATA	GTCTTAATAGTGGAAAGAGAAAAAGC	57.574	ATTATTGGAGGGGAGAATTGTGT	59.965	144	upstream	YES	YES	0.250335
333	AhTE1372	Aradu.A06	95816027	95816035	ATTTCATAA	TCAGTTGAGCTCGTGTAATTTTTC	59.834	TGGCAAATGAAAATGATGAAGAT	60.668	188	downstream
334	AhTE1373	Aradu.A06	96358710	96358718	TTTTCTTTT	GTGTATTCTTCTCCACAACCAGC	60.054	ATTCTGATTCACCCAACAAAAGA	59.864	138	UTR	YES	YES	0.304688
335	AhTE1374	Aradu.A06	97172930	97172938	TTAAATAAA	ATTTATGGTGTGTTGGTGAATGG	60.745	ATCCAATTCAAAATCTTCCTTCC	59.69	123	upstream	YES
336	AhTE1375	Aradu.A06	98492735	98492743	TTTTTATTT	ATGGAAGTCAGACACGCATTAGT	60.075	AGCTGCACATTTTGAACTCACTT	60.349	137	downstream	YES	YES	0.123855
337	AhTE1376	Aradu.A06	99360965	99360974	ATCTTATTAT	AGAAATGGCATGTGAACAAATCT	59.891	GAGAGAGAGAGAAGAAGAACGTGAA	59.836	101	inter-genic
338	AhTE1377	Aradu.A06	99847481	99847489	ATCCTAATA	CATCAAAGTGAATGAAAATAAAATGA	58.598	GCAGCACAACAACAAATACACTC	59.735	136	intron	YES
339	AhTE1378	Aradu.A06	101940075	101940083	TATAGTTAA	TTTTCTTCATCTTTTCCCCTCTC	60.063	AAAAACGAGAGTAAAGAAAGGCA	58.686	173	upstream
340	AhTE1379	Aradu.A06	105306199	105306207	TACTATATA	AGGCTGCTGTTACCTGTGTATGT	60.13	GGTTGCCAAAGAAGGAAGTTTAG	60.488	142	inter-genic	YES	YES	0.363257
341	AhTE1380	Aradu.A06	106080040	106080048	ATTTTCATT	GATCGGAAGGTGCTTCTATAGGT	60.004	CACTATACACCAAGCAAACCACA	59.97	152	inter-genic
342	AhTE1381	Aradu.A06	108417433	108417441	TTAACTTTA	GTGACTTTTTGTTGGGAACTTTG	59.935	CAAAAAGGTAAAAGGAAAGGAAA	58.021	167	inter-genic	YES	YES	0.123855
343	AhTE1382	Aradu.A06	108539139	108539147	TTTATATAT	AAAAATTTTCCGTTATCCTCTCC	58.963	TTTGTTCATTCAAAACAAATGCT	58.71	197	inter-genic	YES	YES	0.375
344	AhTE1383	Aradu.A06	108782423	108782431	TAATAACAA	ATTGAAATGAAAATCCCACATTG	59.943	CACTACATGTCTGGTTGTACCGA	59.966	198	inter-genic	YES	YES	0.0665055
345	AhTE1384	Aradu.A06	109859127	109859135	AATTCATTT	CACCATTCTTCGCAATATTTCTC	59.983	ATGATTGGAAATGGTTGAATTTG	59.943	173	inter-genic
346	AhTE1385	Aradu.A06	110101695	110101703	ATAAATATT	GTGGAGTGGGGTTTATAAAGGAG	60.115	CTTCACTCCACCTGTATCCTCAC	60.045	188	downstream
347	AhTE1386	Aradu.A06	110105776	110105784	ATAAATATT	GTGGAGTGGGGTTTATAAAGGAG	60.115	CTTCACTCCACCTGTATCCTCAC	60.045	188	inter-genic
348	AhTE1387	Aradu.A06	112020948	112020956	ATATAAAAT	ATGAAAAATACCATGCAAAAACC	59.186	GAAACGTCATCGTTTTTGGTAAC	59.806	101	intron
349	AhTE1388	Aradu.A07	76483	76497	TTTAATTAGGGTGTA	ACCTCTAAAACGAAGACAAATGC	58.879	CAAGATAGACTCATCAAGGGACC	59.114	189	UTR
350	AhTE1389	Aradu.A07	609481	609489	TTTTTTGTT	TTTGTGGCAAAGTAGAATAGGGA	60.01	ACTTATCAGCCATTTCAGTTCCA	60.014	163	UTR
351	AhTE1390	Aradu.A07	1722161	1722169	ATCTACAAT	TGCAACCTTGAACCTACTATGCT	60.195	GCATAACGTCATCAATCATGAGA	59.981	195	downstream
352	AhTE1391	Aradu.A07	1873485	1873493	TAAAATATT	ATGCATCCTGATTTCTTCGTCTA	60.109	ATCTTTTGTTTGTCACGAAGCTC	59.818	165	inter-genic
353	AhTE1392	Aradu.A07	3501454	3501463	ATAAAAAAAA	CACAATTTGTCTTTGACGGTGTA	59.949	TATTTGAGGGTGAGATTGGAGAA	59.952	181	upstream
354	AhTE1393	Aradu.A07	4523094	4523102	TTAATTTTT	GAACAAAGTGTGGAGAGACCAAC	60.067	AACACGCACCTTGAGTTACTAGC	59.895	165	downstream
355	AhTE1394	Aradu.A07	7190149	7190155	TTTGTAT	CCAAATATTGCAAATTCTAAGGC	59.092	TGAGAGTGTTGATGTCATGAAGG	60.164	183	upstream
356	AhTE1395	Aradu.A07	8669442	8669450	TTAAATTAT	AGAGCTGAATTTCAACGACTCTG	60.068	ATTTTTGTTATGCTTCCCTTGGT	60.12	165	intron
357	AhTE1396	Aradu.A07	10324366	10324374	TTAATATAA	GTGAACGAGAGATTGCCAATAGT	59.672	TTTGCATCAGTTCAAGGCTTTAT	60.141	200	downstream
358	AhTE1397	Aradu.A07	11446946	11446954	TAAATATTA	TGAATTAGATTCCAAAAGGATGG	59.344	ATTCTAATCAATAATTGCGGGCT	60.193	198	inter-genic
359	AhTE1398	Aradu.A07	13043307	13043315	TATTAGTAA	AGTGTGGCCATGATTTTGTTTAG	60.282	AAAGACCAAAATTTTAATACCAATCTC	58.559	200	inter-genic
360	AhTE1399	Aradu.A07	13212207	13212215	TTTTAGAAA	GGGTAGGAGATATCGGAATTGAG	60.174	ACGTTCAGGATCATTGAAGAGAG	59.765	118	exon
361	AhTE1400	Aradu.A07	14803537	14803545	TTTTATTTA	TCTAAATTTCTCACACCACCACA	59.526	CAAGAACTGACTTTGGAGTTGCT	59.971	195	intron
362	AhTE1401	Aradu.A07	14887663	14887671	TAACTTTAT	CTTCCAAGTTGCTCATCTGAAAT	59.776	AAAAATACCAAAAACGAGGCAC	59.436	158	inter-genic
363	AhTE1402	Aradu.A07	18522653	18522661	TTAGAATAA	AATTGTCTGGCTTCCCTCATAAT	60.212	AAATTGCCAACAATTGAGAAAAA	59.878	104	UTR
364	AhTE1403	Aradu.A07	24738100	24738109	ATAAATATTT	TGGTTTTTGATACGACGATGAAT	60.59	CTTTTAGCATTGTTGGCATTGTT	60.398	185	upstream
365	AhTE1404	Aradu.A07	25576670	25576678	TTTCTTTTA	GTGACTGGTAAAAGGGAACACAG	59.95	AGTGGAGATGCAGTGACGATAAT	60.04	171	intron
366	AhTE1405	Aradu.A07	26552003	26552011	AAAATTTAA	GGCTTTGGTATGTATGAGTCAGC	60.041	AATGAAGGGTAGACCAAACCCTA	60.115	121	inter-genic
367	AhTE1406	Aradu.A07	64067613	64067621	TTAAAAAAA	CTCCGTGTCTTCTTACTTGCATT	59.833	TGAATGAAGTCTTTGAAAACGAA	58.909	161	inter-genic
368	AhTE1407	Aradu.A07	64351585	64351593	ATTAAATTA	TGACCCAACTAAATTGAAAGATGA	59.878	GCATATAAGAAAGGGCAGACTCA	59.771	195	inter-genic
369	AhTE1408	Aradu.A07	64863357	64863365	TTAAATATA	GGAGCACCGAATAGGTAATAATC	58.142	GAAATAAAAACAGCCTCACATGG	59.891	145	inter-genic
370	AhTE1409	Aradu.A07	71256578	71256586	ATAAAATAA	CCTTCCTACCACTTTGGATTCTT	59.888	ATGTGATGATGAAGACAATGCAG	60.015	176	inter-genic
371	AhTE1410	Aradu.A07	71282885	71282893	AATAAATAT	TTTAGCTTCCATCATTCAGTGCT	60.27	GCATGGAAGAGAGAAGAACAAAA	59.885	165	upstream
372	AhTE1411	Aradu.A07	71726677	71726685	TTAAAAATA	AATAATATTAATGCATGCGGGTG	59.976	TGTAATGTTGAACACGTCAAAAA	58.188	125	inter-genic
373	AhTE1412	Aradu.A07	75536649	75536657	TAAAATAAA	AGCGTGCAAATTTAAAAACAAAA	60.052	TCAACTTTCATTGTCAATTCGTG	60.025	176	inter-genic
374	AhTE1413	Aradu.A07	76321238	76321246	TTTTTCGAA	AACTTTAACAAATGGCCAACAAA	59.809	TTTTGATTGTGATCATTACTGCC	59.002	162	intron
375	AhTE1414	Aradu.A07	77687445	77687453	ATTGTGTAA	ATGTCATGAAAAGTCTTGAGGGA	59.99	CACTAACAGGTAGCAAACATGGA	59.21	177	inter-genic
376	AhTE1415	Aradu.A08	477857	477865	TTTCTTAAA	TGGCTCGTTGAAAATCTTCTATT	59.302	CGGATTTTGTTATTGTGGTGAAC	60.495	199	intron
377	AhTE1416	Aradu.A08	1353016	1353024	TATATATAA	ACACTCAAACAGACGCAGATGTA	59.856	GGTTCACTTGAAATGGGAACATA	60.102	114	upstream
378	AhTE1417	Aradu.A08	2541351	2541359	ATATTATTA	GACGAACATTGTGTACGACTTGA	60.088	CAGGTGTAGATTTCATTTTCCCA	60.223	110	UTR	YES	YES	0
379	AhTE1418	Aradu.A08	2606387	2606395	TTTTTTGAA	TTTCCTTTTTCTTTTCTGTGGTG	59.669	ATAAACACTGAACAACCACGCTT	59.982	114	downstream
380	AhTE1419	Aradu.A08	2814735	2814743	TTTCAACAA	AGGACCTTATTTGGTCTTTTCCC	60.872	GCACTATAAGGATTGGTTTGTGG	59.786	173	downstream	YES	YES	0.123855
381	AhTE1420	Aradu.A08	2998196	2998204	ATTACTTAA	TGGTCTCGAGGTTATACTTGGAA	60.008	TGGGTCTGAAAATTGGTACTTTG	60.255	172	inter-genic
382	AhTE1421	Aradu.A08	3230935	3230943	ATTTCAGAA	TCTTCAGACTTTTGTATGGAGCC	59.776	TTTGTTCCTGCAGAATTTGATTT	59.997	180	inter-genic
383	AhTE1422	Aradu.A08	3588784	3588792	ATTATAAAT	GCCACCCCTAATTATTCCATAAA	60.267	AACTCTACCATCCTCAAACTCCC	59.888	182	inter-genic
384	AhTE1423	Aradu.A08	3740941	3740949	GACAAATAA	AAGGACCTCAAATTTCTCAAGTG	58.815	TGTTGGAGTGTAGCAGACAGTAG	57.252	199	inter-genic	YES
385	AhTE1424	Aradu.A08	5645447	5645455	TTAAATATA	GCCAGATCCACCAGATCTAATAA	59.476	TCGTACATTTTTACAAGGTTCAAA	57.886	178	downstream	YES
386	AhTE1425	Aradu.A08	5716159	5716167	TTACTGTAA	TTTAATGCCTTCATTTAAGTGGG	59.424	ATCATCAAAGCTACAGTGCTGGT	60.206	192	downstream
387	AhTE1426	Aradu.A08	6026301	6026309	TAATTATTT	TAAAAGGCGCTTTAGAAACCTCT	59.937	CATATTTTACTCTTCTCGCGTGG	60.154	117	inter-genic
388	AhTE1427	Aradu.A08	9508461	9508469	TTTATCTTA	TGTGATAAGAAAAGAAGCAGGGA	60.243	AAGTTGGCAACAGACTTCCATAA	60.048	132	downstream	YES	YES	0.28004
389	AhTE1428	Aradu.A08	11495251	11495259	TATCTTTAA	CCAAGAAATTCAATTACCACCAA	60.095	AAAGTGGATTAGAGTTGAAGGGC	60.018	125	inter-genic
390	AhTE1429	Aradu.A08	11720039	11720047	TTCTGTTAA	CCCCAACTTGGCATAAATAACTA	59.322	TAACAGAACCATGCTACATGCAC	60.074	196	inter-genic
391	AhTE1430	Aradu.A08	12585064	12585075	ATATTTTTAAAT	AAAAAGCCCTAGCAGAGACATC	59.049	CTCCCCATTTTATGGAGGAATAC	59.93	186	inter-genic
392	AhTE1431	Aradu.A08	12867200	12867208	AAAAATGTT	CACGGGTATGTACAACCTAGACC	59.703	CAAAAAGCACTTTTAAGAATCCG	59.359	164	intron	YES	YES	0.0665055
393	AhTE1432	Aradu.A08	13069057	13069065	TTAAAGAAA	TCAATGTGAAAACAAATTAAGGC	58.236	ACAAGTCAATTAATAGCAGGCCA	60.036	173	inter-genic	YES	YES	0
394	AhTE1433	Aradu.A08	13648876	13648884	ATTTTCATA	CATCCTGCTCCTCTACCTGTCTA	59.914	AAAACTTATGCTTTGGATGCTGA	60.141	191	upstream
395	AhTE1434	Aradu.A08	13686069	13686077	ATAATAAAA	TGATACTTACCTCCGATCAATGG	60.21	GTGGCTACACTTTCCTAGTCCCT	60.069	159	upstream
396	AhTE1435	Aradu.A08	15297847	15297855	TAAATATAT	AAAGGGCCACAACGTTTACATA	60.625	TAAACCACCCGACAATAACTGAC	60.156	122	inter-genic
397	AhTE1436	Aradu.A08	15639371	15639379	ATTAGAAAA	TGCTACTTCATCCTCCATTCATT	59.979	GTATGCAACATGTTTAATGCGA	58.636	175	inter-genic
398	AhTE1437	Aradu.A08	17716874	17716886	TATTATATATGTG	AGAAACAAACGCATTCAAAGGTA	60.05	TAAACCTTTGTCCATGACTGTGG	61.155	160	intron	YES	YES	0.0665055
399	AhTE1438	Aradu.A08	18318515	18318523	TTATTTCTT	CAATTCAATGGTGGACATGCTAT	60.972	CGCATTAATACTAACTCGCCTTC	59.367	172	inter-genic	YES	YES	0
400	AhTE1439	Aradu.A08	20620845	20620853	TTATAATAA	TGTGCATAAGCTAATGAAATGGA	59.637	CGGATAACAAATAAACTTGGTGC	59.795	169	inter-genic
401	AhTE1440	Aradu.A08	23319200	23319208	AAATAATAT	CATGAATTAAGGTAGGGCAATGA	60.207	GAAAACAATGGTGGTATTTGCAT	60.003	145	inter-genic	YES	YES	0
402	AhTE1441	Aradu.A08	24732403	24732411	TTATAAAAA	TTTTGTATTCTTGTGTGTCACGG	59.949	AGGAGGGAATCTTTTCTCAGATG	60.082	133	downstream	YES	YES	0.173024
403	AhTE1442	Aradu.A08	25031303	25031311	ATTAATAAT	CTCTTTATTGTTCATCCCTGACG	60.008	AGCCTTGAAATCAAATTCAAACA	59.997	149	inter-genic
404	AhTE1443	Aradu.A08	25619045	25619053	ATTATATAT	GGGTAATGACTTTTGTGTCTGGA	60.268	AGTAGTGGGGGTTAATTTTCCAA	59.995	181	inter-genic
405	AhTE1444	Aradu.A08	25918517	25918525	ATATTTTTA	CACTCCCTTCTCCTATGGACTTT	60.009	CCAGCTCATATTCCTTGTACATCA	60.383	169	inter-genic	YES
406	AhTE1445	Aradu.A08	26181393	26181401	TTACTTTTA	TTTGTTTTTCACTCGAACAAGAT	57.978	AAATGAAGCTGTGTTTACGCATT	60.076	151	downstream	YES
407	AhTE1446	Aradu.A08	26703251	26703259	ATATTACTA	ACACTATCCATTATCACCCTTACAT	57.093	TTTTCTTGCCTTTTCAAACCATA	59.994	192	inter-genic	YES
408	AhTE1447	Aradu.A08	28365797	28365805	TTTGTTGAA	TGATAACTAAACCACACAATGGG	58.798	AAATAATATCGATCGAGTGGGGT	59.955	122	inter-genic
409	AhTE1448	Aradu.A08	28660861	28660870	TATTAATATA	ATTTGCACATGTTAACAGCCTCT	60.075	TCGGAAGACAAGAATATCTGGAA	60.082	185	inter-genic	YES
410	AhTE1449	Aradu.A08	30932537	30932545	TAATAAATA	CAGGGACGTATTCACTCAATAAA	58.2	TGAAAACCAACGTTATGATAGGG	60.115	200	intron
411	AhTE1450	Aradu.A08	31492306	31492314	AAAGTTAAA	GGAGGCACATAATAACATTGTCG	60.609	ATGAAGGGTTGGTTTTTCAACTT	60.134	112	inter-genic	YES	YES	0.21491
412	AhTE1451	Aradu.A08	31816875	31816883	AATAATAAA	CATCCATCTAAAGAGGAATGTGG	59.843	GAAAGGAAGATGATCGAAATTGA	59.563	123	upstream	YES	YES	0.21491
413	AhTE1452	Aradu.A08	32599120	32599128	TTATTTTTA	TATGAGAGAGCTGGTTGATGGTT	60.144	CTTACACTTGCAACAACATTTGC	59.741	121	UTR
414	AhTE1453	Aradu.A08	34917442	34917450	ATTTATTTA	ATGAGTAGGTGGTGTTTGGTTTG	60.192	CTCGTGGTTCACTCCTATTCTTG	60.171	148	intron
415	AhTE1454	Aradu.A08	35034695	35034703	TTTAATTTA	CTTTCCACTAAAAGTGGCTCTCA	59.935	TCCAATACTCACCTCAAAGCCTA	60.136	181	intron	YES	YES	0.0665055
416	AhTE1455	Aradu.A08	35270472	35270480	ATAATTCAA	TTGGAGTCAATTTTGAGTCATTG	59.121	CGCTATGTGCGGTTTATGTATTT	60.278	146	inter-genic
417	AhTE1456	Aradu.A08	35453216	35453224	ATAAAGTAA	TTGTACATTGGATGCTGTTGAAG	60.046	CCTATGATTGTCTGCATTCTTTG	58.776	157	intron
418	AhTE1457	Aradu.A08	36131126	36131135	TATCCAATAA	CCAAATTTATTGTTTCGTTCCAA	60.095	TATGTCTTGCATGTCTATGGTGC	60.039	197	inter-genic
419	AhTE1458	Aradu.A08	38013986	38013994	TTATTATTA	CTGTTGTTCTGCTCTATGTGGTG	59.85	AAAACACACACATTTTTCCAACC	60.048	162	upstream	YES
420	AhTE1459	Aradu.A08	38015669	38015677	TTGTGATAA	GATGATTGATGAGGTTCCTTCAC	59.825	TGGCGTGTAATAAACATGACTTG	59.939	143	inter-genic	YES	YES	0.21491
421	AhTE1460	Aradu.A08	38655207	38655215	TTTCAAAAA	TAGATGTGCAATGGAATTGTGAC	59.881	TCTGAAAAGCCGAAACAAAATTA	60.114	197	inter-genic
422	AhTE1461	Aradu.A08	39244900	39244908	TTCACTTTA	TGTCGCCATACTTCTTTTCAAGT	60.176	TCCGTGTAACAAGCTAGGCTAAA	60.307	143	inter-genic
423	AhTE1462	Aradu.A08	39510077	39510085	ATTAAGAAT	CCTAACTTCAGGTGGCTACTGTC	59.354	AGCCCGTATATCTATGAACATGC	59.416	143	inter-genic	YES	YES	0.0665055
424	AhTE1463	Aradu.A08	40442690	40442698	CAACTATAG	AAACACTTGAAAACGCACACATA	59.61	TAACAAGCCATATCTTCCTTTGG	59.528	117	intron
425	AhTE1464	Aradu.A08	42753259	42753267	ATAATAAAT	AGGGTTTGAAACAACTAATGCAA	59.926	ATGATTACTCTCGAGCATTCCAA	60.109	180	inter-genic	YES	YES	0.173024
426	AhTE1465	Aradu.A08	43779798	43779806	AACAAAGAA	CAAAATAAGCTGAATCAGTGCAA	59.437	AATGATGCATAGCATAACGGTTT	59.786	185	intron
427	AhTE1466	Aradu.A08	45061482	45061490	TTGTTTTAT	AGAAGCCCTTGATGAAGTGAAAG	61.1	GGTTCTCCCGTAAAACAATAACC	60.001	200	intron
428	AhTE1467	Aradu.A08	46954190	46954198	AAATTATAT	AAGTGTGCATTTTAGCCAAGAGA	60.302	TGATTGAAATTTACTCCAGCGTT	60.017	199	intron
429	AhTE1468	Aradu.A08	48657590	48657598	AATTATATT	CTCAGATTTTGTAACATCAGACACA	58.375	GAGTCAAGTGCACCAACATCATA	60.052	153	upstream	YES	YES	0.353759
430	AhTE1469	Aradu.A08	48727296	48727304	TAATATTTA	GGCCATGCATTTATTCATATTGT	59.959	TTGAGCATAGATGAGCAAAGTGA	60.032	176	upstream
431	AhTE1470	Aradu.A08	49046991	49046999	TTATTTAAA	AGCCAACTTGTACCAAACTACCA	59.975	ATCATTTGAAAACAAAAAGCCAA	59.878	194	inter-genic	YES
432	AhTE1471	Aradu.A08	49080098	49080106	TTATGATAA	TAAAAATTGGAGAAGGGAAATGG	60.494	TTAGTGTCCCGAAGCTAACAAAC	59.716	149	inter-genic	YES
433	AhTE1472	Aradu.A09	852929	852937	AAAAATTAA	AAAGCATTTCTTGTTGGGTGTTA	59.926	TAATATAACCGAATTGAAGGGGG	60.26	147	inter-genic
434	AhTE1473	Aradu.A09	976157	976165	TTATTGGAA	GAATCCATTGCGAATATGATAGG	59.69	CCCATGTCATTTTTCATCTCATT	60.068	145	exon
435	AhTE1474	Aradu.A09	4962811	4962819	AAATGAAAA	TCATAGACAAAACAAACGGAAGC	60.514	GCCATTATGTATGTCAAGGTCGT	60.15	121	inter-genic
436	AhTE1475	Aradu.A09	6795594	6795602	TAGAAAATA	GCTTGATTCGCTATTTTGCTCTA	60.025	TCAGCACTTAGCATCAGTACGAA	60.089	170	inter-genic
437	AhTE1476	Aradu.A09	8754042	8754050	AAAAGAAAA	AACGAATAATGCATCTTTGAAGG	59.533	AGAATGGATTCAGTTTTGGGATT	60.069	123	intron
438	AhTE1477	Aradu.A09	11270055	11270063	TTATTTAAA	CCATATTAGAATTTAGAAAAGTCCTCA	57.705	CAAAATCAACAGTATCATAGAGGCA	59.589	155	inter-genic
439	AhTE1478	Aradu.A09	13548019	13548027	AAAAAACTA	ATCGTCGGTGCTATGTTATCACT	59.933	GGCTTGACTGCTGAAGAAAATAA	59.912	165	inter-genic
440	AhTE1479	Aradu.A09	14551144	14551152	TTATTATAA	TATATTTGAACAGTGGAATGGGG	59.957	CAAGAAAACAACATTTTGCCAAT	60.257	163	inter-genic
441	AhTE1480	Aradu.A09	16873371	16873379	TAATAAAGA	TGAATTGAACTAGCCAGAGCCTA	60.389	TGAACAACAACTCTTTGGCTTTT	60.188	158	inter-genic
442	AhTE1481	Aradu.A09	17838236	17838244	ATATTTAAT	TCGTTAGTGGTTGGTGTACTGTG	60.003	ACGTAAATATCGAAAGGGTGGAT	59.988	188	inter-genic
443	AhTE1482	Aradu.A09	20039462	20039470	ATTTTTTTT	ACCATTGCCATCAAAAATAACAA	60.453	CTTGTGTAATGTAGCCTGAAGGG	60.062	199	inter-genic
444	AhTE1483	Aradu.A09	20185681	20185689	TTCTAACAA	AATCAGGGAAAATGAGTGAAACA	59.864	ACAGAGAAGGGAAATGATGTTGA	59.99	172	upstream
445	AhTE1484	Aradu.A09	28596633	28596641	TATAATTAT	CCGAATAAGTGTTGAAGGAGAAA	59.654	TCCACTAGACCAACACGTTCTTT	60.082	155	upstream
446	AhTE1485	Aradu.A09	29320469	29320477	TTTAATGTA	ACGGACCCAAGAGAACTTATCA	59.998	CTAATGACCTCGAAAACTCGCTA	59.926	178	exon
447	AhTE1486	Aradu.A09	43069498	43069506	TAAATAAAA	GCACCGTAGTTATTATCGCTTTG	60.057	CCTCCACCCTCCATTTATTTATT	59.496	116	inter-genic
448	AhTE1487	Aradu.A09	81158589	81158597	TTTCTTCAA	TCCAGATCAAGTTGACCAAGAAT	59.99	TTATGCCTGCAAATTATGGTTCT	59.884	111	inter-genic
449	AhTE1488	Aradu.A09	81308116	81308124	TTATTAGAT	GCGTCGTTTAGAGGCTTCTTTAT	60.276	ATCTTAGCAGTCCAAACTCTTCG	59.101	134	exon
450	AhTE1489	Aradu.A09	81589627	81589635	TTTTAAATA	ACGATCGAGAGACAAGACTATGG	59.787	CCACATTTCTACCCACTTCTTTG	59.914	190	inter-genic
451	AhTE1490	Aradu.A09	89787566	89787574	TATTTATAT	GCCATCCTCTTTTATCACAACAC	59.891	AATGAGTTGACCTGACAAGCAAT	60.054	179	intron
452	AhTE1491	Aradu.A09	90784694	90784702	TTTATATTT	CAAGACAAAGGATTGAACTCTGC	60.289	TTCCTTAGCATACTAGGATAAAACAAA	58.179	136	inter-genic
453	AhTE1492	Aradu.A09	93866185	93866193	ATATAATAA	CATGTGCAAATTAAAACATAGCA	57.883	CTTCGAAAACTAAGGCAGACAAG	59.605	153	inter-genic
454	AhTE1493	Aradu.A09	95052021	95052029	ATTGTTATT	ATTCTCCACAATGATGTCACCAC	61.053	GTTTTCGTAACGCATAAAGCAAC	60.076	102	inter-genic
455	AhTE1494	Aradu.A09	102750033	102750041	TTATTATTA	CTGTACGGCCTTTTCTTTCTCTT	60.286	TTGTAGCTTAACAGGATTCTCGC	59.932	198	intron
456	AhTE1495	Aradu.A09	102793497	102793505	TTATAATAA	CCACCCATAACTCATACCAAAAC	59.531	TACATGCATGATGCTAAGATTGG	59.999	196	inter-genic
457	AhTE1496	Aradu.A09	104172438	104172446	TTATTATTA	AGCTTCGAAAAATGGTTTGTGTA	60.05	TTTTAATTGTTCAACTTTGCAGG	58.412	115	downstream
458	AhTE1497	Aradu.A09	110225692	110225700	TTGTTTTTA	AACGTCCTACACCTGTACACCAC	60.258	GAGAATCTCATTTGAAAGGCAAA	59.729	101	intron
459	AhTE1498	Aradu.A09	110417414	110417422	TTAGAAAGA	TTGTAAAGGTGGGTTGAAAGAGA	60.022	CATTTTAGAGGAGCCATTCAATTT	59.88	199	upstream
460	AhTE1499	Aradu.A09	111073449	111073457	TTGGAACAA	AAAAAGCGTATTTAGAGCATCCA	59.347	CAGGGCCTTTCTTACTTTGAAAT	60.014	121	inter-genic
461	AhTE1500	Aradu.A09	112181333	112181341	TTCTTTTAT	AGAAATCGGATCATTGTTTTGG	60.184	GCATCATTGTGTGATGTCATTTT	59.75	150	inter-genic
462	AhTE1501	Aradu.A09	112540133	112540145	AAAAATTATAGTG	GGAGGATATGAAGACTGAAGAGTTT	58.432	CCTCAACTGATGTAACCAGCTTC	60.178	200	downstream
463	AhTE1502	Aradu.A09	113775218	113775226	TAGTAAGAA	AAAAAGAAATGAAGGGAGATTGA	58.319	TCAGAAAGAAAAGTGCACAGTGA	60.081	187	inter-genic
464	AhTE1503	Aradu.A09	114397552	114397560	AAGTTTTAA	ATGCAGCAAAAACAAAAGATCAG	60.638	TTCCTGCCAAGATTCAAAAAGTA	60.115	171	downstream
465	AhTE1504	Aradu.A09	114545252	114545260	ATAAATAAA	TCTGTCTGTCTCCATCAGCTACA	60.066	AATGGGTATGAATTGATGTTTGG	59.836	172	inter-genic
466	AhTE1505	Aradu.A09	115070649	115070657	TAATTTCAC	TATAGTCCTTGGGAAATGGGAAT	59.93	ACATGGAGACAGGTGATGAGACT	60.051	192	intron
467	AhTE1506	Aradu.A09	115481906	115481914	TTGAATTAT	GCTATGCGCGGTTTATGTATTTA	60.359	TTGGAGTCAATTTTGAGTCATTG	59.121	145	inter-genic
468	AhTE1507	Aradu.A09	115996685	115996693	ATTAATAAT	TCAAACCAGGAAATGTTAAATGG	60.095	TGAACGATGCATCCTATCCTTAT	59.842	100	intron
469	AhTE1508	Aradu.A09	116502443	116502451	AAAAAATAA	ACAAGTGCATGTAAATCTTTCCC	59.428	ATGTCCTCTTCTCACGTTCATGT	60.052	132	upstream
470	AhTE1509	Aradu.A09	116932267	116932275	ATGTCAAAT	ACTTGTCATGCATGTAGCAGAAA	59.827	TGGAGCTGTATATCTGCTTTTCC	59.771	173	inter-genic
471	AhTE1510	Aradu.A09	117073859	117073867	TAGTACAAA	TGGGTCAAGTCATTTTCTATGCT	60.014	GCAGAGGTTGAAAACTACAATGC	60.183	186	inter-genic
472	AhTE1511	Aradu.A09	117651188	117651196	TTTTGTTTT	GTGAACCAGAGCTTGTTCTCTGT	59.974	CCATTATTTTAATTCTCATTTTCTTCC	58.916	197	inter-genic
473	AhTE1512	Aradu.A09	117880603	117880611	AAAAAAGAA	TTTGTCGTTGGCCAATAAATTAC	60.121	TATTGTTTGGGCTCACATTCTCT	60.014	172	inter-genic
474	AhTE1513	Aradu.A09	118345772	118345780	TTTTAATTA	CCATTGTTGATGAGCTTCTTCTT	59.776	GCATGTTGTCCTTCTCCTAAATG	60.014	119	inter-genic
475	AhTE1514	Aradu.A09	118367683	118367691	TTTATTAAA	ATCAATTTCTTACCACCAACGAA	59.765	TTCATGACACACTATTTTCACGG	59.912	164	upstream
476	AhTE1515	Aradu.A09	118503751	118503759	ATTAAGTAA	TAGGCACTCTTTTTGGCATAACA	60.978	GAACAAAGTGACGTCAGTGTCAG	59.864	106	inter-genic
477	AhTE1516	Aradu.A09	118772225	118772233	TAGTCCTAA	TATCAATGGATTACCACACACCA	59.989	TGGTAGTTACTGCATTGCCCTAT	59.932	116	inter-genic
478	AhTE1517	Aradu.A09	119090956	119090964	TATTATTAT	CTATGCAGTATGCACCTCCTCTT	59.818	TGATTAGTACCAGGGGTAAGCAA	59.906	175	upstream
479	AhTE1518	Aradu.A09	119229330	119229338	TATTTGTTA	TGTCTCAGAATTTTACCAACCCA	60.736	GCATTTGAAGCTAGAACACATCC	60.15	117	inter-genic
480	AhTE1519	Aradu.A09	120056688	120056696	TTATTATTA	CAATTTTGTTAATTCAACCATGC	58.474	AATCCATGCACAAAAGCCTAATA	59.884	143	intron
481	AhTE1520	Aradu.A10	108570	108578	TAAAATATA	TTCGTTACTTGTTTGATGATGTGA	59.558	CTTTCTGTTCACTTTAAGCCGAG	59.605	114	inter-genic	YES	YES	0.304688
482	AhTE1521	Aradu.A10	256494	256502	TATTCGAGA	TATGAGGAGAAACAGAACAAGGC	59.776	AACAAACAAGAAAGAAAGTGGCA	60.188	160	upstream
483	AhTE1522	Aradu.A10	279953	279961	TTAATTTAA	ACACTTGTCCATGACCACGTACT	60.767	CTAACTCGCATGCTTCTCTCATT	60.055	182	inter-genic	YES	YES	0.304688
484	AhTE1523	Aradu.A10	305212	305220	TAATACAAA	ACGTTGAGGTATCATGTGAGCTT	60.075	GAACAAAACAAAGTAAACGCCAC	59.965	114	inter-genic
485	AhTE1524	Aradu.A10	312545	312557	TCCATTAATTATA	TTCATTGGGAAAATTCATCAAAC	60.049	AAAGTGAAATTGCAAATGGAGAG	59.659	115	upstream	YES
486	AhTE1525	Aradu.A10	404317	404325	TAAATTTAA	TCCAATAAAACTCAAACTAGAATCCA	59.497	TCATGGTTGGATCAACAACTTATC	60.116	199	downstream
487	AhTE1526	Aradu.A10	850474	850482	TTCCAAGAA	TTCCTACAGCAAGATAATGGTTCA	60.023	AAATGTTGTTGATAAGATTGCCC	59.285	169	inter-genic	YES	YES	0.0665055
488	AhTE1527	Aradu.A10	1811645	1811653	ATGGAATAA	AAATTTCCAAAATTAGCACGTCA	59.898	GGCTAAAATTTAAGGAATTCGGA	59.843	171	inter-genic	YES	YES	0.123855
489	AhTE1528	Aradu.A10	1928151	1928159	TTGTAATAA	CTTGGAATTTCACTGTTGAAAGG	60.022	ATCATCACTTGGTCTGGTTCTGT	59.915	131	UTR	YES	YES	0.123855
490	AhTE1529	Aradu.A10	2309939	2309947	TATAAAAGG	GGTAGAGAGAGAGACAAGAGAGGG	59.201	AAGAAGAAGAAGAAGAGGAGGCA	60.135	174	upstream	YES
491	AhTE1530	Aradu.A10	2311400	2311408	TAAAATATA	ATAGGATCGATGGAGGGGTTTAG	61.651	ACATGGTAGAAGTAAATTGGCGA	59.912	199	downstream	YES	YES	0.0665055
492	AhTE1531	Aradu.A10	2546469	2546477	TAACTTTTA	TTTATATATGGGAAACCGCATCC	61.038	CTACCGTATTTCAATTTTGGGGT	60.331	104	upstream	YES	YES	0.375
493	AhTE1532	Aradu.A10	3342723	3342731	TCCCATTTA	GAAGGTTGATAGAGTGTGGATGG	59.878	TTAAGTTGTGTAGGCACCGAAGT	60.102	158	upstream	YES
494	AhTE1533	Aradu.A10	3879841	3879849	TAAATAATT	GGATTGGTTGCTGTTTGTTACTT	59.467	ACTTCTGTGGACAAAACCTGAAA	60.061	194	intron	YES	YES	0
495	AhTE1534	Aradu.A10	4504680	4504688	TATAAATTT	GCTGCATAGACTCTGCTTTTCAT	60.062	AGCAATTACTTGTTCACTGGTCC	59.578	176	intron
496	AhTE1535	Aradu.A10	4921879	4921887	ATGTTAGAA	AATTGATGGATCGGAATGAAAAT	60.718	ATGAGAAGTGAGAACCAACCAAA	60.026	120	upstream
497	AhTE1536	Aradu.A10	6790498	6790506	TTCAATTAA	AGGAAATTAAAGGGTGGGTAACA	59.995	GAAGATCTTGCTCTTGTTGCTTG	60.547	196	inter-genic	YES
498	AhTE1537	Aradu.A10	7674758	7674766	TATAATGAA	TTTAGCAGATCATCACCATCAAA	59.6	ATGATGTCCTCGTTTTTGTTGAC	60.276	192	intron	YES
499	AhTE1538	Aradu.A10	8474477	8474485	TTATTATTT	ATTATATTTTTCAGTGCCGGACC	60.427	CGTGTTGTCTATGCTTTTTGTTG	59.736	180	inter-genic
500	AhTE1539	Aradu.A10	10685566	10685574	TACTTAGAA	CACGGAAATTGGTATCCACTAAA	60.115	CTTGTTTGGATGCAGAAAGAAAG	60.275	197	inter-genic
501	AhTE1540	Aradu.A10	19979234	19979242	ATTTTAAAT	ATTTGCGAATCCAAAATCTTCTT	60.309	CTATTTCATCACGTGTTCCAAGG	60.755	125	inter-genic	YES	YES	0.173024
502	AhTE1541	Aradu.A10	24595185	24595193	TTCAAATTA	TTTTGATTCATCATTTCCCAAAG	60.168	GTGTTCGACAAGTGTGTATTCCA	59.95	153	inter-genic	YES	YES	0.123855
503	AhTE1542	Aradu.A10	26866943	26866951	TTATTCTAT	TGCTCCATCTTTGATTGAATTTT	59.963	TACACACACAGAAACACCCACAT	60.244	142	exon	YES	YES	0.369846
504	AhTE1543	Aradu.A10	28508695	28508703	TTAATATAA	GGGGAGTCTAGCAACAGTTCTCT	60.306	CCGTTAGAAGCCTAAGTTCATTG	59.358	169	upstream	YES	YES	0.0665055
505	AhTE1544	Aradu.A10	30761672	30761680	AATTAAAAA	TTATCCAAGTTGCTTGTCCTTTC	59.659	AATGTTAAAGCTTTGAAGGCTCC	60.139	106	downstream
506	AhTE1545	Aradu.A10	49445907	49445915	TTAATAAAA	TTTCAAATAGCAGCAATAAAGGG	59.665	TTCGATCTTTTTAATGCAAGAGG	59.755	181	intron	YES	YES	0
507	AhTE1546	Aradu.A10	62953082	62953090	ATATTATTA	GGATAATAAGAACAAAAACACCCG	60.01	GCACCTTGCTATTTAAAGCGTAT	58.954	101	inter-genic	YES	YES	0.123855
508	AhTE1547	Aradu.A10	66050148	66050156	ATAGAGTAA	GCATGTAATATTAAGGAGGGCAA	59.412	CCTCATGAATCAGGACAAAGTTC	59.99	101	intron	YES	YES	0.304688
509	AhTE1548	Aradu.A10	70025473	70025481	CTCTTGTAA	TTGAAGTGTAACGTCAGGTGAAA	59.702	GCTTGTCAATAACTTGTCCAACC	59.926	141	intron	YES	YES	0.0665055
510	AhTE1549	Aradu.A10	70066941	70066949	TTGAATTAA	GAGGTTAGAAAGTGTTAAGTGTGCAT	59.261	TGATTTAAGACCGAAAAGTCGAA	60.115	138	UTR	YES	YES	0.0665055
511	AhTE1550	Aradu.A10	83304662	83304670	TATAAACAA	GAAAAACCCCAATTAAAATCCAC	59.835	CGAAGAGATGGAAGGTGTTATTG	60.008	200	upstream	YES	YES	0
512	AhTE1551	Aradu.A10	83314951	83314959	AAAGAAAAA	GGGGTTTTGTGATTCTGTTTGTA	60.136	TCATCATTCATCATCATCTGTCC	59.771	104	upstream	YES	YES	0.123855
513	AhTE1552	Aradu.A10	84840665	84840673	TATCTTTCA	TCCCTCCACTACTTCAGTTACCA	60.04	CTCCGAAAGATCATGGACAATTA	60.318	103	inter-genic
514	AhTE1553	Aradu.A10	90599562	90599570	ATCTTTAAT	ACACAAAATCATCATCTTCACCC	60.11	ATTTAACTAACGCAACCCTTGCT	60.403	188	upstream	YES	YES	0.375
515	AhTE1554	Aradu.A10	91180903	91180911	TTAAATTAA	TCAATTACGATCAAAACTGAGTG	57.007	ATGGATTATTGAACTCCTCGGAT	60.056	197	intron	YES	YES	0.0665055
516	AhTE1555	Aradu.A10	99652985	99652993	AACTAATAA	TGTTTCTGATGTGTGTGATTTGTC	59.943	ATTCAAGCAGCCCTTGTATTGTA	60.036	110	upstream
517	AhTE1556	Aradu.A10	100097770	100097778	TTTTTTTTT	ACACCACATTCCCACCAATATAA	60.23	TATTGGGCTTAATTGCTCAAAAA	59.984	186	upstream	YES
518	AhTE1557	Aradu.A10	101056079	101056087	AACTAATAT	TGAGGGTGGCATATAAGTGAGTT	59.906	AAAAATATAGATGCAGCAGAATTCAA	59.616	110	inter-genic	YES	YES	0.123855
519	AhTE1558	Aradu.A10	102404917	102404925	TTAAATTTT	GAAGAAAGGGGATTAGGGTTTTT	60.065	AATTAACCGGATTTTACACCTGG	60.331	157	inter-genic
520	AhTE1559	Aradu.A10	102890935	102890943	ATAACTTAA	TTTTTCCTCCATTTAGAATCCGT	60.183	GGCACACACTGTGACTTGAAGAT	61.551	165	upstream	YES	YES	0.0665055
521	AhTE1560	Aradu.A10	103276787	103276795	TTTAATTTA	TTTCTTGCATGGTCTAAAACAAA	58.839	TTCAAGTTAAAGCAGTAGTGGTGG	59.759	171	inter-genic	YES
522	AhTE1561	Aradu.A10	103667538	103667546	TTTTTTTAA	TGGCTAAATCCTTGTTGGTTATC	59.407	TATTTGCTTTCCACAATCCTGTT	59.891	189	inter-genic	YES	YES	0.21491
523	AhTE1562	Aradu.A10	104504241	104504249	TAAAAAAAA	TTAAATATAAGTCCGTGCATCGC	60.349	TGGCTTCTCTTTTCTTCTGTCAC	60.047	193	upstream
524	AhTE1563	Aradu.A10	104879929	104879937	TTGTTTTTT	TCAGGTTTTGATAGGCAACTCAT	60.014	CCTCCTACCAATCTCCTTTCTGT	60.009	176	intron
525	AhTE1564	Aradu.A10	105798591	105798599	AATTTTCAT	AAGCAAAGAGACAATGCAATCAT	60.15	CTTTCGAACGAAAATACCCTTCT	60.014	166	inter-genic	YES	YES	0.123855
526	AhTE1565	Aradu.A10	106573999	106574007	TTATTCTTA	AAATGCCATAAAGGGGACTCTTA	60.202	GTGCAAGATGAGGATCAGTTCTT	59.771	191	inter-genic
527	AhTE1566	Aradu.A10	107810482	107810490	TAATTTTAA	GGTTGACATGTTATGATAATGGG	58.125	ACAGCGTTAGCAAGAGAATTGAC	59.968	171	upstream	YES	YES	0.21491
528	AhTE1567	Aradu.A10	108065537	108065545	TAAAATTAA	CAACAGATGAGATATTTTAGGGATTT	58.21	GAATAACTACTCAAGCTGTCAAGCA	59.196	119	inter-genic
529	AhTE1568	Araip.B01	1332699	1332707	TATATATTT	TCCGTAACAAGTTTCCATCGTAT	59.786	ATCTACGTGTGCTCTGTTCCTTC	59.83	158	inter-genic
530	AhTE1569	Araip.B01	2350523	2350531	AAAAAAAAA	ATATTCATTCATTGCACCCTTCA	60.561	AGATGCCTACACTGAAAAACGAA	60.176	161	UTR
531	AhTE1570	Araip.B01	3234579	3234587	TTGTTAAAT	TATCTGTGCCGAAATGAAAACTT	60.017	ATTTTAAACCACTCCATGTGTGC	60.163	163	inter-genic
532	AhTE1571	Araip.B01	4783154	4783162	AATTTTTTA	GGGAAATTTCACACATGTTCAGT	60.144	AACACATGAGGGACAATGAAAGT	59.787	109	inter-genic
533	AhTE1572	Araip.B01	6839771	6839779	TAAAACTAT	CAGCAATTTTGTTAAATTTTGGC	59.903	TAGGGGACAACAACTTTTGTGAT	59.791	144	inter-genic
534	AhTE1573	Araip.B01	7823275	7823283	ATACAACAA	CTGGGACTTACAGAATCCCCTA	59.477	AAGGGTGCTTTACATGACTCAGA	60.178	198	UTR
535	AhTE1574	Araip.B01	12307575	12307583	TTCCTTTAA	TTCCTTCTATCCTTTTTCTTTCCTC	59.668	ATCACATGCACGTGGAGTAGTTT	60.845	131	inter-genic	YES
536	AhTE1575	Araip.B01	13467598	13467607	TAATATAAAT	TGTTCACATCCTTCATAGACCTAA	57.828	TATCTGCGTTTATATTTGGGGAA	59.732	188	inter-genic	YES	YES	0.123855
537	AhTE1576	Araip.B01	14031833	14031842	TAGCAATATA	ACTCTACCAATCCATCTCCACCT	60.253	ATGCTCACCAAAAAGTCGTACAT	59.947	182	intron	YES	YES	0
538	AhTE1577	Araip.B01	21434785	21434793	ATAAAAATA	TCGTCCATCAATTGTGAAAAATA	59.354	TGTGTGCGTCAATAGATAAATGG	59.903	109	inter-genic
539	AhTE1578	Araip.B01	21473263	21473271	ATAAAAATA	ATCTTGATTTTTGATGCACCATT	59.735	TTTCGGATTAAGAGGCTTTGATT	60.42	175	inter-genic
540	AhTE1579	Araip.B01	22828500	22828508	TTATTTTAA	CATATGAGTTCATGGATGCAAAA	59.846	AAGCAAAAACTGCCTATCTGTTG	59.841	110	downstream
541	AhTE1580	Araip.B01	24899647	24899655	TTAGTATTT	TTGCATAGGTGATGGATGAGTAA	59.488	TGTTTTCCACAAACACAAAAAGA	59.561	199	inter-genic	YES	YES	0.369846
542	AhTE1581	Araip.B01	46537728	46537736	TATGTACAA	GAGTCATGAGTACACCCCAACTC	59.915	CTCTTTTGTCTCCCAATCACATC	59.99	184	inter-genic	YES	YES	0.21491
543	AhTE1582	Araip.B01	52636457	52636465	AAGAGGGGA	AATTCTCTCCAAAGTCCAAAAGG	59.992	GAGGGGAATGTGTTGCTATTAAG	59.07	138	UTR
544	AhTE1583	Araip.B01	56521404	56521412	TATTATGTA	CGAAAGTGTAACCACTTCAAACC	59.955	CAATGGTGGTCCATCTTTAGAAT	59.255	175	intron
545	AhTE1584	Araip.B01	77402370	77402378	TTATTTTCT	TGCTTCTTGTTGTAGACACAGTCA	60.017	GTGGGTCATCGCAAAGTAAAATA	60.245	148	intron	YES	YES	0.0665055
546	AhTE1585	Araip.B01	91595169	91595177	TTAAAAATT	TTTATCTGAGTTTTCTCGTTGCC	59.786	ATTTCATTCACCGCTGTTATGTT	59.791	182	inter-genic	YES
547	AhTE1586	Araip.B01	114957827	114957835	TTGTTATAT	CTTTCTGGCTGCACAAATTTAAC	60.173	CATTTGCAAACATTCTAACCAAA	59.076	120	intron	YES	YES	0.0665055
548	AhTE1587	Araip.B01	119733116	119733124	TAAAAATTA	GGAAAAGCTCTCACATTTTACCA	59.659	TGCACGCTACTCAGCTTTATGTA	60.109	133	inter-genic	YES	YES	0
549	AhTE1588	Araip.B01	121584151	121584159	TTTCCACTA	AGGGAGTGTGTAGATATGTGCGT	59.963	GTTTTTAGCTTCCTTAGCGAGGT	59.511	103	inter-genic
550	AhTE1589	Araip.B01	121783288	121783296	TTGAAATGT	CTTTTTCCACTTGTTGACTGCTT	59.848	TAAGAGACTCATGCTTGCACAAA	60.068	125	inter-genic
551	AhTE1590	Araip.B01	123647954	123647962	ATATCATAA	TGACATGTGAGTGTGAGTGAGAA	59.373	TTGAATGGAATAGAATGGAATGG	60.029	184	inter-genic	YES	YES	0.123855
552	AhTE1591	Araip.B01	124018191	124018200	TTAATATATA	TTAAGTAATGCACATCCAATGGC	61.066	GATGATGATTTGCAAGTTTTTCC	59.842	173	inter-genic	YES	YES	0.369846
553	AhTE1592	Araip.B01	126930873	126930881	ATATTTCAT	TCAGCTAATGGGAAAAGGTAACA	60.01	CCGTTGACCGTTAAAATTAGTGT	59.378	157	upstream	YES
554	AhTE1593	Araip.B01	134302867	134302875	TAAACAGAA	AATACGAAAACCCAACCAACATA	59.549	CTTTTCTTCATGTGTTCTTTCCG	60.149	171	inter-genic
555	AhTE1594	Araip.B01	134748272	134748280	TTAATTTAA	AAGTTTTTGACCAGTGAAGCAAA	60.188	TGGGTGTGAAGCATTTAATAAGAA	59.904	200	upstream
556	AhTE1595	Araip.B01	136347422	136347430	AATAAGCAT	TTGTTTCTCTTAGAAATGCTCCC	58.941	AAGATGTCAGCAGACAACAATGA	59.795	182	inter-genic	YES
557	AhTE1596	Araip.B01	136472823	136472831	TTATCATTA	CGGATGAAAATGAATAGGGATCT	60.503	TTACAACGGCATTCTAACAACCT	59.946	152	inter-genic	YES	YES	0
558	AhTE1597	Araip.B01	137261313	137261321	TTTTTTTTT	TGAAAGTGTGTAGGGGCTTAGAA	60.169	TCCCTCTAAAATTGTGCCATCTA	59.977	191	inter-genic	YES	YES	0.250335
559	AhTE1598	Araip.B01	137275928	137275936	TTAATTAAT	TATGAAATGATTCGGAAGGCTTA	59.947	TCGTCTTCCTCTTTCAATCTCTG	60.005	180	intron	YES	YES	0.123855
560	AhTE1599	Araip.B02	1513175	1513183	ATTACATTA	TTGGACTTGGAAGTTAACCAAAA	59.9	TTTATCTTTGTCCTTGAGTTGGG	59.527	100	upstream
561	AhTE1600	Araip.B02	2729113	2729121	TTTAGGAAA	TTGGACAAACTGTTGCTTATCCT	60.048	TTGTATAATGCACCAAATCCCTC	60.089	181	exon
562	AhTE1601	Araip.B02	3853532	3853540	TTAAAAGTA	TTAAGTCCCTGACCTTCACAAAA	60.022	ATAGGTCCCTGACCTTTTGTCTC	59.888	191	inter-genic
563	AhTE1602	Araip.B02	5034559	5034567	ATTATATAA	TGTCTTCATGCTCATGTTGATCT	59.755	AAAATAATCCTTTCCCCTGAACA	60.064	125	UTR
564	AhTE1603	Araip.B02	6253099	6253107	TAATATATA	ACTTGACCCTTTTCTAGCTCCAT	59.685	TTTTTCAGTTCTCACACACCAAA	59.679	105	upstream
565	AhTE1604	Araip.B02	7099710	7099718	TTAATTTAA	GCATCTCGATGAATCTCATTTTC	60.061	CGAATAATCTGTCACCATTTACGA	60.251	196	downstream
566	AhTE1605	Araip.B02	7764164	7764172	TTCTTGTAA	GGATTCAATAGGTACTGGCTCCT	59.88	ACTGTGATGTCTTTTGCCTTCAT	60.054	135	intron
567	AhTE1606	Araip.B02	7776673	7776681	TTAATATAA	TCATGACATCATCATATTTTCGC	59.815	CCAAGAACATAGAGGCAAGAAGA	59.9	120	upstream
568	AhTE1607	Araip.B02	7885058	7885066	TTATTATTA	AATTCTACAAAGCAGATGGTTGC	59.685	CCATTTTTGACAAGGAAATTTTG	59.75	192	downstream
569	AhTE1608	Araip.B02	8722964	8722972	TATTTAATT	TGGAACTATGGAAGAAGGAATGA	59.952	ATTTGTTTCCAAGTGAAATTGCT	59.091	148	upstream
570	AhTE1609	Araip.B02	9325110	9325118	TTTATACTA	AATCAACCACCAACAATTGAAAA	60.476	AAACCGTCTCTAACATGCACAAC	60.458	198	downstream
571	AhTE1610	Araip.B02	9355073	9355081	AATTATTTT	CCTTGTCTCCATTGATGATTCTG	60.86	TCATGGGTTATGCTATTATTGCC	60.076	141	inter-genic
572	AhTE1611	Araip.B02	9518467	9518475	TATTTATAA	CAACTAACCCGAACCCTCTATTC	60.236	AGCTTCTGTAGATGAGCAAGCAA	60.694	200	downstream
573	AhTE1612	Araip.B02	10520064	10520072	TTGAAAAAA	GGGATATATGTTACACTGCGGAC	59.648	ACATGCTTGACTACCCAAAAGAA	60.048	196	upstream
574	AhTE1613	Araip.B02	23636386	23636394	TTAAATCAT	CGTGTTGGAGAGACGTCTTAGTT	59.861	TTCCCTGAAAATTGTCCTAAACTC	59.887	117	inter-genic
575	AhTE1614	Araip.B02	24592797	24592805	TTCTGAAAT	CAAACACTCCCTTCTTCTCCTTT	60.148	TAGCCTTCAGAGTTCAACTTGGT	59.464	124	intron
576	AhTE1615	Araip.B02	35397970	35397978	TAATGATTT	GTCAAAAGTCCACTTTGCATCTC	60.165	TGTTTTGTTGGTTTAGGATCAGG	60.255	178	inter-genic
577	AhTE1616	Araip.B02	55775819	55775827	ATTTACTGA	TGACTTTTTCCTTTTTGTAACTTAGC	58.66	GTTGGGGTTAGGGTTTCTAATTG	59.995	132	inter-genic
578	AhTE1617	Araip.B02	61254977	61254985	TAAAATTAT	ATAACGAAAATGTCAAACGTGCT	59.952	ACTCAGGGTTGGTCAAATAGACA	59.914	158	inter-genic
579	AhTE1618	Araip.B02	64813106	64813114	TAAAATAAA	CAATAAAAGGAACGAGTTTGTGC	60.05	ACTGTCCTTTTGTTTTGGTTTTG	59.479	168	intron
580	AhTE1619	Araip.B02	68179120	68179129	TTACTTAGAT	GGTTCCGTTCTGCTATAACTGTG	60.069	TGAAGCTGCAACTAAGTGATGAA	60.068	160	inter-genic
581	AhTE1620	Araip.B02	70408704	70408712	ATTTTCAAA	GCTGAAATGGTTGTCTTGATAGG	60.014	TTGATGCTGATAGCATGGATATG	59.963	193	upstream
582	AhTE1621	Araip.B02	78085564	78085572	ATGCTGAAA	GATGGCTAATTGATGGCTACAAC	59.883	CTCATTACCTAACACACACGCAG	59.745	166	inter-genic
583	AhTE1622	Araip.B02	79266161	79266169	TAATTTTAA	TATCCGAAATTTAGGGAATGATG	59.226	GACCTACGTTTTTGGCTTTGATT	60.715	193	intron
584	AhTE1623	Araip.B02	86679790	86679798	TTATTTTTT	AAGATCCTCTTTGCATAATCCGT	60.335	GTGATGATGTGTAGTGGAGGGTT	60.168	179	downstream
585	AhTE1624	Araip.B02	87282080	87282088	TTCTTTTTT	TTTAAAGGCACTGGATTTTTCAA	59.994	TCAAAGTGTCTCTTCAGGGAGTC	59.908	200	upstream
586	AhTE1625	Araip.B02	88997064	88997072	ATAATATTA	CCAAATTATGTGAAAAGAGGACTT	57.865	GGAGTTGGGTAATCTTTAATGGG	59.962	132	intron
587	AhTE1626	Araip.B02	89281453	89281461	TAATATATA	GAATTTGAGTTCCAGTGAGGTTG	60.026	ATTCCAAAGAGACAGAGCAGCTA	59.688	148	intron
588	AhTE1627	Araip.B02	92014799	92014807	TTAATTAAT	ATGTTTATGAAGGACGACCACAC	60.165	TCACTCATCACTCATCAGCAGTT	59.929	136	inter-genic
589	AhTE1628	Araip.B02	92165101	92165109	TTAACTTAA	TTGTTATGGGAAGTCAAGAAGGT	59.056	CCTAATGAACATGGCTTAGTTCG	60.03	130	upstream
590	AhTE1629	Araip.B02	92479977	92479985	ATTAAATAC	ATTCTTTCATTTGGTTCGTTTTT	58.188	CAATACGTAACTTCCCTCAATGC	59.912	149	inter-genic
591	AhTE1630	Araip.B02	94290046	94290054	TTTTTTTAT	TGGTTTTCATTATGAGAGGCAAC	60.358	AGTGCCCATATCAATTTCATTCA	60.561	175	upstream
592	AhTE1631	Araip.B02	95466259	95466267	TTATCCTAT	AAGAGCAAGCCAAACCTTCTAAT	59.818	TCTCATGAAATTGTAGAGGAGCG	60.745	152	inter-genic
593	AhTE1632	Araip.B02	95499682	95499690	TAATATTAT	ATAGGTTGCCATCAGTTGGTTTT	60.959	GCATTTGAGCAAGCAAACTTCTA	60.884	200	inter-genic
594	AhTE1633	Araip.B02	96974852	96974860	ATTATCTTA	TATAAGGTTGGGTACGAAAAGCA	59.911	TGTTACAAGGGTAACCAATTCCA	60.487	154	inter-genic
595	AhTE1634	Araip.B02	97980303	97980311	TAATTAGTT	CATTTACTTCCACCAATCCCATA	59.957	AAATGTGTGATGGTAATGAAGGG	59.994	103	inter-genic
596	AhTE1635	Araip.B02	103929231	103929239	TAATATATT	ATGGAAGTATGGAACATTCCTGG	61.286	TTATAAGAGCCTTCCTATGTGCG	59.795	101	upstream
597	AhTE1636	Araip.B02	104641474	104641483	ATATATGTAT	GGAGAAAGTGCAGAAGATGAAGA	60.012	TAACCACGTAACATAAGTGTGGC	59.001	169	inter-genic
598	AhTE1637	Araip.B02	105039520	105039528	ATGTTACAA	TTTTCATCAAGAGAATTGCTTCC	59.729	ACCCATTTTTGGAGTAACGAAAT	60.001	145	exon
599	AhTE1638	Araip.B02	105823283	105823291	TTATTATTA	ATAGAGGGATGCGAGTGTTATGA	60	AAGCTTTCCTTTTTCTTTTCCAA	59.783	179	UTR
600	AhTE1639	Araip.B02	107104107	107104115	TTATTTGAA	AGAGAAACGGCTTACTTACCCAC	60.07	ATGCATCTCCAACCGTCTTTAT	59.862	148	downstream
601	AhTE1640	Araip.B03	772469	772477	TTCTTTTAA	CATGTGAAAACGAAAAAGGGTT	60.249	AGTAAAATCACGTGCCAGAAAAA	60.05	161	downstream
602	AhTE1641	Araip.B03	2120690	2120698	ATATATATA	AAGGCACACACATACACACACAC	60.843	AGACAAACTAAAAGCTCCCGAGT	59.844	187	downstream
603	AhTE1642	Araip.B03	2484807	2484815	TCATTTTAT	GTTATGGTTACTGGTTAGCGTGC	59.971	TTGGTCGTTTCAAGTTTCAAAAA	60.847	177	intron
604	AhTE1643	Araip.B03	2734278	2734286	TTAAATTAA	GCTGATTTCATACCCTTGTCTTG	60.014	GTGATTAAGATGGAACCAAAGCA	60.358	142	inter-genic
605	AhTE1644	Araip.B03	3017843	3017851	ATCTTTTAA	CTATCGCTCTGACAAATCCCATA	60.465	TTTCTCATCAGGGTTATTTGTGG	60.223	123	inter-genic
606	AhTE1645	Araip.B03	3173347	3173355	TTGTTCTAA	CTTTGCTTGGGACCTTTTCTTAT	60.014	GTTGCTACCGTAGTTATGCCAAG	60.089	100	inter-genic
607	AhTE1646	Araip.B03	3846469	3846477	AAATTATTT	CTTGGGTTCTTTTCTTCTTTTGG	60.462	TAATCAAGGTCGCGAAAAGTTAC	59.692	105	UTR
608	AhTE1647	Araip.B03	4129184	4129192	TTATCAGAA	TCTTAGATTTTGTGGATGCCTGT	60.014	ATGAAGCAAAAGGATACGATTCA	59.983	186	exon
609	AhTE1648	Araip.B03	4222521	4222529	ATATTATTA	GTTAGGAGAACAGAGAGGGGGTA	60.009	TGAGACAGCAGAGTCAAACAAAA	60.081	197	upstream
610	AhTE1649	Araip.B03	4540997	4541005	ATAAATTAA	AGCCATGTTTTCAGAGATGTTGT	60.054	GATTCTCCAACATGCTTATCTGC	60.116	175	upstream
611	AhTE1650	Araip.B03	5729715	5729723	ATATTATTA	AAGGAAATTGGAAGATGTGTCCT	60.229	CCAACAACTAGACTTGTCCCTTG	60.075	177	inter-genic
612	AhTE1651	Araip.B03	5810538	5810546	ATAAGGAAT	AACCCAAAACCACATTAAAACCT	59.913	TACTACCGCTATTTCACAAGGGA	60.03	182	intron
613	AhTE1652	Araip.B03	5820789	5820797	ATAAGGAAT	AACCCAAAACCACATTAAAACCT	59.913	TACTACCGCTATTTCACAAGGGA	60.03	182	inter-genic
614	AhTE1653	Araip.B03	5959694	5959702	TTTTTTTTT	CAACCTCTTCAAAGTGGTGGTAG	60.075	ATCAACATCACATCCCTGAAAAC	60.11	186	UTR
615	AhTE1654	Araip.B03	8381973	8381981	TTCTAATAA	CAAATTTTGTCGGTTTCATTTGT	60.134	GAAGAAAATCCAACAAAGCCTTC	60.448	190	upstream
616	AhTE1655	Araip.B03	8824589	8824598	TTATTAGTTT	ATCAGAAGCACAAATTTTTGGAA	59.997	GCCAATGAATAAACACCAAAATC	59.621	191	downstream
617	AhTE1656	Araip.B03	10008354	10008362	TTATTATTA	CATCCCAGCAAAATCTACATGAT	60.218	GGCTAGTGGGTACTGTTGATGTC	59.942	127	inter-genic
618	AhTE1657	Araip.B03	10402689	10402697	ATTATTAGA	TATTTTGTGAGGGGTGTGAGTTT	59.791	TAGTGAATGGAGCAACATCATTG	60.011	195	upstream
619	AhTE1658	Araip.B03	10619728	10619736	TTAAAATAA	GCATGCGTGTACGTCAAAAATTA	62.063	CTAATAGCTACCTGGGCCCTAAA	60.016	139	upstream
620	AhTE1659	Araip.B03	11043550	11043558	TTATATCAT	GACCAGCTACTTCTAAGCACCAA	59.961	TCCATGTCAGAGAGAGAATGTGA	59.859	103	UTR
621	AhTE1660	Araip.B03	12296642	12296650	TAACTTAAA	CAACACAAGCCACAACATAAAAG	59.605	GAAATAATCAAAGGGGAGGAAGA	59.808	101	intron
622	AhTE1661	Araip.B03	13565388	13565396	TAATAAAGT	TCAAATCAACAGTTATTCCCTCA	58.616	TTGCGATGTTCTTTGATTTACAA	59.653	129	UTR
623	AhTE1662	Araip.B03	13638631	13638639	TTAAAGTAA	CGCTTGCTATGTTTAATTTTTCC	59.25	CAAGACCAATTTAGTGATGTCCA	59.007	188	inter-genic
624	AhTE1663	Araip.B03	14313950	14313958	TTTCATTAA	TAACTAAATTACCAAGCTCCCCC	59.769	AAACCGTGATCATCTCGATCTAA	59.979	200	inter-genic
625	AhTE1664	Araip.B03	17927726	17927734	ATTACTTAT	GCGTCAAAGAAATTCGTGTAAAT	59.574	TAATAAATCGTGGAGCAAATCCA	60.659	193	intron
626	AhTE1665	Araip.B03	19000048	19000056	ATTTAATTA	TACCACGCCCTTCTTCACTATAA	60.03	TTGCAACGTAACCCGTAGTTAAT	59.849	188	inter-genic
627	AhTE1666	Araip.B03	21011423	21011431	AATTATATA	AATTTGCATTGAAAAGGATTTGA	59.844	TTGTGCATTTCAGACATTACTGC	60.187	150	inter-genic
628	AhTE1667	Araip.B03	25587810	25587818	TTATTATTA	ACGTACAGCCCAACACATTATCT	59.839	TGCATGCATTCATCATTTCTATC	59.949	131	inter-genic
629	AhTE1668	Araip.B03	27657982	27657990	TTAATAGTT	ACATGTTTGGAGCTGGATTCTAA	60.014	CTCATGAGTCAAAACGTTGGAG	59.774	189	upstream
630	AhTE1669	Araip.B03	32562541	32562549	TTTTGGAAA	TTTATGTCGTGTTGTGATAAGGA	57.269	AGTGGATTCTCTCCAGTGAAAAA	59.268	199	upstream
631	AhTE1670	Araip.B03	32707659	32707667	TTTTACAAA	CACAAGTATGGTAGGACGTGTCA	59.966	CTACTTGTGATTGGATTTGGGAG	59.879	137	inter-genic
632	AhTE1671	Araip.B03	34380370	34380378	TTGATTAAA	ATGAAGAGGAGGTGTGTCATGTT	59.915	GCTTTTCGGAGACAGGAATAAAT	59.988	186	downstream
633	AhTE1672	Araip.B03	34594522	34594530	ATAAAAAAA	TTATATGCTTCGCCATCATTACC	60.198	GAAGACTGGGGAAAAGAAAAGAA	60.095	184	exon
634	AhTE1673	Araip.B03	39855430	39855438	ATTTATATA	GCGTGAGAAAAGCAAAATAAGTG	60.295	GTACTGAGGACCACAAGGACAAA	60.442	198	inter-genic
635	AhTE1674	Araip.B03	40344879	40344887	TAAATTGAA	CAAAAAGAAAAAGGGTAAATGGG	60.089	AGGGGCTTGGGTTTAATGTAATA	59.985	197	upstream
636	AhTE1675	Araip.B03	43695891	43695899	TTTAATTAT	ACCAAAGGTTGAAATATAGGGGA	59.962	ATGCACAATTTCAATTGATTTCC	60.075	178	inter-genic
637	AhTE1676	Araip.B03	60637831	60637840	TTGAAAATAT	CATTCATGATTCATTTGTGATTGA	59.704	AGCCCTCTTATGGTCCTAAATTG	59.881	102	intron
638	AhTE1677	Araip.B03	65370414	65370422	ATATATTAT	AATGAAATTGGTGTGTCTCGACT	59.921	ATGAAACAATCACAAATTCACAA	57.092	139	upstream
639	AhTE1678	Araip.B03	70929673	70929681	TTTTAAAAA	TAAAACCGCCAAATTCACTAAAA	59.898	TAAAATGGCATCAATAAAATGGC	60.058	127	upstream
640	AhTE1679	Araip.B03	75836933	75836941	TTAAGTTTA	TGCATTTTTACGCTTTCAAGATT	60.14	AAAGTGCTGGAATTAGATACGCA	60.16	165	inter-genic
641	AhTE1680	Araip.B03	75838524	75838532	TTAAGTTTA	TGCATTTTTACGCTTTCAAGATT	60.14	AAAGTGCTGGAATTAGATACGCA	60.16	165	inter-genic
642	AhTE1681	Araip.B03	85049826	85049834	ATAAAATAA	TCGTCAAATCCATCTATAAGGCA	60.802	AGACCCCAATCTATAGTCCAACG	60.594	193	inter-genic
643	AhTE1682	Araip.B03	92174042	92174050	AATAAATAA	ATTTTCATAAATGTGTATGGTGAGAT	57.168	TCGTGACAAACAAGAAAAATGTG	60.061	170	intron
644	AhTE1683	Araip.B03	94156702	94156710	TAAAAAGAT	TTCATTTTACCCCGATGTATGAC	59.963	CATTATCAATCTTATCCGGGAGT	58.426	139	downstream
645	AhTE1684	Araip.B03	97957735	97957743	TAAAATAAA	GTGTATGATCGAATCAGACGCTT	60.525	TTCATGAGAGGTGACCAAGTGTA	59.648	102	downstream
646	AhTE1685	Araip.B03	98624064	98624072	ATAAATTAA	ATACAGGGATGTGATTGTGGTCT	59.635	TACATGATCGGTTATGTGCATGT	60.152	144	upstream
647	AhTE1686	Araip.B03	98933189	98933197	ATTAATTAA	ATCAATAGCAGTCAGGTAGGCAG	59.818	CTGGTTGACATTTCTCAAAAAGC	60.156	192	upstream
648	AhTE1687	Araip.B03	105538480	105538488	ATAAATTAT	AAAAGTGATGGCTTCACATAAACA	59.939	TTCATCGGTCAAAATTAACATCC	60.069	166	inter-genic
649	AhTE1688	Araip.B03	106866043	106866051	AAATTTATA	GGCAACTTTTGCAGAACATCTAT	59.685	TCAATCAATGAAACCTGAAAGAGA	60.109	182	inter-genic
650	AhTE1689	Araip.B03	107897782	107897790	TTTTCTAAT	CAAATTTGTCTTCATGTTTCTGG	58.663	GCAGCCAACTTTACCTACTTTCA	59.841	117	downstream
651	AhTE1690	Araip.B03	111889875	111889883	TTTTTATTA	ATGACCAACCTTCTCAAACACTG	60.442	TCAAACAAAACCAAAACATTTCC	60.115	196	intron
652	AhTE1691	Araip.B03	114694654	114694662	ATTATGATT	TTCATATCATATCACCCACACGA	60.089	CGCTGTTTACTAAAGCCACTTGA	60.798	170	inter-genic
653	AhTE1692	Araip.B03	115677605	115677613	TAATATATA	GAATTTGAGTTCCAGTGAGGTTG	60.026	ATTCCAAAGAGACAGAGCAGCTA	59.688	148	intron
654	AhTE1693	Araip.B03	115823186	115823194	TTATTTATT	TAGCTGAAAATGTTGAAAAAGGG	59.667	GGACAAACTGATAGCTTCCATTG	60.014	145	UTR
655	AhTE1694	Araip.B03	115827827	115827839	ATATAAAAATGTG	AACAAGTTCCCTATACTGGCTCC	59.914	TGTGCCATCACTTTATTCCTTCT	60.014	192	upstream
656	AhTE1695	Araip.B03	119063367	119063375	ATAAATTAA	TCACTTTTCTTGACTCTGCTTCC	60.047	CTGCTACTTAAACCAGCCAAAGA	59.959	130	UTR
657	AhTE1696	Araip.B03	119341621	119341629	TTCTTGTAT	GCTCGTCTTGAATATATCTGGGA	59.606	TTGGTGGAAATTACCATGTAACG	60.839	180	inter-genic
658	AhTE1697	Araip.B03	120371818	120371826	TATAATATA	TTATAGACTCGCAAACAAGCCAT	60.16	GTGTATGTATGTCCCCCAGAAAA	59.994	167	downstream
659	AhTE1698	Araip.B03	122141984	122141992	TTAAATTTA	TAAAGTGCACACCTCAGAACCTT	60.212	CGTCGGATATGGATTGATTGTAT	59.949	177	inter-genic
660	AhTE1699	Araip.B03	122363700	122363708	TTCAAAAAA	AACCTACTCCAAAAGGGAATCTG	59.888	TACCAAATCTCATTACCGTCACC	60.122	192	upstream
661	AhTE1700	Araip.B03	122918551	122918559	TAATTTAAC	ATTGTGAATTTGTGATTGTGACG	59.783	AAAATGTTTTACCACGTGTGGAC	60.069	124	inter-genic
662	AhTE1701	Araip.B03	123312508	123312516	TATTATAAT	ATCTAAAATATCCTCGCATTGGC	60.634	ACTTTCTCACACAAGCACACTCA	60.006	168	inter-genic
663	AhTE1702	Araip.B03	123383411	123383419	TTATTTTAT	TCTGGTATCATATTGATGGGGTC	59.923	TCTTATTGGACTACCACTGCACC	60.419	139	intron
664	AhTE1703	Araip.B03	123694799	123694807	ATATAAATA	ATGGAATGGAAGATTTGGAAGAT	60.036	TCGAATCTCACTGTTTCTTTTCC	59.755	193	UTR
665	AhTE1704	Araip.B03	123699463	123699471	TTAATAATA	GAGCAACGTGGACATAACATACA	59.94	GAAGTTTCAAAGCAAACGAAAGA	59.926	174	inter-genic
666	AhTE1705	Araip.B03	125352922	125352930	TTCACATTA	GTGAAATGAAAATAAAAGCGCAC	60.025	TGGAAAAGTAAAAGCAAATGGAA	59.994	158	UTR
667	AhTE1706	Araip.B03	125772696	125772704	ATAAAAGAA	CCCAAAGACCTTTTTCTCTCATT	59.992	GGGGTATGGCCTAACTATACAGG	60.001	189	UTR
668	AhTE1707	Araip.B03	126504361	126504369	TTAATATAA	GCACCGGTACCCTACCTATTCTA	60.597	TATGTTCATCTCCCTGGAAACAT	59.717	186	inter-genic
669	AhTE1708	Araip.B03	127568891	127568899	TAATGAATT	AACTAATGAATTTCCCCCAATGT	59.847	CCAATGTTGTGTTCAGAAGTTGA	60.06	142	intron
670	AhTE1709	Araip.B03	128397638	128397646	TTTCTTTAA	TTTATTGATTGGGGGTTTATGTG	59.838	GTGTCACGTGAAGAAGGGAATTA	60.399	107	inter-genic
671	AhTE1710	Araip.B03	129038568	129038576	TTATTCTTT	GACAATGTTGTCACTTGGCACT	60.081	AAGCCTAAACAGCTATGCAAATG	59.835	123	inter-genic
672	AhTE1711	Araip.B03	130874857	130874865	TTGTAAAAG	CGTTTTTCAAGATTTTGTTCCAA	60.353	GAGGAAGGCTAATATTTAAGAAGGAGA	60.029	174	intron
673	AhTE1712	Araip.B03	131121195	131121203	TAATGAAAT	CAACACTACTTTTGCCTTTCTCG	60.326	TCAAGTATTTTTGTTAATTTTCATCC	57.094	170	inter-genic
674	AhTE1713	Araip.B03	131220430	131220438	TAATATATA	TTCCAATCACAAGACCTCAAAGT	60.026	GGTATATATGGTGGTGGTGCAGT	59.912	166	upstream
675	AhTE1714	Araip.B03	131569258	131569271	TTATAATAATGTGG	TTTTTGTATTGGAGTGCGACTG	60.166	AAAATTCAAAATCCTCAAATGGG	60.384	190	upstream
676	AhTE1715	Araip.B03	131569282	131569290	TATTTTTTT	TTTTTGTATTGGAGTGCGACTG	60.166	AAAATTCAAAATCCTCAAATGGG	60.384	190	upstream
677	AhTE1716	Araip.B03	131726581	131726590	TTTTTTTTTT	ATGCGATATCATATTCCCACATT	59.462	ATTCCATGCAAATCAGACAAAAT	59.735	186	UTR
678	AhTE1717	Araip.B03	132395932	132395940	TTTATTTAA	ATATTCTGCAGCCACAGAAAGTC	59.803	GCCTTGTCATCCAACAAATACAT	60.129	174	inter-genic
679	AhTE1718	Araip.B03	132542818	132542826	TTACGAAAA	TCTTCTCTCTCAATCAAAATCGC	59.979	ACTCTTTCTCTTCCTCCTCCTCA	60.006	176	downstream
680	AhTE1719	Araip.B03	133586742	133586750	TATATATAT	ACGCCACATATTCCTTTAACCAT	60.807	GGAAGGATGATAGACAGCAAAGA	59.739	137	upstream
681	AhTE1720	Araip.B03	134037528	134037536	TTATTATAT	GGGCAATCTATCCTTTATTTCAA	58.58	TGTGACTCGGTTCAATTTTAGTG	59.187	138	inter-genic
682	AhTE1721	Araip.B03	134512249	134512257	TTCCTTTAT	GTGTGAGATAAAGAAGGCATTGG	60.014	CTGCAATGTTATTGAAGGAAGGA	60.476	119	upstream
683	AhTE1722	Araip.B03	134883673	134883681	TATTATTAA	TGCAAAGATACAATTGGAGGAGT	60.014	CATTCGGGATTGTACTTACGTGT	60.176	163	inter-genic
684	AhTE1723	Araip.B03	135328218	135328226	TTTATATTA	CTCCTGCAGCAATTGAATATAGC	60.252	AGAGGGAGTGGTGTGAGACAATA	60.045	195	intron
685	AhTE1724	Araip.B03	136050235	136050243	TTCAACAAA	CAAAGTCCAAACTAAACACAGCC	60.082	CGATTGAAAAGTACAAGGTGGAA	60.381	177	UTR
686	AhTE1725	Araip.B04	550540	550548	TTCCAATAA	ATGTATCTTGGAATGTTTCACGG	60.122	GCTTATAAGAATCATATCCCGCC	60.163	182	inter-genic
687	AhTE1726	Araip.B04	556580	556588	TTATAAAAA	ACTTTTCCTATTGGTTTTGCAGG	60.707	TCTTATTTGGAGGGTCCTTGAAT	60.186	141	UTR	YES	YES	0.173024
688	AhTE1727	Araip.B04	1401196	1401204	ATACAATAA	TTAATTTTGTTGCTGTCGCACTA	59.838	AAGATGAAAGTGGAGGTTGATGA	59.99	176	upstream
689	AhTE1728	Araip.B04	2666538	2666546	TATATATAT	GAAGACAATGGAAGACTAAGCGA	59.906	TTTTTGCTTTAATTTTGTGGTGC	60.371	154	inter-genic
690	AhTE1729	Araip.B04	3613007	3613015	TAGTTCTAT	ATCCTTAACTGGTTCGGTTTGTT	60.153	ATGATGATGATGTCTCCGAATTT	59.685	158	inter-genic	YES	YES	0.0665055
691	AhTE1730	Araip.B04	5392435	5392443	TATAAAAAA	TTTTGTCTACTCAATCTCCCTTCA	59.304	AAATCGACGGACTAAAGCATAAA	59.224	134	inter-genic
692	AhTE1731	Araip.B04	6108498	6108506	TTGATTGAA	TTTGACCCTGCCCTTTCTATATT	60.202	GGTAGCGCAGAGTTCATAGATTG	60.29	157	upstream
693	AhTE1732	Araip.B04	6159514	6159522	TTCTTTCTT	AAGTCGAATGTGAATCTACTCGC	59.803	TGTGTGTAGCTTTTAGAAATTGGAA	59.299	199	upstream
694	AhTE1733	Araip.B04	6989900	6989908	TTTTTTAAA	TCACGTGTTTGTGTTTAACTTGG	59.984	CTGCTAAGAAATAATTGAGGGCA	59.775	181	intron
695	AhTE1734	Araip.B04	7721652	7721660	TTATATGTT	AGGCTGGATTAAAGTGATTGTGA	60.014	CATTATTGTTGGGGGAATACTGA	59.957	102	upstream	YES	YES	0.0665055
696	AhTE1735	Araip.B04	8756442	8756450	TAAAGTATT	CCAAAAGATTCATGGACAAACAA	61.077	AAAAGTTCAGCAAAAAGGTTTCC	60.033	118	inter-genic	YES	YES	0
697	AhTE1736	Araip.B04	13129381	13129389	TTAAAAGTT	TGTCTACTCCAGAGTTTCCTTGC	59.936	TACTGCTACCAACTGCAGCATAA	59.98	159	inter-genic	YES
698	AhTE1737	Araip.B04	13993216	13993224	AATAATTAA	ATGCACCTTGTTTAGGAAGTTGA	60.048	AATGTTAAATGGGTGACATGAGG	59.994	169	inter-genic	YES	YES	0.21491
699	AhTE1738	Araip.B04	21982809	21982817	ATTTAAGTA	GCAACCATATAAACCGTCACATT	60.023	TGGTTTACTTTGAAGAGTTGGGA	60.022	170	inter-genic
700	AhTE1739	Araip.B04	24075679	24075687	TAAAAACAA	AATTAGAGAGGGTGGGCATTATC	59.73	TCCCAAGAAAATGGAACACATAC	60.102	140	UTR
701	AhTE1740	Araip.B04	26302041	26302049	ATATAATTA	GAAAGAGTTATCAACTGATGGGG	59.014	TCGATTTTAGCACTTGCTTTACC	59.815	127	inter-genic
702	AhTE1741	Araip.B04	28207054	28207062	TAAATTTAT	TGTTGTGTTTTTGTCCACATTTT	59.322	TGTGATGTATCATCGCTTTTGTT	59.532	148	downstream	YES	YES	0.21491
703	AhTE1742	Araip.B04	38996897	38996905	ATTGAATAA	AAGAAAGTGGATAAAAGTAAAGAATTG	57.082	TGTTAAACATTTAGAATATGGATTGTC	57.007	182	inter-genic
704	AhTE1743	Araip.B04	42648596	42648604	AATTGTTTA	ATGATCAAGGACAGAGGTGAAAA	59.99	AAAATGGTTTCATGTAGGAATGG	59.154	195	inter-genic	YES	YES	0.28004
705	AhTE1744	Araip.B04	44108025	44108033	TGTCCTATT	TTTTGTAGGGCTTATCCCTTCTC	59.982	GTGTGACGTTGATGACTCAAAAG	59.694	129	inter-genic	YES	YES	0.304688
706	AhTE1745	Araip.B04	47438697	47438705	ATTCATGTA	GTGCGCTTTTGAAGTGTTTTCTA	60.789	AAGAACTTCAATGTCTCGGTGAG	59.803	198	upstream
707	AhTE1746	Araip.B04	47439846	47439854	ATTCATGTA	GTGCGCTTTTGAAGTGTTTTCTA	60.789	AAGAACTTCAATGTCTCGGTGAG	59.803	198	intron
708	AhTE1747	Araip.B04	48674698	48674706	TTATTATTA	TCCCTGCCATATATACAGCAATC	60.201	GAAGTGGGGTTATGTCTGTCTTG	59.914	123	inter-genic
709	AhTE1748	Araip.B04	68897348	68897356	TAAATATAT	CTTAGCTAAAAGCCAAACGTTCA	59.963	TTCCTGTCTATAACCAACAACCG	60.275	128	inter-genic	YES	YES	0.0665055
710	AhTE1749	Araip.B04	74047820	74047828	TTATTATTA	TCCCTGCCATATATACAGCAATC	60.201	TGTATGCATATCTGTCTCCGAAA	59.622	156	inter-genic
711	AhTE1750	Araip.B04	81919719	81919727	TAATAATAA	GAAGTGGGGTTATGTCTGTCTTG	59.914	GTAGTCCTTCCTAGCTCTCCCTG	59.922	140	inter-genic
712	AhTE1751	Araip.B04	94381241	94381249	TTCTTTATT	TATCCACATAACAAACCCCAAAG	59.991	GCTTTGCTCCTCCAATAAGATTT	60.108	131	UTR
713	AhTE1752	Araip.B04	97512793	97512801	ATTTTCTTA	AGGGTCATGTATACAATGTTGGG	59.885	TAATGGCCATGAAATGTTGTTTT	60.453	190	intron	YES	YES	0.0665055
714	AhTE1753	Araip.B04	97513035	97513043	TTATAGTTT	TTATTGTCCCACTATCACTCCGT	59.776	CGATCTCTTAGTTTCTCTTACCTTGG	60.184	125	intron	YES	YES	0.123855
715	AhTE1754	Araip.B04	105814754	105814762	TTTCAATTA	ATATGCAGCTGCTTTCTTGTTTC	59.938	CAAATCTCATCATGAACCCAAGT	60.235	130	intron
716	AhTE1755	Araip.B04	111658266	111658274	TAAACTTAA	GCTTCAAATTCAGATACCAACCA	60.358	TATATTATATTTGCCTCCGCTGC	59.535	131	inter-genic
717	AhTE1756	Araip.B04	112158462	112158470	AATAATCAA	TCTCCACAAATAAAACCATCCAC	60.102	CTGGTTTGCTACCTGTTTCTTTG	60.201	160	downstream
718	AhTE1757	Araip.B04	114953118	114953126	TTAATTTAA	CCAATAGTGAATGAATGTGATTTTT	58.44	ATGGTTGTTCTCAATCCTTCAAA	59.864	192	inter-genic
719	AhTE1758	Araip.B04	115643758	115643766	ATTTTTTTT	TATGTGGCTAATGTGCATAGCTG	60.184	GAAACTTTTGCTTCTCTGATCCA	59.885	184	inter-genic	YES	YES	0.341079
720	AhTE1759	Araip.B04	120974321	120974329	TTTCTTCAA	GAAAACTGACCCTCCAATCTCTT	59.995	TCTGCTTGGTGCGAATAAATAAT	60.006	179	intron	YES	YES	0
721	AhTE1760	Araip.B04	121050243	121050251	TTATTACTA	CTTAGCGATGGTCAGGTATGAAC	60.035	AGGGGAAATGGTGATAGTTATGG	60.308	195	intron	YES	YES	0
722	AhTE1761	Araip.B04	121504332	121504340	ATTAAAAAA	CACTATTCCACCCCCTTCTAAGT	59.784	TGGACAAATGAGGCCAATAATAC	60.089	147	inter-genic	YES	YES	0.173024
723	AhTE1762	Araip.B04	121545276	121545284	ATGTAGTAA	GATTCATACCATCACCAACCCTA	59.959	ATGAACAAGTCTTGCTTAGCCTG	59.961	191	inter-genic
724	AhTE1763	Araip.B04	124605229	124605237	TTTATTTAA	CTAACAAATCACCATCAAACACG	59.433	TAATCGGGTGATGATACAAGTGC	61.098	170	inter-genic	YES	YES	0.341079
725	AhTE1764	Araip.B04	124769385	124769393	ATTTTTTAT	TTAAGGTGACCTGGAAGTTTGAA	60.022	ACAGACTACACCCAGTCCCATTA	59.803	200	inter-genic
726	AhTE1765	Araip.B04	125088009	125088017	AATATTATT	GTTCCTTGCTCAAGAACACTGAC	60.337	ACAATAAGCACATCAATGGGTTC	60.129	197	intron	YES	YES	0.0665055
727	AhTE1766	Araip.B04	127294025	127294033	TATAAATAT	ATTCTTGAGGAAAAGGGTTTTTG	59.875	GATGGGTTCACACCAATTCTTAG	59.755	184	intron
728	AhTE1767	Araip.B04	127298783	127298791	TCTATCAAA	TGATGGTAGCTGGTGAATTAGGT	59.906	ACAAGGAATAACATGGTCACACC	60.033	169	inter-genic	YES
729	AhTE1768	Araip.B04	127696122	127696130	TTTATTTAA	GGCCATACACTTTTCTAATTCCC	60.089	GAGTGTGGGTCAGTTCTCACTTT	59.699	167	intron
730	AhTE1769	Araip.B04	128144368	128144376	ATATTCAAA	ACATGCATGAAGATACTGTGTGC	60.081	TCATGTGAACCTGTTCTTGTGTT	59.553	167	downstream
731	AhTE1770	Araip.B04	128404524	128404532	TATTTGTAG	AAAACTTCTCAAACGGACCCTTA	60.369	TTGCATTGCCAACTAATCAGAGT	61.017	191	upstream
732	AhTE1771	Araip.B04	128888445	128888453	TAAATATTA	TTGGAGCTATACAAGGGTTTTCA	60.01	ACCAGTGCACCATATATCAACCT	59.672	195	intron
733	AhTE1772	Araip.B04	129022727	129022735	TTATAAGTA	GAGAGATATGAGACGGACCGATA	59.59	TTTATAGAACATTCCCATGGTGG	59.957	181	inter-genic	YES	YES	0.21491
734	AhTE1773	Araip.B04	130141678	130141686	TTAATTAAT	TATCAAATCAACGAATTGAAGGG	60.187	TGCTCCTCTTGCTTATATTCTCG	60.017	162	intron	YES	YES	0.304688
735	AhTE1774	Araip.B04	130359661	130359669	TACTATAAA	GAGGAAGGAAGATGCATTATGTG	59.979	TCAACTAAAACTTGAGATACACTCCA	58.512	174	upstream
736	AhTE1775	Araip.B04	130728373	130728381	TTATTATTA	TCATCTTGATCTCATACATTATTCTCA	58.315	TAGGGAGTAGGAGGGAATAGGAA	59.494	195	inter-genic
737	AhTE1776	Araip.B04	131267661	131267669	TTCATTTGA	ATTATCGATCCTTCCAACTTCGT	60.212	TATAGCGTTGACTTGAGGGAAAA	60.134	183	inter-genic	YES	YES	0.363257
738	AhTE1777	Araip.B04	131940094	131940102	TATATTATT	ACAAGTAACGCCTTCCATGATAA	59.912	TTTTATGGGGTACAAGATGGTTG	59.991	189	inter-genic	YES	YES	0.123855
739	AhTE1778	Araip.B04	132435965	132435973	TTTAATAAT	TTAGAGGACCATCAACTTCCAAA	59.987	TAGGCCATGAAAAAGAAGACAAA	60.115	184	intron
740	AhTE1779	Araip.B04	132799477	132799485	TTGTTTTAT	ATGGCCCTAAATTTTTCCAATTA	59.939	TTCACTAGTACGTCCATGCTCAA	59.821	175	inter-genic
741	AhTE1780	Araip.B04	133323127	133323136	ATAATGGATA	GGCCTTTTAATGGACTAATGCTT	59.892	TTGCTCTTTCTTTGGATATTGGA	60.082	132	downstream	YES	YES	0.250335
742	AhTE1781	Araip.B04	133514682	133514690	AATGTAATA	TGTCGAAGACCTAACACAATCCT	60.047	AGTTTTAACCCCCTTATTCCACA	59.995	149	inter-genic
743	AhTE1782	Araip.B04	133517874	133517882	TTTTGAAAA	AAAGGAAACGAAATGTAGTGCAA	60.05	TAAAGACACTATGCAAAAAGGCG	60.631	120	upstream
744	AhTE1783	Araip.B05	1236722	1236730	TTAATTTTA	TGAAATTCTAAATTTTGTGAACATACA	58.264	GCCGGTAATCCGGTAAATTAAA	61.162	197	intron
745	AhTE1784	Araip.B05	4577557	4577565	TAATTTGAA	AAATTCAATACAGTTGGCAATGG	60.121	TCCCTTGGGTAAACTAGACCTTC	59.888	109	inter-genic
746	AhTE1785	Araip.B05	4592636	4592644	TAATGAAAA	ATTTGTAAATTGGTTCGGTTGTG	60.03	ATAATCAGAATCATGGGTGTTGC	60.095	192	UTR
747	AhTE1786	Araip.B05	4610545	4610553	TTAGAATAA	AGGAGAAGTAGGTGAATGAAGCC	60.142	TGGTAGATTAGGATTGCTGGTGT	59.906	177	upstream
748	AhTE1787	Araip.B05	5034688	5034696	ATAAAATAT	GTGGACTACAGTCCCACTCAAAT	59.424	TCAGTATCTGCGCATCATAGTTAAG	59.854	145	upstream
749	AhTE1788	Araip.B05	5132908	5132917	TTCGTAAAAT	GGCTATTTGGGTTTCCTTTCTTA	59.868	GTATTGGCATGATCACATTCTCA	59.843	128	downstream
750	AhTE1789	Araip.B05	6263765	6263773	TTTTATTAT	CCATCAATTTTAGTCATCAACCC	59.601	TTGATCGTCTGTGACAAGGAATA	59.623	190	inter-genic
751	AhTE1790	Araip.B05	6320530	6320538	TATTTTGAT	TACCATCCAACATTTTCACCTTC	60.102	CAACTCAAATGATGAAGACCCTC	59.99	172	exon
752	AhTE1791	Araip.B05	7050701	7050709	TTTTGGTAA	GCGTTTGTATCAACGTGAGAAGT	60.586	TATTCAATGTATGTATGGTGCGG	59.637	120	UTR
753	AhTE1792	Araip.B05	7443334	7443342	TAATCAGAA	TGTTGTTTGTTTCATGGCACTAC	59.955	TTTTGTTTTTGTTTTTGGTTTGG	60.139	171	upstream
754	AhTE1793	Araip.B05	8861245	8861253	TTAGGATAA	AAGCCAACTCAGAATCATCACAT	60.018	GTTTTTATTTGTGCATTTAGGCG	59.922	118	intron
755	AhTE1794	Araip.B05	9287060	9287068	ATAATATAT	ATATCTAGGCCCCCTTTTTCTCT	59.857	GATGTCGGAGAGCTTTACATCAC	60.152	173	upstream
756	AhTE1795	Araip.B05	9628199	9628207	TATATTTAA	GGACACTTGGTAATTCATTGAGC	59.891	CATTTTCACCCCTTCTAGCTTTT	60.014	183	inter-genic
757	AhTE1796	Araip.B05	10610067	10610075	TTAATTTAT	TTTGTATCTGTCCGCTACCAAAT	59.912	ATTCATAATCCGACGAAAATCCT	60.057	200	inter-genic
758	AhTE1797	Araip.B05	12506973	12506981	TTATTATAA	CTTGCATGATGATGAGATTGATG	60.484	GTGTGACAAAGCCCAATAACAAT	60.163	146	inter-genic
759	AhTE1798	Araip.B05	13260537	13260545	AAAAGACAA	CCTCGTTCTTTTACTCCCTTGTT	60.044	GTTTAACAACTACCGACAGCGAC	60.109	155	inter-genic
760	AhTE1799	Araip.B05	13686300	13686308	AATTAATTA	CATCCTTTTCTTCTTCACCGATA	59.617	ACGGTGAATTGAATTAGATGGTG	60.122	178	inter-genic
761	AhTE1800	Araip.B05	13757157	13757165	ATATATTTA	AACCAAACGCAATCAAATAAAAT	58.89	CTCTCTCTACCCTCTTTCCAAGC	60.029	189	upstream
762	AhTE1801	Araip.B05	14759687	14759695	TTCAAACTT	CAGGTATAGCAAGCAAACAATAAAAA	59.987	GGGACCATTCACACATTTAAAATAA	60.217	200	inter-genic
763	AhTE1802	Araip.B05	18057274	18057282	TTTTACTAA	GAATTGCCTGAAAATTACAGTGG	59.891	TCTGAATCTGAGTTGCTTTGTGA	60.045	144	inter-genic
764	AhTE1803	Araip.B05	18833384	18833392	TTAAGATTA	TTGTTTTATTGTTGAATTGCACG	59.923	GTGCACAAGGTTCAAGATTTAGC	60.183	123	intron
765	AhTE1804	Araip.B05	19220189	19220197	AAAAAACAA	ATGCCATTGTTTCTTCCTTGTTA	59.891	GATGGCCAATTAATGGTTACAAA	59.967	147	upstream
766	AhTE1805	Araip.B05	19282251	19282259	AAAAAGTAT	GTTTCACATCGTTGCTCTCTTCT	59.942	CTAAGCACTTGGTCGTTTCATTT	59.716	190	UTR
767	AhTE1806	Araip.B05	21607585	21607593	ATTTTTAAA	GAAACACTTAACAACCCCTTCAA	59.441	ATGTGTGGAAGCTTTTGAACAAT	59.926	119	inter-genic
768	AhTE1807	Araip.B05	24014510	24014518	TTATGGTGA	TTTTCCAACCATTTTAACCAAGTT	60.022	TGGTTTTGGTTATATCCGTGTTC	59.997	147	upstream
769	AhTE1808	Araip.B05	24525939	24525947	TTTTTAAAA	AAATACATAAAATGAAATTGTCACAGA	57.413	AATTTGGATCGGTCGAATTATTA	58.807	188	inter-genic
770	AhTE1809	Araip.B05	26138296	26138304	ATAAATTTA	TATTATTAAAACCCCAAAGCGGT	59.988	TTATAAGCATGGTGGCTTCACTT	60.036	143	upstream
771	AhTE1810	Araip.B05	26557268	26557276	TTAATTAAT	CAGTGTTAGGGCAGCAAATTTTA	60.511	TCCTCCTCCTCCTCTTATTACCA	60.433	199	inter-genic
772	AhTE1811	Araip.B05	27021964	27021972	TTTTTTTTA	CGTACACACACTCTCACAACACA	59.768	GTAGCACCCCACAATGAAAATAA	60.121	184	upstream
773	AhTE1812	Araip.B05	27179322	27179331	TTATCTTTTA	GCTATGACTTGGTTCTGGAATTG	60.014	CCAAAAGTAAGGAGTTGATGGTG	59.914	143	inter-genic
774	AhTE1813	Araip.B05	27605784	27605792	AATAAATTA	TTTGTCTTTTAACGGAGTCAACC	59.569	TAACAACCCGTGAAAGTAAGCAT	59.946	182	inter-genic
775	AhTE1814	Araip.B05	28945834	28945842	AATAGTTAA	TGTATGCGAATCTGTATACCCGT	60.628	GGTTGCACATTTGGTTTTGTAAT	60.036	129	inter-genic
776	AhTE1815	Araip.B05	40718329	40718337	ATAAAAAAT	TACCAACACGCCTATCTCATCTT	60.035	GTTTGTAAGAAATGCTTGTCGGA	60.514	115	inter-genic
777	AhTE1816	Araip.B05	67088005	67088013	AAAAAGTAT	GTTTCACATCGTTGCTCTCTTCT	59.942	CTAAGCACTTGGTCGTTTCATTT	59.716	190	UTR
778	AhTE1817	Araip.B05	98519651	98519659	AACAATAAA	GGTAGAAGACCCCACGACTAGAT	59.908	TGCGTTGTCCTTTATTACGTCTT	60.069	107	upstream
779	AhTE1818	Araip.B05	105034495	105034503	TTAAAATAA	TGTACATGTGTCCATTCTTGTCA	58.963	GCACGCATAGAGAGAGAAAGAGA	60.296	163	inter-genic
780	AhTE1819	Araip.B05	111652638	111652646	TAAAAAATT	TATTCAAAACAAAGCAAAACGTG	59.243	GGGGATTTCTAACATTACAAAGGT	58.793	200	downstream
781	AhTE1820	Araip.B05	114926943	114926951	TATTTAATT	TATGTAAATGGCTTTGGCAATTC	60.21	AATTCTCTTCCTGAGGTGAAAGG	60.115	194	intron
782	AhTE1821	Araip.B05	120615743	120615751	ATTAATTAT	CAAAACCTGCACTGACAACAATA	60.082	CATAATTGCAATGTGAAACCCTT	60.121	106	intron
783	AhTE1822	Araip.B05	123631527	123631535	ATAGAAAAA	ACATTATTCCTCAGGGTAGCACA	59.906	AGATAAGAAAAATAATTGCCCCG	59.746	156	inter-genic
784	AhTE1823	Araip.B05	124658234	124658242	ATATTTAAT	GGAAGGTACTACTCCTTCTGGGA	60.009	CCATGATCGTAAGAGGAGAGACA	60.635	162	intron
785	AhTE1824	Araip.B05	124830830	124830838	TTCAATTTA	AGGGGCTTGGGTTTAATGTAATA	59.985	CAAAAAGAAAAAGGGTAAATGGG	60.089	197	inter-genic
786	AhTE1825	Araip.B05	125050634	125050642	ATATTAGAT	ATATCTAGCTAGGGAGCATTGGG	59.988	GCATTGCTCTTTCAACATTAACC	60.023	103	intron
787	AhTE1826	Araip.B05	125583081	125583089	TAATATAAT	TCCCATTGTCACTTATTTCAACC	60.102	CTCATTGCTCTCATTTCATGTGT	59.256	195	inter-genic
788	AhTE1827	Araip.B05	130945268	130945280	ATATAAAAATGTG	ATCCAAGAGAAAGAGAGAAGGGG	61.38	TTCCACTTTAGTTTTTCAAATCCAT	59.373	200	upstream
789	AhTE1828	Araip.B05	133050544	133050552	ATAAATAAA	TCAATTTTAAGACAAATTAAACACTGG	59.06	GTGAGCACCTATCATCCACAAAT	60.263	161	intron
790	AhTE1829	Araip.B05	134510216	134510224	TAAAATATT	AAACCAGATGCAACATAAGAGGA	60.014	ACGTTGAAAAACACATTCTGTGA	59.571	164	inter-genic
791	AhTE1830	Araip.B05	135361831	135361839	TTTTATTGT	TTTCCCCACTACCATTATTCCTT	59.962	CACAACCCAACAGTGTAAAGACA	59.981	129	UTR
792	AhTE1831	Araip.B05	136511649	136511657	TTTACCAAA	GCAAGTGAGTTTTTGCCATTAAG	60.173	CGTCCTGCATGAGTATAGCTTCT	59.947	176	inter-genic
793	AhTE1832	Araip.B05	136622641	136622649	TATATATAA	TTATTTCACCCTTTCATGCACTT	59.891	CAGAATTTAACAAAGTTGCTGGC	60.173	194	upstream
794	AhTE1833	Araip.B05	136689287	136689295	TTTTTTTTT	TTTTCTATTTTGTTGGCTGCTGT	60.173	CGGTGCATAGTCTTGTGATGTTA	60.068	137	inter-genic
795	AhTE1834	Araip.B05	137118745	137118753	TAATGATTT	AAGCACTAATGAGTATGACCCCA	59.906	AAGCCCAAATCAATTTACATCAA	59.741	186	intron
796	AhTE1835	Araip.B05	137398539	137398547	TTATTTTAA	GTGTAATTCTGGTTCACCGATTC	59.76	AAACAGATTCCAATGAGGTGAGA	59.99	165	intron
797	AhTE1836	Araip.B05	139648896	139648904	ATAATTTTA	ATACTCAGGGTTGGTCAAACAGA	59.914	ATAACGAAAATGTCAAACGTGCT	59.952	160	intron
798	AhTE1837	Araip.B05	140000656	140000665	TTAAATTTTA	TGCAATTTACAACGGTTCAATAA	59.437	TCATATGCACAACTGGATTCAAC	59.881	170	upstream
799	AhTE1838	Araip.B05	140034962	140034970	ATTTTCTTT	CTGTGCCTGTACTTGTGTTCTTG	59.888	AAACAGACAAATGTTGGTCAAAGA	59.948	131	UTR
800	AhTE1839	Araip.B05	140488675	140488683	TTATTATTA	GCTATATGACAATCGGTGAGAGG	60	ATGATAGCAAAGGCCTAAAGAGG	60.12	168	inter-genic
801	AhTE1840	Araip.B05	142131771	142131779	TTATTTTTA	TCAAAAGCAACAGTTATGATGTG	57.904	AAATGGATGAATGTTGGTATCAC	57.733	174	upstream
802	AhTE1841	Araip.B05	142431745	142431753	AATTAAGAA	CTGCCTCTAGTTGATGGTGTTCT	59.824	CTCCCTTAATTTTTGGCTTTTGT	59.9	110	UTR
803	AhTE1842	Araip.B05	144480306	144480314	TTATTATAA	CTGCATGATGATGAGATTGATGT	59.977	TTTAGCAGGCATGTGTGACATAG	60.2	157	inter-genic
804	AhTE1843	Araip.B05	144807575	144807583	TTAACATAA	TAAACAAGGTACAATCCGGAGC	60.364	ATGCAAATAAAGGAATGATGTGG	60.089	159	intron
805	AhTE1844	Araip.B05	146415895	146415903	TAAATAAAA	TTAATGGGTTAATTATGGCATGG	59.832	CCCAAATTCTCCTTTGTATGTCA	60.223	125	intron
806	AhTE1845	Araip.B05	146767269	146767277	CTTTTATTA	AGCTTTGAGAAGCCCATAAAGTT	59.818	AAATATGGGCAAGGATGTTGAAT	60.763	104	inter-genic
807	AhTE1846	Araip.B05	147421705	147421713	TTTATTTAT	TTGGTTTTTGGAGGGTACTGTAA	59.795	GCCATAACAGAGTAGTTTGCGTT	59.741	153	inter-genic
808	AhTE1847	Araip.B05	149107901	149107909	AAAAAGAGA	ATCAAGTGATTGTCCTGGAGCTA	60.144	ATTTTGGCAAGACTTATCTGCTG	59.806	164	exon
809	AhTE1848	Araip.B05	149685549	149685557	TTCATTTTA	TTGAGCCAATACTTTGAATCTCC	59.622	TCAGCTAGTATTAACCAAGCACG	58.669	193	inter-genic
810	AhTE1849	Araip.B06	218728	218736	TTACAATAA	AATACCCAAACGACAAGTGAAAA	59.801	ACTGCTTTGTTTCAGGAGGAATA	59.317	144	upstream
811	AhTE1850	Araip.B06	248711	248719	TTTTATTTA	TGCATGTACATAACTAAGGTCCG	59.088	AAAGCTCATAGCAAGCTCATCAT	59.562	167	upstream	YES	YES	0.21491
812	AhTE1851	Araip.B06	385761	385769	ATATAATAA	TTGTCGTGGATGGAGAATAAGAT	59.849	ACATACATAAGAGTGGTGTGCCC	60.186	196	downstream	YES	YES	0.123855
813	AhTE1852	Araip.B06	475080	475088	ATTAATTAA	GATGTCCCCACTTGTTGTATGTT	60.033	GGGGCTCTAGCTATGAAGTTGTT	60.16	112	UTR
814	AhTE1853	Araip.B06	729937	729945	TTATAATAA	GAAAGCTTTTGGGTCCTGTTATT	59.9	CTCTGAGCAACAACTACTTCGGT	59.992	131	inter-genic	YES	YES	0.123855
815	AhTE1854	Araip.B06	771258	771266	AATTATATA	TGAGGTTCCACTTTCGATTTTT	59.98	ACCGTTCAATCATGTTTGTTCTT	59.797	199	intron
816	AhTE1855	Araip.B06	931804	931812	TAAATGTAA	GCTTTGGAAAGATGTGAATGAAC	60	AAACAATGAAACAAACAATGCTG	59.088	168	intron
817	AhTE1856	Araip.B06	1660522	1660530	AACAATAAA	CAAAACAAAATATTCCACACAAAAA	59.283	CACTTTGTCATGTTGGACTGAGA	60.2	199	upstream
818	AhTE1857	Araip.B06	1942146	1942154	ATATATAAT	GGCTTGGTATACACTTGTCCTTG	59.941	AATTTGAAGGGGTGTATGTGTGT	59.556	162	UTR
819	AhTE1858	Araip.B06	2145328	2145336	TATTTACTT	GTTCATCATTCTCATCCTGAAGC	60.096	GAACAATGTGACAAAGGTACGGT	60.199	193	intron
820	AhTE1859	Araip.B06	3914741	3914749	TAATAAGAA	GAGTGTGATTTTGAAGGATTGGA	60.346	TTTTCTCTCTCTCTTCGGTCTCA	59.759	111	upstream
821	AhTE1860	Araip.B06	4110472	4110480	TACAAAGTT	GCTTAGCAGAAAGGGTAAGCTCT	59.737	CTTCTCTCTCCTTGCCTACAACA	60.061	154	intron	YES	YES	0.123855
822	AhTE1861	Araip.B06	5819878	5819886	TAATATTAT	GCCATGTGCATGTGTTAGTTAAT	58.961	TGATGAGGTAGAAGCTTGTAGGG	59.791	112	inter-genic
823	AhTE1862	Araip.B06	6816335	6816343	ATTAATATT	AATCATGAGACGTGGTTAAGGAA	59.885	GGCATATATGAATTCAGGGGTTT	60.279	157	inter-genic
824	AhTE1863	Araip.B06	6999447	6999455	AATTATTTT	TTTTGTGTATTGCTTTTGGATCA	59.524	AATAGTGAATATGCCATTTAGTTCAA	57.498	165	inter-genic
825	AhTE1864	Araip.B06	7371886	7371894	ATTTAACAA	CAAATGCAAGTTACAGCAACAAA	60.21	TAATTGCTGGTTGCAGGTTTAGT	60.069	187	intron
826	AhTE1865	Araip.B06	7680804	7680812	TTTTTTAAA	TGAATCAATTTGTTTGAATAGACCA	59.775	GATGCATATTGGATTCATATATTTGTT	58.65	168	inter-genic
827	AhTE1866	Araip.B06	9220771	9220779	TATAATAAA	AACAGATTTACGAGCCAAATCAA	60.017	AAGAGGTGTAATCGCCATTCTTT	60.365	173	upstream	YES	YES	0.324865
828	AhTE1867	Araip.B06	10142350	10142358	TTCTACAAA	ATCTTTTCCATGGTATGGTGTTG	59.994	GAAAAGAGGATAGGAAGCTCTGC	60.004	199	UTR	YES	YES	0
829	AhTE1868	Araip.B06	11342541	11342549	ATAAGTTAA	TTTTTAATCAATTTGCGTTCACC	60.222	TTTAGCACGAAATATGGACAACA	59.545	174	inter-genic
830	AhTE1869	Araip.B06	12635614	12635622	TTTGCTTTT	GCATGAGTTGAAGACTGTGAATG	59.795	CAGTCATTCAGACAAATGGCATA	60.011	194	UTR	YES	YES	0
831	AhTE1870	Araip.B06	12904281	12904289	CAAATTAAA	TACATTCAAAGAGAGGCATGTGA	59.761	GCAACTTCTTAGGGTGTTTCGTA	59.716	176	upstream	YES	YES	0.173024
832	AhTE1871	Araip.B06	13036564	13036572	TTGTTGCAT	ACATGCGGTATGTGTTTAGGTTT	59.721	TTGACATATATTATTGCCGCCTC	60.198	144	downstream	YES	YES	0
833	AhTE1872	Araip.B06	16445040	16445048	TATTTATAA	CCAGTAAAGTGCAGCCTTCTCTA	60.082	CTGGTGATTTTCGATGACTAGGA	60.489	119	inter-genic	YES	YES	0.28004
834	AhTE1873	Araip.B06	17592467	17592475	TTGTTTTAT	TTCTTCATCTTCTTTTTGCGAAG	60.01	TTGTTTTTAGGGTGAGGATCTGA	59.987	171	inter-genic
835	AhTE1874	Araip.B06	18023034	18023042	TTAATTAAT	AACCCTGTAACTGATGACTGCAT	59.942	GCTTTTTGGAAATCACAAAGTGT	59.573	123	intron	YES	YES	0
836	AhTE1875	Araip.B06	20143859	20143867	TTAATTAAT	TTAAGGCGCAGTTACCCATATTA	59.903	AATGCTTTGTTTGCTTTTTGTGT	60.089	143	inter-genic	YES
837	AhTE1876	Araip.B06	21096484	21096492	TTTTTGTAA	AAAAACTCATGTGACCTTTCTGA	57.907	TCCGTACCTGATAGGTTATGTCG	60.263	162	upstream
838	AhTE1877	Araip.B06	21964529	21964537	TTATATATA	CAAGAGGTTTAACATGCCGTAAG	60.063	TAAACATAGTGATGATGCCCACA	60.258	135	UTR
839	AhTE1878	Araip.B06	21964543	21964551	ATATGTTAT	CAAGAGGTTTAACATGCCGTAAG	60.063	TAAACATAGTGATGATGCCCACA	60.258	135	UTR
840	AhTE1879	Araip.B06	25668664	25668672	AAAAGAAAA	ACGCATCATTAAAGTTGCAATA	57.456	GAGGGAGCTGAAATAGTGGTTTT	60.018	178	exon	YES	YES	0.21491
841	AhTE1880	Araip.B06	25787210	25787218	TAAAATGTT	CACTTTTCATGCTCATAGGGAAA	60.476	TCATAAACTCACAAAAATAATGACACA	58.99	183	upstream
842	AhTE1881	Araip.B06	25884195	25884203	TTAATATAA	GCACCGGTACCCTACCTATTCTA	60.597	TATGTTCATCTCCCTGGAAACAT	59.717	186	inter-genic	YES	YES	0
843	AhTE1882	Araip.B06	27902683	27902691	TTTGTATAA	TGTGCACATTTTCCAATACACAT	60.166	TTTCAAATATATTCCAACATGCAA	58.49	127	inter-genic
844	AhTE1883	Araip.B06	28160046	28160054	AACTTTTAT	ACAAAGGAAATATGATTGCCAAG	59.407	GTCAGGTCGTATTCTTCATGCTT	59.672	187	inter-genic	YES	YES	0
845	AhTE1884	Araip.B06	29431533	29431541	TAAATTTAA	AGCACTACATAGCTTGGTGAAGG	59.854	TATAAAAATTAAGCCAAACCGGG	60.394	194	downstream	YES	YES	0
846	AhTE1885	Araip.B06	34076295	34076303	AAAAAAAAA	CAGGTCAATAAAAATGGATGGAA	60.062	TGCGGACAAAGAAAAACTTGTAT	60.05	184	inter-genic
847	AhTE1886	Araip.B06	43415692	43415700	TAATAATAA	CTTGAGCTTCTTCCTGATGCTAC	59.688	AGCATCATCATCTTTGTTTGGTT	59.891	129	exon	YES	YES	0.0665055
848	AhTE1887	Araip.B06	79572194	79572202	TAATGGAAA	AGGAAACGAAAATCGACATCATA	59.857	TCAGAGGTTGCTAACCTATCTGC	59.926	148	inter-genic	YES	YES	0.0665055
849	AhTE1888	Araip.B06	79751870	79751878	ATTCATGTA	AGGACGCTTTTAGAGTGTAGCCT	59.986	AGGAGGGTTTCTGAAAAGAAAAA	59.653	115	upstream
850	AhTE1889	Araip.B06	96062472	96062480	AACTCCAAA	CCTTCGAATATAAAGCCACTTCA	59.652	TGTGTCTTGGTGGTGTAGAAATG	59.944	197	inter-genic
851	AhTE1890	Araip.B06	98051086	98051094	TTAATTTTT	GTTGTATTGTCTATTGTGGCACG	59.46	AAAATTAAAACCACGACAAGGGT	60.033	157	inter-genic	YES	YES	0.28004
852	AhTE1891	Araip.B06	98051115	98051123	TTAAATTAT	GTTGTATTGTCTATTGTGGCACG	59.46	AAAATTAAAACCACGACAAGGGT	60.033	157	inter-genic	YES	YES	0.324865
853	AhTE1892	Araip.B06	101596945	101596953	TTTATTTAA	CGCATGTATTTCACGTTTCATTT	61.091	TGTGAAATTGATTGAGGATAATTCA	59.741	185	upstream
854	AhTE1893	Araip.B06	104578455	104578463	ATTTTTTTT	ACGGTTATGTATCTCCTTCGACA	59.906	GGTCTGAGTTAGCAATGGGTACA	60.419	198	inter-genic	YES	YES	0.0665055
855	AhTE1894	Araip.B06	104648901	104648909	TATCAAGAA	TCTTGGGTTTGAATCTCATCAAT	59.828	TTAATTTGATCCATGAAGTTGGG	60.062	188	intron
856	AhTE1895	Araip.B06	105967549	105967557	TATAAAATT	TGTAGATATCCGTGGGGATTATG	59.943	AAAAGCTGTATGGTGTGGTTAGG	59.484	109	upstream	YES	YES	0.0665055
857	AhTE1896	Araip.B06	106869469	106869477	ATTAATAAT	AGACCAGATCAAAGTGCAAGTGT	60.224	ATTGGTTGTCAATTTATCATGGG	59.836	160	intron
858	AhTE1897	Araip.B06	108009412	108009420	AAGATTTTA	GTTATTCTCGTGAATGGGTTGG	60.593	ACTCTATAAGCACATTCGCAAGC	59.958	199	upstream	YES	YES	0.21491
859	AhTE1898	Araip.B06	113058193	113058201	AAATTAAAT	CCGAGTATTCAGGCGAATAGAGT	60.959	TTGTTTGATGCTGATAACGAATG	60.013	127	inter-genic	YES	YES	0.21491
860	AhTE1899	Araip.B06	114592125	114592133	TTTGATGTG	CCAGTACCTGCTCCAATTAACAC	59.941	CTATGTTCCAACTTGGGCTTATG	59.906	175	exon	YES	YES	0.173024
861	AhTE1900	Araip.B06	119509641	119509649	TTTTCTTTT	GACCAAAGACGAAAACAAGTGAC	60.068	ACCCATAACCCATAACCCATAAC	59.968	146	UTR	YES	YES	0.0665055
862	AhTE1901	Araip.B06	119637343	119637351	ATTTTTCAA	AGATACTGTGAGTCAGAGAGGCG	60.089	TCACACATCATGTTTTCACCATT	60.147	189	inter-genic
863	AhTE1902	Araip.B06	124597419	124597427	ATTTATAAT	GGTGATGAACAAAAGATGGTGAT	60.11	AAAATAAGACTGCACCTGCACAT	60.075	174	inter-genic	YES	YES	0.0665055
864	AhTE1903	Araip.B06	126349349	126349357	TTAAAGTAA	CGCTTGCTATGTTTAATTTTTCC	59.25	CAAGACCAATTTAGTGATGTCCA	59.007	188	inter-genic	YES
865	AhTE1904	Araip.B06	127044252	127044260	TTTTTAAGA	TTACACAAGGTAATAAGCAGGCA	58.884	AGTCATGGCTTTGGTCCTAGTTT	60.404	182	inter-genic
866	AhTE1905	Araip.B06	128309251	128309259	ATAGTTTTA	TAGGTCCAGCAACTTTTGTGATT	60.048	CAGCAATTTTGTTAAATTCTGGC	60.019	132	upstream
867	AhTE1906	Araip.B06	128562262	128562270	ATTGCAAAA	AATTGATTAGTCTTTGCCTGCCT	60.485	TTCACCAATTTTGAAGAGTAATGC	59.561	198	intron	YES	YES	0.363257
868	AhTE1907	Araip.B06	128885603	128885611	TACTTTTAT	CTTTCTCTCTCCTTCTTTTCGCT	59.804	TCTCATTCACAGAAAATAGCGGT	60.143	185	upstream	YES	YES	0.324865
869	AhTE1908	Araip.B06	129660396	129660404	TACTATATA	AGGCTGCTGTTACCTGTGTATGT	60.13	GGTTGCCAAAGAAGGAAGTTTAG	60.488	142	inter-genic	YES	YES	0
870	AhTE1909	Araip.B06	129671708	129671720	TTTATATATAGTG	GAGGGTCCTGCTCCTACTATGAT	60.001	ATAAGGCTCACCCTTCTAACCAC	59.914	199	upstream
871	AhTE1910	Araip.B06	131556410	131556418	TACAAAATA	AATAATAGCAACATCTGCATCCC	59.394	CCATGAGCCAAGTACAGTAGTGA	59.319	178	UTR	YES	YES	0.123855
872	AhTE1911	Araip.B06	132059966	132059974	ATAAAAAAA	GTTTGATTCAGTAAAGAATCCGC	59.179	ACGAGTTCTTAGGGAAGAGTTGG	60.168	192	intron	YES	YES	0.0665055
873	AhTE1912	Araip.B06	132566683	132566691	ATTAATTAA	ATTGTGGTGGTACTAATGATGCC	60.021	TGTCACACGGATGACATTTTATT	59.261	168	intron	YES	YES	0.375
874	AhTE1913	Araip.B06	133110921	133110929	TATTAATTT	TCATGCAATGTTTCTAATTTTGGT	59.788	TCGCACTTCTTTCTTACCCTAAA	59.461	178	inter-genic	YES
875	AhTE1914	Araip.B06	134081897	134081905	AAAAAAAAA	TTCTCCTATTCTGTCAACACACA	57.406	CATAACATGATTCCGAGGACAAT	60.089	147	upstream	YES	YES	0.28004
876	AhTE1915	Araip.B06	134303739	134303747	TTTCTGAAA	TTATAAAGAAATTAGGGGCAGCA	59.209	TTGAGGGCAAAGATAAACACTTG	60.506	194	inter-genic
877	AhTE1916	Araip.B06	134581629	134581637	TTACGTTTT	GTCTCAAAGCCAATGACAAAATC	60	ATGAATATGCACTTGTCCTGCTT	60.041	115	downstream	YES	YES	0.363257
878	AhTE1917	Araip.B06	135107994	135108002	TATATATAA	CTTGCATTCAGATATTCATCGAG	58.867	TTTGTCAAATCGAAGAGGAGTTT	59.295	173	upstream	YES	YES	0.123855
879	AhTE1918	Araip.B06	135970804	135970812	ATAAAAAAA	AATATAAGCTAGGACCCGGTCAG	59.9	GAAAGGGATAAAGGGAGTTGAAA	59.842	162	inter-genic	YES	YES	0.28004
880	AhTE1919	Araip.B07	1305359	1305367	AAAAGACAA	TGAATAATGTGTAAAAGCGAAGGA	60.025	TGACGTTACATACTCCACAAGCA	60.601	197	downstream
881	AhTE1920	Araip.B07	1440199	1440207	TAACAACAA	GACCACCCCCATTTTTATTTTT	60.158	TCTAGATGAGTAGATGCCAAAGAAA	58.665	199	intron
882	AhTE1921	Araip.B07	1628425	1628433	TAAATATTT	ATGAATGCGTGACTCATCACTAC	59.143	TTTCGGTTGTCACTTAAGGTGTT	59.955	139	inter-genic
883	AhTE1922	Araip.B07	1633394	1633407	TTTTTTTTTAAGTG	CTGAGTTATTTGGGATGGCTATG	59.871	AGTGATGATAAGTAGAGCACGCA	59.081	183	intron
884	AhTE1923	Araip.B07	2242120	2242128	TTAAAAGTT	GAGAAAATAGAAAGCCATGTACG	57.21	AAGGGCTATTTGCTTTTTCAGAT	59.675	148	inter-genic
885	AhTE1924	Araip.B07	3442056	3442064	TATATATAT	TGTTGCTGCTACATGTCCTATTG	60.2	GGATGGAGTTTTTGTCTGAGAAT	58.637	176	intron
886	AhTE1925	Araip.B07	3554214	3554222	AAAATTTAT	ACTGTTGATAATGTAGCGGAACG	60.427	AGCAATCAAATTCCAAGTACCAA	59.891	132	upstream
887	AhTE1926	Araip.B07	3709690	3709698	TTTTGAAAT	TTGCATCCCTACTTTCAAGTTTC	59.659	TCCCATATGCCTTTAATTCTTTG	59.387	199	inter-genic
888	AhTE1927	Araip.B07	3844297	3844305	TTATTATAA	TGCATGAGGATGAGATTGATGTA	60.484	TTTTAGCAGGCATGTGTGAGATA	59.793	157	inter-genic
889	AhTE1928	Araip.B07	5082575	5082583	AATTATATA	TAATATCCAACAAACGCCGTAAG	60.252	TTGGCAAATCAATTTAGTGTGTG	59.918	196	inter-genic
890	AhTE1929	Araip.B07	6995851	6995859	AAATTCTAA	ATAATAAATCGCCACGTCTCTGA	60.003	CGGAGATCGAAGATTTTGAATTA	59.596	187	inter-genic
891	AhTE1930	Araip.B07	8247554	8247562	TTATTATAT	GGCCCCTCCTTGTTATGTATTAT	59.521	CCAGTAATTTGACTCCGAAGAAA	59.654	169	upstream
892	AhTE1931	Araip.B07	9117127	9117141	TTATTTGTAAGGGGA	AGGGCACAAGTGCTTGTATAGAG	59.854	CATGATAAGTAACCCCACAAGGT	59.187	174	UTR
893	AhTE1932	Araip.B07	10193514	10193522	TTAATATAA	GTGAACGAGAGATTGCCAATAAT	59.519	TTTGCATCAGTTCAAGGCTTTAT	60.141	200	downstream
894	AhTE1933	Araip.B07	10932935	10932943	TAAATATTA	AATTAGATTCCAAAAAGGGTGGA	60.064	CTATTTGCGGTCATATTCTCGTC	60.003	169	inter-genic
895	AhTE1934	Araip.B07	11502983	11502991	TAAAAAAAA	ATTGTACACATTGTACGCATTGG	59.704	TGTTGTCATGTTTCGTATGTATGT	57.076	196	downstream
896	AhTE1935	Araip.B07	12528875	12528883	ATCTAATTA	CTTTCCCCTGCTTCTTAACATTT	60.014	GCCGCACTAAATCTTTCTAACAA	59.815	150	inter-genic
897	AhTE1936	Araip.B07	12911021	12911029	TATTAGTAA	GTTAGTGTGGCCATGATTTTGTT	60.163	CAGATCAACCTAACTAAACCGGA	59.548	147	inter-genic
898	AhTE1937	Araip.B07	13295136	13295144	TTTTAGAAA	GGGTAGGAGATATCGGAATTGAG	60.174	ACGTTCAGGATCATTGAAGAGAG	59.765	118	exon
899	AhTE1938	Araip.B07	13461498	13461506	CACTTTTGA	TGGCTAAGGGTTATGTTTTCTGA	60.01	GAGAGCGCTTTTTAAGAGTAGCC	60.176	170	inter-genic
900	AhTE1939	Araip.B07	16031272	16031280	TTTTATTTA	TCTAAATTTCTCACACCACCACA	59.526	CAAGAACTGACTTTGGAGTTGCT	59.971	196	intron
901	AhTE1940	Araip.B07	17940464	17940472	TTATTATAA	AATTAATGGTGAGTGACTGGCAT	59.781	ATTTCAAATCAAATTCACCCAAA	59.596	144	inter-genic
902	AhTE1941	Araip.B07	19974393	19974401	TAATTAATA	TGGTTTACAATTGAATGATCGAA	59.354	CCACAAGACCATACATCAACCTT	60.158	175	intron
903	AhTE1942	Araip.B07	19975731	19975739	TTAGAATAA	AATTGTCTGGCTTCCCTCATAAT	60.212	AAATTGCCAACAATTGAGAAAAA	59.878	104	UTR
904	AhTE1943	Araip.B07	27337253	27337261	TTTCTTTTA	GTGACTGGTAAAAGGGAACACAG	59.95	AGTGGAGATGCAGTGACGATAAT	60.04	171	intron
905	AhTE1944	Araip.B07	27847091	27847099	AAAATTTAA	GGCTTTGGTATGTATGAGTCAGC	60.041	AATGAAGGGTAGACCAAACCCTA	60.115	121	inter-genic
906	AhTE1945	Araip.B07	35663280	35663288	TAAAAGGAA	GGATTTTCCGAGAGAGAGAGAAA	60.315	AGCTACCTCACGCTTCTAATGTG	59.982	199	upstream
907	AhTE1946	Araip.B07	40953063	40953071	TATATTTAA	AACCTTTGCTTCAAGTTGCAATA	60.173	GGAGCACCGAATAGGTAATAATC	58.142	200	inter-genic
908	AhTE1947	Araip.B07	43804260	43804268	ATAATAATA	GCACCATGTAAAAAGGAAAAGAA	59.549	TTATCACCTAAGCCATCCTTCAA	59.977	174	inter-genic
909	AhTE1948	Araip.B07	46279139	46279147	TAATAACAA	TCCGTAGTTTTTAATTTTAACCGT	57.525	AGGCGATCTTAGTGTATTCCACA	60.035	191	inter-genic
910	AhTE1949	Araip.B07	70826689	70826697	TTCTGAAAT	TTTGTTCCTGCAGAATTTGATTT	59.997	TTTGTATGGAGCCTTCAGAGTTC	59.776	170	intron
911	AhTE1950	Araip.B07	95952463	95952471	AATATTATT	GTTCCTTGCTCAAGAACACTGAC	60.337	ACAATAAGCACATCAATGGGTTC	60.129	197	intron
912	AhTE1951	Araip.B07	96276184	96276192	ATTTTAAAA	TGTTTGATTCCATCCCGTTATAC	59.963	TTGATTTGTGGGTGCTTCTTACT	60.048	150	inter-genic
913	AhTE1952	Araip.B07	96960418	96960426	TTATTTGTC	TTTATGGGCTGCATGTTACTTTT	59.917	ATTAGCTCCAACTGACAAGAAGA	57.334	127	inter-genic
914	AhTE1953	Araip.B07	100955055	100955063	TTTCAACAA	AGGACCTTATTTGGTCTTTTCCC	60.872	GCACTATAAGGATTGGTTTGTGG	59.786	173	inter-genic
915	AhTE1954	Araip.B07	101028773	101028781	ATTAATAAA	TGGAAGCCTTATAAAACTGGTGA	60.01	CCAAAGTGCCAACTTTATTGACT	59.589	183	downstream
916	AhTE1955	Araip.B07	101838470	101838478	TTCAAAAAA	CACAACAAATGGTGGCTTATACA	59.808	TTTCCTTTTTCTTTTCTGTGGTG	59.669	136	downstream
917	AhTE1956	Araip.B07	101904110	101904118	TAATAATAT	CAGGTGTAGATTTCATTTTCCCA	60.223	TCTTCACTCTATTGGCCGAGTAA	60.263	148	UTR
918	AhTE1957	Araip.B07	104468094	104468102	TAATAATAA	CATTACGACAATTCTGTGTATGGG	60.519	TTGTTTGTGTTCATGATTTTTGC	59.903	158	intron
919	AhTE1958	Araip.B07	104647274	104647282	ATATATTTA	TTGTCCTTACTTGAAGGTTGCTC	59.812	AGTCAGCGGTTGAAACTTGAATA	60.176	110	intron
920	AhTE1959	Araip.B07	105565409	105565417	TTATATATA	GGTTCACTTGAAATGGGAACATA	60.102	ACACTCAAACAGACGCAGATGTA	59.856	114	upstream
921	AhTE1960	Araip.B07	109206514	109206522	TTACTGTAA	TTTCCTACACCTATTCATCCAACA	59.773	TGATGTCGATACCATCATCAAAG	59.837	197	inter-genic
922	AhTE1961	Araip.B07	110119908	110119916	TTAATATAT	GTTGACACCGAACATTATTGACA	59.783	TTTCGCAAATTGAAATGAAAAAT	59.851	194	upstream
923	AhTE1962	Araip.B07	112102479	112102487	ATAATAAAT	TTTTAACCTTTTTATTTTTGGTGAA	57.564	AATTTAATATTTATAATTTCACGCACG	58.238	196	inter-genic
924	AhTE1963	Araip.B07	116538042	116538050	TTTAATTTA	GGTAGTGGGTATGGTGGTACAGA	60.047	CCAACTCATTTACTGCCACAAGT	60.45	113	inter-genic
925	AhTE1964	Araip.B07	116591786	116591794	ATTAATTAT	CGTCGGTGTCTCTTCTTCGTA	60.438	TCCTAGAATTCATAATCAAGGAGTGA	59.564	186	downstream
926	AhTE1965	Araip.B07	116630774	116630782	TTTATCTTA	TGAAGTTGGCCTGTTAGATTTGT	60.048	AAGTTGGCAACAGACTTCCATAA	60.048	176	downstream
927	AhTE1966	Araip.B07	117617831	117617839	TTCATATTT	TGAGTGTATTGCATGAAAATTGC	60.02	TTTGACAGTGGAATAATGGAAGG	60.223	196	inter-genic
928	AhTE1967	Araip.B07	118764105	118764113	TAGTTCTAT	CAGTTCAGCCTCCTAGGAATACA	59.791	ATGATGATGATGTCTCCGAATTT	59.685	150	inter-genic
929	AhTE1968	Araip.B07	120179584	120179592	TTATAATAA	TTTAGCAGGCATGTGTGACATAG	60.2	CCTTGTTGTTTGTCTGTTACCGT	60.353	112	inter-genic
930	AhTE1969	Araip.B07	120181988	120181996	TTTATTTAT	GGATGCTGTGAGTAATGCTAGGT	59.693	AGTTTGACCCATATCCGAAAGAT	60.089	116	inter-genic
931	AhTE1970	Araip.B07	120664596	120664604	ATATATTTT	ATGGTGGCGAAATATTACAGAGA	59.877	TCTCTCTCTCTCTCATGCCCTTA	59.743	108	inter-genic
932	AhTE1971	Araip.B07	120997741	120997749	AAAAGTAAA	CCGGCAGCCTATTTTTATAATTT	59.774	GGGTCAAACTCAAACTGAATGTC	59.899	101	inter-genic
933	AhTE1972	Araip.B07	121886707	121886715	ATAATAAAA	TATTACCATATGTGCCACGATCA	60.109	CACTTTCCTAGTCTCTGCTTCCA	60.061	162	inter-genic
934	AhTE1973	Araip.B07	122723124	122723132	TAATATTAT	TGAGAGAAGTGTCTGACGAATCA	60.043	CCATTTCTATTGGATTTGGATGA	60.029	163	intron
935	AhTE1974	Araip.B07	123463445	123463453	TAAATATAT	AAAGGGCCACAACGTTTACATA	60.625	GTTATTGCATGCACAAGACAGAA	60.187	151	inter-genic
936	AhTE1975	Araip.B07	123510009	123510017	TAAAAGTAT	ATTGCTGGACTAAGTGAAGATGC	59.803	CAAATCGCATCCTTTTAGAGAAA	59.755	197	inter-genic
937	AhTE1976	Araip.B07	126064756	126064764	TAATATATA	AACCATATCTTCCGAACCAGATT	60.089	CCCCTAGCATTCTTCTTTGTTG	60.122	163	inter-genic
938	AhTE1977	Araip.B08	77270	77278	ATAAAATAA	CCTTCCTACCACTTTGGATTCTT	59.888	ATGTGATGATGAAGACAATGCAG	60.015	176	inter-genic
939	AhTE1978	Araip.B08	504816	504824	TTAAAAATA	AATATTATTAATGCATGCGGGTG	59.976	AAGAGAAATGTAATGTTGAACAGGTC	59.083	131	inter-genic
940	AhTE1979	Araip.B08	580577	580585	TTGGAAAAA	AGGGAAATCTCTGGATGGAGTAG	59.975	ACAGCTTCATTCATTTCACCAAC	60.407	198	upstream	YES	YES	0
941	AhTE1980	Araip.B08	599411	599419	AAAAAATAA	GCAGCCCATGTTTTATCTCAATA	60.338	TGGGATAAGATGCGTGTAAAGAT	59.877	183	downstream	YES	YES	0.0665055
942	AhTE1981	Araip.B08	676805	676813	TTTTTTTAT	GGAAGATCCCTTCACATAGGAAC	60.196	TATGTGTGTGTGTAGGTGGGTGT	60.126	172	inter-genic	YES
943	AhTE1982	Araip.B08	829758	829774	TGCTTTTTTTTATGGCT	GCAGCTGTTTCTTTTGTTCTGTT	59.982	CACATGCCATTGTGAAGAGTAGA	60.183	139	intron
944	AhTE1983	Araip.B08	1145509	1145517	AATTCATTA	AAAATGCATACAAGGTGAAATGG	60.121	GGTCCATGAAGAAGGTTGGTTA	60.221	199	downstream
945	AhTE1984	Araip.B08	1149470	1149478	TATTTATAT	TGAGCAAAAGTGTTGTGATAGTGA	59.85	TCCCAAAATTCAGAGCAAAACTA	60.115	185	UTR	YES	YES	0
946	AhTE1985	Araip.B08	1355719	1355727	ATTTATTTT	TGGATGTCCATTTTTGAAGAGTT	59.864	TACAGATGCTCTTTGGACATTCA	59.761	196	downstream
947	AhTE1986	Araip.B08	1480580	1480589	TTTTTATTAT	TATCGAAATCAGCATGTTGAAAA	59.616	TATCACACAAAAATGAATGCCAG	59.882	118	upstream	YES	YES	0
948	AhTE1987	Araip.B08	1538539	1538547	AAATAATAT	TTGAGATTGAATGGTGTTTGATG	59.853	GAAAACAATGGTGGTATTTGCAT	60.003	193	upstream	YES	YES	0
949	AhTE1988	Araip.B08	2840236	2840244	TTTTAATTT	TCTCAGATAAGCCCTTGTCACTC	59.899	TGTTGGCCCTAACATTTTTCTTA	59.892	181	inter-genic
950	AhTE1989	Araip.B08	3051822	3051830	TAAAACAAA	TTAATCATTCTTGGGAGAGACCA	59.952	TTTGAGTTTTGTTTTTACCACATGA	59.843	200	inter-genic	YES
951	AhTE1990	Araip.B08	3087666	3087674	TAAATTTTT	CAAGATGATCATTGTTTACCTAGCA	59.589	GCCACCTTTCTACTTTCTCGTTT	60.172	175	upstream
952	AhTE1991	Araip.B08	3293124	3293132	TAATTAATT	TTAGTATTGTACATCTTGGATGCATTA	58.264	GACAGCACACTTTATTCTCACCC	60.054	157	inter-genic	YES	YES	0
953	AhTE1992	Araip.B08	3301502	3301510	ATATTTTTA	CACTCCCTTCTCCTATGGACTTT	60.009	CCAGCTCATATTCCTTGTACATCA	60.383	171	inter-genic	YES	YES	0
954	AhTE1993	Araip.B08	3316133	3316141	TTTTTGTTA	ATGATAGATTGGATCGGAATGTG	60.054	TTGAACTGATACCTGTGTCGAAG	59.295	167	inter-genic
955	AhTE1994	Araip.B08	3501796	3501804	TTTTAACAA	CATTGAAAGAACATTGGAAGAGG	59.987	AAACAACACTGTGATGAACCAGA	59.553	196	intron	YES	YES	0.123855
956	AhTE1995	Araip.B08	3947051	3947059	ATATTACTA	TGATTTTTCTCCAATCCTAGTGC	59.622	TTTTCTTGCCTTTTCAAACCATA	59.994	150	inter-genic	YES	YES	0
957	AhTE1996	Araip.B08	4550805	4550813	TATATATAT	AATCCTTATTTTGCCATTGAGGT	60.089	TTTTATGTACTCACACGTCGCAC	60.11	195	downstream	YES
958	AhTE1997	Araip.B08	5607295	5607303	AAAAGTTAA	CATCATGCATGTAAATGAAGAAGA	59.146	ATGTATGTCAGAGGCAGTTCTTT	57.072	166	downstream
959	AhTE1998	Araip.B08	7529277	7529285	TTTTTTTTT	TCCAAAGCAAGAACCAGAATTTA	60.115	AAGCATTGGATCGTCGTAAGTAG	59.7	200	intron	YES	YES	0.173024
960	AhTE1999	Araip.B08	8784113	8784121	AAAAATTTA	AGATTCCCATCGCAAATTTTAGT	60.208	AGGTTACAGCACAAGCTCAGAGT	59.644	143	downstream
961	AhTE2000	Araip.B08	9642240	9642248	AAAGTTAAA	GGAGGCACATAATAACATTGTCG	60.609	ATGAAGGGTTGGTTTTTCAACTT	60.134	112	inter-genic	YES	YES	0.0665055
962	AhTE2001	Araip.B08	11056131	11056139	TTATTTTTA	TTGTGGTACCTTTGGTTGAGAGT	59.95	TTTCTTTCACTTGCAACAACATT	58.845	146	UTR
963	AhTE2002	Araip.B08	11824795	11824803	ATTTTTTTT	GCCTTTCTGATCTTCATTGCTAC	59.411	AACAATAGCCATTTCTCACGACT	59.212	171	inter-genic	YES	YES	0.0665055
964	AhTE2003	Araip.B08	15717150	15717158	TTCTATATA	TTTATTTGCATGCATGAGTGAAC	60.02	AGTATCATGCCAAATGCTAGGAG	59.664	191	inter-genic	YES	YES	0.123855
965	AhTE2004	Araip.B08	16474012	16474020	AATTATATA	TTATGGTAGTGATGGTTGTGGTG	59.663	ATAGTGATACCGCCATTGTGAAC	60.15	172	inter-genic
966	AhTE2005	Araip.B08	16528019	16528027	TTTAATTTA	AGAACCAACCAACCAAACACTAA	59.827	AGCTTCTCCCCGTCATAACTTAC	60.037	194	intron	YES	YES	0.123855
967	AhTE2006	Araip.B08	21350458	21350466	TTTTATTTT	GTCAACTTCTTTTGTTTGATGCC	60.035	CGTGAAGGCTAAATGAGTGAATC	60.143	184	inter-genic	YES	YES	0.123855
968	AhTE2007	Araip.B08	21676650	21676658	TTGAATAAA	TGCAGGTTACATAGGAGAAGAGG	59.791	TGGAACGCACATAAGTGGTATAG	59.088	141	inter-genic	YES	YES	0.173024
969	AhTE2008	Araip.B08	21679085	21679093	TTTATATTA	CACACTCCAATCCTCTCTTCATT	59.63	GGTCCAACATAACATGCTCTCTC	60.018	200	upstream	YES	YES	0
970	AhTE2009	Araip.B08	24427465	24427473	ATAGTTTTA	AGGGCCAGTAATTTTTGTGATTT	60.12	CAGAATTATAACCAACCCAAACG	59.667	196	downstream
971	AhTE2010	Araip.B08	24671192	24671200	TTGTGATAA	GATCATTGATGAGGTTCCTTCAC	59.825	TGGCGTGTAATAAACATGACTTG	59.939	143	inter-genic	YES	YES	0.21491
972	AhTE2011	Araip.B08	26590344	26590352	TCCAAAATA	TGTGTTGTGTATACGTGTCTCCG	60.902	GTGAAAACCTGCCATGTATCATT	60.129	195	upstream	YES	YES	0.250335
973	AhTE2012	Araip.B08	28378227	28378235	TAAAAAATA	AGAATGAAGGAACTAGACCGACC	60.015	AACTCCTCTTTATAGTCAGGAGAGG	57.824	122	inter-genic	YES
974	AhTE2013	Araip.B08	31449352	31449360	AATTTCCAT	ATCCTTGAAGGCCTATTTGTTTC	59.867	ATCAGAAACGATGATGATGTGTG	59.874	133	upstream
975	AhTE2014	Araip.B08	43546649	43546657	TTTAAATTA	AGTAACACAGAGATGCGGTTCAT	60.075	GTTGGTCAGTTGGAAAAGAGAGA	59.781	136	inter-genic	YES	YES	0
976	AhTE2015	Araip.B08	45246945	45246953	TTTTTCGAA	AACTTTAACAAATGGCCAACAAA	59.809	TTTTGATTGTGATCATTACTGCC	59.002	162	intron
977	AhTE2016	Araip.B08	54240845	54240853	ATTGTGTAA	TCATGAAAAAGTCTTGAGGGAAA	60.095	CACTAACAGGTAGCAAACATGGA	59.21	175	inter-genic
978	AhTE2017	Araip.B08	95486908	95486916	AAAAAAAAA	CAATAGCATCGATCTTAGCGAAT	59.766	CACGTTGGTGGTCTTCTCTTTAT	59.573	161	downstream	YES	YES	0.0665055
979	AhTE2018	Araip.B08	108202731	108202739	ATATTGTAA	GGTTGAGATTGAGATGAAAATGC	59.965	ACCTAACTTTGTCTCCAGAAGGC	60.175	135	inter-genic	YES	YES	0.123855
980	AhTE2019	Araip.B08	108910104	108910112	TTTCAAAAA	AATGGAATTGTGACACACAAACA	60.183	ACTTCTGCAAAAACGAAACAAAA	60.185	186	inter-genic
981	AhTE2020	Araip.B08	111732904	111732912	ATTAAGAAT	CCTAACTTCAGGTGGCTACTGTC	59.354	GGATAGCCCGTATATCACTGAAC	58.924	140	inter-genic	YES	YES	0.324865
982	AhTE2021	Araip.B08	117096412	117096420	AATAAATAA	AATGTATAGGTTGGGGAAAAAGC	59.656	TTCGTATGACTTACACGTCAACATT	59.881	135	upstream	YES	YES	0.123855
983	AhTE2022	Araip.B08	118419103	118419111	ATATATATA	TACATGTTAGTCGTCCTGCATTG	60.068	ATTGGTTTCTATTTTTCCGCATT	60.089	164	inter-genic
984	AhTE2023	Araip.B08	118473031	118473039	ATATATATA	CATGTTAGTCGTTCTGCATTGTT	59.213	ATTGGTTTCTATTTTTCCGCATT	60.089	162	inter-genic
985	AhTE2024	Araip.B08	118879794	118879802	TCCTCTTTA	GACCTTGTGATTCACTCAAATCC	59.862	CTCATTCGGCTTCTTTCCTTAAT	60.101	155	upstream
986	AhTE2025	Araip.B08	119159372	119159380	TTAATCGAA	TTGATAACCGAACCAGATCAACT	59.885	TCTTCAGAAATTATCCAAACCGA	59.957	181	inter-genic	YES
987	AhTE2026	Araip.B08	122080113	122080121	AACAAAGAA	ACGTTAATTTCAAAATGGCTGAA	59.898	CAGCTTAAAATTCACACGGAAAC	60.05	155	intron
988	AhTE2027	Araip.B08	124750389	124750397	TTATAAAAA	GTGCATGTGAATTGTGATTTCTC	59.495	AGTTGTACTCCTCCATTCGATCA	60.012	180	inter-genic	YES	YES	0.173024
989	AhTE2028	Araip.B08	124782841	124782849	TAAATATAA	CACCTTTCTTGAAATCTAAGGGG	60.332	AGATAAGGCTAATGTTGGGGAAA	60.202	193	intron	YES	YES	0.123855
990	AhTE2029	Araip.B08	125224174	125224182	TTAAAAAAA	GGTGCAGGGACTCAAATAAAAA	60.344	TCTTTCTTCCTTCATTTTTGTAGGTT	59.949	167	upstream
991	AhTE2030	Araip.B08	127132849	127132857	TTTGAAAGA	TGACTTATCAGCGCAGACATTTA	59.924	GCTGGAATTTTAAAGCTGTGGTA	59.692	137	downstream
992	AhTE2031	Araip.B08	127876160	127876168	CAAATAATA	GCTACCTACCAAATCCAGCACTA	59.7	TGGAAAATGGAAGAAGGTTATGA	59.83	200	upstream	YES
993	AhTE2032	Araip.B08	128182525	128182533	AAATTATAT	AAGTGTGCATTTTAGCCAAGAGA	60.302	TGAAATTTACTCCAGCGTTGTTT	60.05	197	intron
994	AhTE2033	Araip.B08	129374792	129374801	TAATATTTAT	AAATGAAACAAGGGGTGATGAAT	60.793	GGTACCCCTATGAATGTTATTGC	58.706	107	upstream
995	AhTE2034	Araip.B09	2408666	2408675	TTTTATGATA	TTGTCCTGTCAGGTTATGCTTTT	60.048	TAAGCTGATTTTAGGGTTCACCA	60.01	110	inter-genic
996	AhTE2035	Araip.B09	2496420	2496428	TATGTATAT	GCCGGTCAATATAGATTTGACTTA	58.656	GGTAATTAGCAACACGAGAAGGA	59.68	194	intron
997	AhTE2036	Araip.B09	3925019	3925027	TTCTCATTT	TCCATCCATATTAGTAGAATGCC	57.207	GGCCACACAAAATTATAAGAATCA	59.318	200	inter-genic
998	AhTE2037	Araip.B09	4577934	4577942	TTGTTTTTT	TTGCTTTCTTTTTCTGATTCTGC	60.017	CACCTGAAATTGCAAAAATTACC	59.775	139	upstream
999	AhTE2038	Araip.B09	6126792	6126800	TAATATATA	GAATTTGAGTTCCAATGAGGATG	59.828	ATTCCAAAGAGACAGAGCAGCTA	59.688	148	intron
1000	AhTE2039	Araip.B09	8357638	8357646	TTCCCCAAA	TGTATGCTTTTGCTCTACCCTGT	60.195	CGGTGAAAAGGTAAGGAGTAAGG	60.38	188	intron
1001	AhTE2040	Araip.B09	10427988	10427996	AAATTATAA	ATAGATATCGTGTGTCCGATCCT	58.886	GCCAAATTTAGGGGTTTACACAT	60.338	100	inter-genic
1002	AhTE2041	Araip.B09	11036960	11036968	TTATTTTAA	AATGGTTTATGCACGATTTTCAG	60.245	TGTTCGAAGATTGTGGTTTCTTT	60.028	199	inter-genic
1003	AhTE2042	Araip.B09	12279753	12279761	ATATCTTAA	GGCGTGAAGTATTGAAGACAAAG	60.176	AAGAATAAAGGAGAGGATGCCAC	59.984	139	upstream
1004	AhTE2043	Araip.B09	16388931	16388939	TCAAAATTA	CAGAAGAATGCATACGGAAAAA	59.253	AAATCGTCTACCTATTGTCACCC	58.467	178	intron
1005	AhTE2044	Araip.B09	17349707	17349715	AAATTTTAA	TGGGATTTTTATAATTGATGGTTG	59.059	GACACTTGTCAATTACCTAGCCG	60.069	186	inter-genic
1006	AhTE2045	Araip.B09	19088256	19088264	TTATTATAA	AAAACTATGGGGATGGAGAGAAG	59.854	ATGCCAAACTCCACATATTCAAG	60.25	171	inter-genic
1007	AhTE2046	Araip.B09	19424055	19424063	TTTTATTTA	CGTATCACATTTGGAACGATTG	60.244	CAAATGTTACTCGGCTTCAAAAG	60.166	106	intron
1008	AhTE2047	Araip.B09	19795688	19795696	ATTACATGT	CTCCACAAATTTGGTTTTGTGTT	60.169	TTTTCTGTGCGTTACTCTAATGAA	58.212	178	inter-genic
1009	AhTE2048	Araip.B09	22119562	22119570	TAATAAAGA	TGAATTGAACTAGCCAGAGCCTA	60.389	TGAACAACAACTCTTTGGCTTTT	60.188	158	inter-genic
1010	AhTE2049	Araip.B09	22946748	22946756	ATATTTAAT	TCGTTAGTGGTTGGTGTACTGTG	60.003	ACGTAAATATCGAAAGGGTGGAT	59.988	188	exon
1011	AhTE2050	Araip.B09	23077692	23077700	ATATTTAAT	ACATGGCACTCACGAAAGATAGT	60.075	GCACACTCCATTGAGGAAGTTAG	60.178	166	inter-genic
1012	AhTE2051	Araip.B09	25493940	25493948	TTCTAACAA	AATCAGGGAAAATGAGTGAAACA	59.864	ACAGAGAAGGGAAATGATGTTGA	59.99	172	upstream
1013	AhTE2052	Araip.B09	26565008	26565016	ATATATGTA	CACACTGAACATCTTGTGGCTAA	60.218	TCAAACAGAATTCAGAGTAGATTCA	57.285	164	inter-genic
1014	AhTE2053	Araip.B09	31289166	31289180	ACCACAAAACTCTTT	TATAGGCTGCAAAAGAAGTCCAA	60.257	GCTAAAGGACGTAGGAGAGAAGG	59.928	125	downstream
1015	AhTE2054	Araip.B09	34800998	34801006	TATAATTAT	TACCGAATAAGTGTTGAGGGAGA	60.008	TTTTTACTTGGAACCTTCACCAA	59.9	196	inter-genic
1016	AhTE2055	Araip.B09	35866038	35866046	TTTAATGTA	AGAGTGTGAGGAAAGCCTAACTG	59.111	CCTAGGTTCGTTCTCAACCTCTT	60.168	148	exon
1017	AhTE2056	Araip.B09	45704374	45704382	TGATTATTA	TGTTGGCATATATAGCTGGAGGT	59.897	TACAAAAGTCATCAAATCCCACC	60.102	170	UTR
1018	AhTE2057	Araip.B09	46364216	46364224	ATTCATGTA	TTTCGTATCAAAGAAGACGCTTT	59.465	GAGGGTTTCTGAAAAGAAAAACAA	60.02	125	upstream
1019	AhTE2058	Araip.B09	63564138	63564146	TTATATTAT	ATTACTGGCATGAGCTTTTCTCA	60.27	TTAATGGGTAACTCGTGTTTGCT	59.946	148	intron
1020	AhTE2059	Araip.B09	103805912	103805920	TAATAAAAA	TCAATGAAGCACGTCATAGAGAT	58.874	CATCATCAGCAGCAGCATATTTA	60.26	196	upstream
1021	AhTE2060	Araip.B09	110760157	110760165	TATTTATAT	TGACCTCCAGGTCCTCATAACTA	60.005	AGCAACTTGAGGAACCTTGTTTT	60.538	151	intron
1022	AhTE2061	Araip.B09	110960018	110960026	TATTTATAT	TGTTATTAGCACCTCAACCGACT	60.069	CGATGGTCACTTGCTGAAATAAT	60.377	154	intron
1023	AhTE2062	Araip.B09	114213026	114213034	TAAAAATAA	TTGCGTATGATAATGAAGCTGAA	59.767	AGTCGCATCTTAAACAAGTGGAA	60.176	140	inter-genic
1024	AhTE2063	Araip.B09	114326674	114326682	TTATTGAAA	ATTTTAGCGCACTCACTTGTTTC	59.847	GAAGGGAAGAAAACCTTGTTTGT	59.908	187	upstream
1025	AhTE2064	Araip.B09	123916042	123916050	TTATTATTA	CTGTACGGCCTTTTCTTTCTCTT	60.286	GCTTAACAAGATTCTCGCTTTCT	58.435	195	intron
1026	AhTE2065	Araip.B09	124524041	124524049	TAAATACTT	AAATCCAACTCCAAGACACACAT	59.787	ATTAATATGAATTGGGCTTCCGT	59.959	117	inter-genic
1027	AhTE2066	Araip.B09	126308312	126308320	TTATTATTA	AGGGGTGATTAATGATTTGACCT	59.965	TTTTAATTGTTCAACTTTGCAGG	58.412	138	downstream
1028	AhTE2067	Araip.B09	130681708	130681716	TTATATTTA	GAGTTAGGAATCAATAAATTGTGGG	59.24	CTTTGCATTGGAATGTAATGGAT	60.089	169	upstream
1029	AhTE2068	Araip.B09	131488756	131488764	TTTATTTAT	GGTACAGTCATGTTCGTATCAATTT	58.457	TCATGCCATAACCTACCAACTTC	60.25	188	intron
1030	AhTE2069	Araip.B09	136863809	136863817	TTACTTAAT	GTGACGTCAGTGTCAGCATTAAG	59.856	TCAACCAAAACACCATCTCTCTT	60.026	178	inter-genic
1031	AhTE2070	Araip.B09	139105577	139105585	TAGTAATAA	TGAGCTTTTAGCCTTGTAATTGG	59.809	GGCTAAGTAATTGATCCTGTAGCA	58.907	177	downstream
1032	AhTE2071	Araip.B09	139664687	139664696	ATTTGACATA	AGCTTGAACAGCTTAGGACATGA	60.438	CACATTGCTTTTTGCAATGATTA	60.016	169	inter-genic
1033	AhTE2072	Araip.B09	140652556	140652567	AAAAAAAGAAAG	AACCAAGACCAAAACAAAAACAC	59.356	ACATAACCACGATTTGAATGTCC	60	188	upstream
1034	AhTE2073	Araip.B09	141030145	141030153	TTAAATTAT	TTAAACTTGGCATGGAAGAGGTA	60.01	ATGCCTTGAGTAGCTTTAATCCC	60.007	136	intron
1035	AhTE2074	Araip.B09	142837510	142837518	TATCAGCAA	CCAAACCTCTAACACTTGTTACACTC	59.592	ATGGACAGGGAACTAAAGTAGGG	59.784	152	inter-genic
1036	AhTE2075	Araip.B09	143406065	143406073	AATTAATAA	GGCGCCCTATTCTATTTCTATTG	60.303	GTAGTGAAAGCCACCACCAATTA	60.282	194	downstream
1037	AhTE2076	Araip.B09	144413946	144413954	TATGTTTTA	TGGAACGTAGTTACCTCTAAAACG	58.862	CAGAGTAGGTTTCACGCTTGTCT	59.992	139	upstream
1038	AhTE2077	Araip.B09	144836376	144836384	TTAAAAAAA	TGACATTTTGGCAAGAATAATCC	60.194	TTTACTTTTCTTCCTTTTTCCCC	59.098	144	upstream
1039	AhTE2078	Araip.B09	145005050	145005058	ATAAAAGAA	CCAGTTATCTTACCGGTTCATTG	59.78	AGAAATCGGATCATTGTTTTGG	60.184	189	inter-genic
1040	AhTE2079	Araip.B09	145526212	145526220	ATTATTATT	CGAAACAATCCAAGTTCCACTAC	59.92	CAAACAATAGGGTTGATGTTATCC	58.737	174	inter-genic
1041	AhTE2080	Araip.B09	146145569	146145577	ATATTCTAA	ACACTTTTATCGTGTGCATGTGA	60.476	TGTCAGACCCAAATTAAAATCACT	58.973	200	inter-genic
1042	AhTE2081	Araip.B09	146315368	146315376	TTTATATAT	TCAACATACATGAGTACGGAACAA	59.447	GTAAGATCCATTTGGAGTTCGTG	59.885	163	upstream
1043	AhTE2082	Araip.B09	146447006	146447014	TAAAAACAA	ATAGCCAGGCGAATATTTGTTTT	60.223	TGTAACAAACGTCCTACACCACA	60.366	141	upstream
1044	AhTE2083	Araip.B09	146850487	146850495	TTCATATTT	AAGATGGAGGAAGTGGACTAAGC	60.142	AAAAAGATATCCTTCATCCAGCG	60.772	110	upstream
1045	AhTE2084	Araip.B09	146880860	146880868	TTCCTTAAT	CCCGCTACATTTCTTCTTCTTTT	60.133	GGAGAATCAAAGTGATTGACCTG	59.99	169	upstream
1046	AhTE2085	Araip.B10	838257	838265	TTAAATAAA	ACAATGGCAGTTTCACCAATAAC	60.163	TGAAAGTCAATGCATGACAAAGT	59.668	189	intron	YES	YES	0.21491
1047	AhTE2086	Araip.B10	1007811	1007819	TTATCATAA	TTAGTGTCCCGAAGCTAACAAAC	59.716	TAAAAATTGGAGAAGGGAAATGG	60.494	149	upstream	YES	YES	0.250335
1048	AhTE2087	Araip.B10	1563779	1563787	TATTCGAGA	TATGAGGAGAAACAGAACAAGGC	59.776	CGTTGCACGATGACAGTAGTAAC	59.751	193	upstream
1049	AhTE2088	Araip.B10	3522067	3522075	TTGTAATAA	CTTGGAATTTCACTGTTGAAAGG	60.022	GAGGCAGTTCAACTTCAACCATA	60.528	186	inter-genic
1050	AhTE2089	Araip.B10	4149714	4149722	TTATATATA	TTTGTCAAATCGAAGAGGAGTTT	59.295	CTTGCATTCAGATATTCATCGAG	58.867	173	inter-genic	YES	YES	0.369846
1051	AhTE2090	Araip.B10	4769751	4769759	ATAGAAAAA	CCCACTTTCTCTATGCTCAGTGT	59.824	TGTCCATTTATGGTTCAAAGGAG	60.223	184	downstream
1052	AhTE2091	Araip.B10	5000243	5000251	TCCCATTTA	GTGGTTGTTTGGGATTATGAAGA	60.102	TTAAGTTGTGTAGGCACCGAAGT	60.102	189	upstream	YES	YES	0.304688
1053	AhTE2092	Araip.B10	5792243	5792251	TAAATAATT	TTTAGTTTTGGGATTGGTTGCTA	59.892	TCTGTGGACAAAACCTGGAATAG	60.391	197	intron	YES
1054	AhTE2093	Araip.B10	7301924	7301932	AATAGTTAT	TTTTTAAATTCTTCAAGGCCCAC	60.645	ACAATGAGAAGACCACTTTCCAC	59.538	163	inter-genic	YES	YES	0.353759
1055	AhTE2094	Araip.B10	9023216	9023224	TTAATAATA	TGACACGTGAACTATAATTGCCA	60.423	GCACCTGAGTTTTCACCAAATAA	60.389	183	inter-genic
1056	AhTE2095	Araip.B10	10978600	10978608	TTAAAAAAT	TTCTCACTTCTCACTTTACATTATCC	57.266	TTAATTCGAAAACCCTCCAAAAA	60.946	199	inter-genic	YES
1057	AhTE2096	Araip.B10	11221383	11221391	TTCAATTAA	AGGAAATTAAAGGGTGGGTAACA	59.995	GAAGATCTTGCTCTTGTTGCTTG	60.547	196	inter-genic
1058	AhTE2097	Araip.B10	13941099	13941107	ATTTATATA	TTTTACAAGGCTAGGCAAAACAA	60.164	AATTAAGCACTTTTGAGGCACTG	59.841	199	upstream
1059	AhTE2098	Araip.B10	18427298	18427309	AAAAAAAAATAG	GCATGTACACAGATAGGCTGATG	59.674	TTGAATGCCATTACTTGAGGAGT	60.014	167	inter-genic
1060	AhTE2099	Araip.B10	23017093	23017101	ATATATAAT	GTTGTTGATTGGTGCAGTGATT	59.904	TTTAAACCCCATATCAAACCTCC	60.284	195	upstream
1061	AhTE2100	Araip.B10	26687100	26687108	AATTTTTTT	GTTTTGCATGTAGAGGAGGAATG	60.014	GTGCAAGTTGCTCAGCCTATATC	60.297	153	inter-genic	YES	YES	0.173024
1062	AhTE2101	Araip.B10	33388026	33388034	TATCTTTAA	CCAGAAATGTTGAGATGGGAATA	60.19	TGAAGGGCATTTTAGTGTTTTTG	60.372	189	inter-genic
1063	AhTE2102	Araip.B10	33514726	33514734	ATTCCATTT	TCCGTATCCTAATAACAAAGCCA	59.878	ATGTGTTTTGCTCTCCCATAAAA	59.891	100	inter-genic
1064	AhTE2103	Araip.B10	37221714	37221722	TTAAACCAA	AGATTAAGGTTCTGGTCCGAAAG	60.011	TGTGGTACGAAACATGAACAAAA	60.304	143	intron
1065	AhTE2104	Araip.B10	38362103	38362111	ATGTAATAA	GACACCAAACTCAACCGTTTTTA	60.295	TGTCACTCAATGTGGACAAGTTC	60.066	136	upstream	YES	YES	0.0665055
1066	AhTE2105	Araip.B10	53862169	53862181	TAAAAAAAAAGTG	AATCGCCAGGTTCTTCTTACTTT	59.697	CATTCCACCACTTGTTCCTAGAT	59.402	192	upstream
1067	AhTE2106	Araip.B10	79578876	79578884	TTAATCTAT	TGTGTATTAAGGGAAAGGCTTCA	60.01	TGTTGCATTTTACCTTGATTGTG	59.918	165	downstream
1068	AhTE2107	Araip.B10	107419815	107419824	TTATATTTTT	AGACTTTACGTAAGTGGTGCCCT	60.453	AATCGCTAGAGAGTTGCTGTTTG	60.089	100	inter-genic
1069	AhTE2108	Araip.B10	113674356	113674364	ATCTTTAAT	ACACAAAATCATCATCTTCACCC	60.11	ATTTAACTAACGCAACCCTTGCT	60.403	188	upstream	YES	YES	0.250335
1070	AhTE2109	Araip.B10	114664646	114664654	TTAAATTAA	TCAATTACGATCAAAACTGAGTG	57.007	ATGGATTATTGAACTCCTCGGAT	60.056	197	intron	YES	YES	0.0665055
1071	AhTE2110	Araip.B10	125107393	125107401	ATAAAAGTT	AGTACAATACAAGGGCTGCTTGA	60.195	AGTTAAAACCCAGAGCCAGAAAC	60.05	111	upstream
1072	AhTE2111	Araip.B10	128692907	128692915	ATAGTTTTA	CTAGGGGTCAGCAACTTTTGTAA	59.71	ATTTTGACCAACATGTAACCAGC	60.163	130	intron
1073	AhTE2112	Araip.B10	130725630	130725638	TAATAATAA	GAGGGTTAAATAAGAGAGGCGAG	59.779	TCAAAAGAAAAGAATGGAATGGA	59.937	190	inter-genic
1074	AhTE2113	Araip.B10	131387633	131387641	TAACTAACT	AACCCAAAACACCAAAGACAAC	60.165	TATTGATGTTTGTTCCTTCCCTC	59.363	109	upstream
1075	AhTE2114	Araip.B10	133403180	133403188	TTATTCTTA	AAATGCCATAAAGGGGACTCTTA	60.202	TTCTTACTTTGGTGTTTGGCAAT	59.926	172	inter-genic
1076	AhTE2115	Araip.B10	133893174	133893182	TAAAATATA	GGCCTCAATACCTTTCCATCTAC	60.212	GATTACAGTTCGACGAAATCTGG	60.014	172	intron	YES	YES	0.123855
1077	AhTE2116	Araip.B10	134137839	134137847	ATTTGCAAA	TTCATAGTTAGCCGCCATAGAAA	60.121	TTTGGCTTTTAGCCATGATTTTA	59.984	191	intron
1078	AhTE2117	Araip.B10	134863467	134863475	TAAAATTAA	CAACAGATGGATATTTTCGGAAT	59.242	GAATAACTACTCAAGCTGTCAAGCA	59.196	118	inter-genic
1079	AhTE2118	Araip.B10	135772712	135772720	TTAATTAAA	TTTCAGTATAAAACTTTGCGTTCAA	59.322	TAACATCTTTTCAGGATTCGACC	59.493	161	inter-genic	YES	YES	0.21491
1080	AhTE2119	Aradu.A01	1161576	1161584	ATCATGTAA	TAGCGATTAGGTAGGTCTTGCAC	59.826	AAAATGCATGTGTCTAAAATGGG	60.121	162	intron
1081	AhTE2120	Aradu.A01	1543436	1543444	ATAATGTAT	CCACACTGCATTTTATTTCTCAA	59.175	GCTTTTGCATAAGACCAATTTAG	57.297	198	intron
1082	AhTE2121	Aradu.A01	1734740	1734748	AAATAAATA	GAAGATTGAACACAATCCGGTTA	60.23	TTTGCAATTTTGGATTGTTTCTT	59.878	107	upstream
1083	AhTE2122	Aradu.A01	3654210	3654218	CTTTCAAGT	CTCCACTACTCAACGGCTATGTT	59.725	TGTGAAGTTGGAAAGTGTTCTTG	59.314	172	upstream
1084	AhTE2123	Aradu.A01	3673737	3673745	AACAATTAC	ACAGTCGTCAAATCCACTTCCTA	60.047	CCAATAGGCTAAATGATTGGAAA	59.387	197	inter-genic
1085	AhTE2124	Aradu.A01	3712256	3712264	ATAATAATA	TGATTGTAAAGTGAAAGCGATGA	59.772	AATATTGTCCGTAATAAAAAGCAGTT	57.964	137	inter-genic
1086	AhTE2125	Aradu.A01	4722968	4722976	TTTGTTAAA	AATCACGCATTATACCAAATGTT	57.557	GTTGGCAGTAGGCACTAACTGAT	59.73	198	inter-genic
1087	AhTE2126	Aradu.A01	5882014	5882022	ATTTCATAA	TTGTTAAATTCCTCCTCTCTCCC	59.958	AATAGAATGAAATTGTGCGAGGA	59.983	104	inter-genic
1088	AhTE2127	Aradu.A01	6113350	6113358	ATAAAATAA	CAAAACCAAAGGCAGCATAAATA	60.353	CACTAGCTTATTACCTTGCCCCT	60.052	147	upstream
1089	AhTE2128	Aradu.A01	6218900	6218908	TAATTCAAA	CCACCAACCCTCTTAAACTCAAT	60.604	TAGCTGCCTTGTCTATCTTTGCT	59.721	108	intron
1090	AhTE2129	Aradu.A01	6660523	6660531	TTGACAAAA	GAATAGGAGTACGGGTTTCTTCG	60.357	GAAAGGAAACCTACACTTAGCGA	59.005	194	upstream
1091	AhTE2130	Aradu.A01	7211843	7211851	TTTAAGTAT	CATGCTTTTATCATGGAACTTTTG	59.904	TATTTAAGACGGCCAAGCTAACA	60.152	165	upstream
1092	AhTE2131	Aradu.A01	7215750	7215758	TTTAAGAAA	TACAAATGTTGCTGGCCTCTAAT	60.036	ACAATGCTTTTTGTGTTTGTGTG	59.991	116	inter-genic
1093	AhTE2132	Aradu.A01	7417068	7417076	ACATTATTT	TAGGCTGTAACCTATACGCGAAA	60.171	AAACCGCGTTAATATATCTGCAA	59.909	163	upstream
1094	AhTE2133	Aradu.A01	7427726	7427734	ATTCTTTTT	GGCCCTAGAAAGACACTTGAAAT	60.018	CGAATACTTTGTGTCCGTCAAA	60.032	195	inter-genic
1095	AhTE2134	Aradu.A01	10870012	10870020	TAATAATAA	CCGAGGGAAGAATGTAAGGATTA	60.644	CATGGTGCAACTTTGTTTTGTTA	59.953	179	exon
1096	AhTE2135	Aradu.A01	11146011	11146019	AAAATAATT	ACTTGGACACAACTTCTGGTCAT	59.952	AAAATGGCCTTGTCTCCACTAAT	60.243	196	inter-genic
1097	AhTE2136	Aradu.A01	16231259	16231267	TATTAATTA	TGCAGAGAAGAAATGTTGGATTT	60.122	TTTATTGCCCCTTTAGTTTGACC	60.547	132	inter-genic
1098	AhTE2137	Aradu.A01	16724875	16724883	TTAATTTTT	TGCAACGACAGCTTATCTACCTT	60.321	AAAGCTACTTGGAATTGCATGAC	59.685	185	inter-genic
1099	AhTE2138	Aradu.A01	18363094	18363102	TAAAACTTT	TCACATACCATACGTTGCTGAAG	60.068	GAGAATGGATTGTGTTTCTTTCA	58.226	157	exon
1100	AhTE2139	Aradu.A01	18614353	18614361	CCTTTCCTT	ATGTTACTTATGGGCTTATGGCA	59.781	ATGACGAAAAAGAAATGGATGAA	59.836	178	upstream
1101	AhTE2140	Aradu.A01	21222406	21222414	TTTTTTTAA	CGAATTTCCAAGAGAAACTTTGTA	58.902	CACACCTTTTGTTTTTGTTGTTG	59.49	179	inter-genic
1102	AhTE2141	Aradu.A01	22140867	22140875	TCATGATTT	AAATGTCAAGTATGAGCCCGTTT	61.079	TTTTGGTGTTATCAACGTCAATC	58.912	182	inter-genic
1103	AhTE2142	Aradu.A01	22275106	22275114	TTTTTTTGT	ATCCCTTGTTCAAGAGCTTTTTC	60.121	AAATTGAGAGAACTTCACGTCTCA	59.455	181	inter-genic
1104	AhTE2143	Aradu.A01	23327448	23327456	TATCTTTAA	TTTGGACCACTGATCTTTGTTTT	59.9	ATAATGAATGATCCTCGATGTGG	60.054	153	inter-genic
1105	AhTE2144	Aradu.A01	27754493	27754501	TACTATTAA	CAACAAAAGTTTCGACAAAAACA	59.234	CCTTGATGTTATTTACCGTTGGA	60.115	105	inter-genic
1106	AhTE2145	Aradu.A01	28971666	28971674	TTTAAAATA	ACCTAACCATTCCTCCTTGTGTT	60.155	GATAGGAAACATGAGGCAAACAG	60.014	158	inter-genic
1107	AhTE2146	Aradu.A01	30238194	30238205	ATTAAAGTATAC	GAGCGAGAGAAAAAGTGAAACTG	59.703	ATTCTCACTTGCCGAATCTTGTA	60.143	148	inter-genic
1108	AhTE2147	Aradu.A01	35582211	35582219	TATATACAA	TCTTTGTTTCCTCTCTACACCAA	58.048	CACCTAAAAGAAATGTGTAGTCATGG	60.206	135	downstream
1109	AhTE2148	Aradu.A01	37100045	37100053	AAAAATATT	AAGAACCCGCAGAAAAATATGAT	60.208	TAAAGTCTCCAAAGTAGGCATGG	59.675	165	upstream
1110	AhTE2149	Aradu.A01	38271036	38271044	TAAAACATA	TTTTTCTAAATAATTCCCGCGT	59.08	CATGTGAGTACAGTGAGGGATCA	60.043	116	inter-genic
1111	AhTE2150	Aradu.A01	41473960	41473968	AAAAAAAAA	TCATATGGCATTTGTCCTTTTCT	59.857	TGTGTTTTTAAATATGAAATGTGTTTG	58.519	143	inter-genic
1112	AhTE2151	Aradu.A01	44763153	44763162	TTGTAATAAT	AACCCTATTAAAGTGCTGCAAAA	59.262	ATTTTTGGCGAAACAAGTAAGTG	59.605	142	inter-genic
1113	AhTE2152	Aradu.A01	46621759	46621767	TATTATGTA	CGAAAGTGTAACCACTTCAAACC	59.955	CAATGGTGGTCCATCTTTAGAAT	59.255	175	intron
1114	AhTE2153	Aradu.A01	46953827	46953835	ATATATAAA	GGGACTACATACATACCTCAATCAGA	59.71	TATCAAACGCAATTTCAATCCAT	60.546	165	inter-genic
1115	AhTE2154	Aradu.A01	50178361	50178369	TAAAAAAAT	TATTGCCAGCAAAACTTTACAAAT	59.179	GAAGCTTCTACAAAACCAGCGTA	59.965	100	inter-genic
1116	AhTE2155	Aradu.A01	51060436	51060445	AAATATAAAT	CTCTAGTGCCGACTATTTTGAGG	59.462	TCAATAGGCAATCCATATTCTGC	60.307	180	inter-genic
1117	AhTE2156	Aradu.A01	52126482	52126490	TTAAAATTA	ATGGTGCGTATGCATATACTGTG	59.82	AAATAGTCCATGATTTTGATTTGAA	58.098	170	inter-genic
1118	AhTE2157	Aradu.A01	74109724	74109732	AAAAAATAT	GTGTAATCCCAATTCATTTCCAA	59.943	TTCTCCTCTAAACTTTTGCCACA	60.275	101	inter-genic
1119	AhTE2158	Aradu.A01	74437693	74437701	TATATTTTT	TTACGAATATAAATACCTCTTCGAAAT	57.293	ACCAAGGGTGCTCATAATAACTT	58.176	129	inter-genic
1120	AhTE2159	Aradu.A01	76047739	76047747	CAAAAGATA	ATGCTTTCTTTGACATGTGGTTT	59.926	TGAGAATTGAACTGTGTAGCGAA	59.934	160	inter-genic
1121	AhTE2160	Aradu.A01	77770308	77770316	TTGTTTTAA	AGGACACCCAAAGAACTTAAGGA	60.377	CAATGAATACGTGTCGTTTGGTA	59.808	142	intron
1122	AhTE2161	Aradu.A01	79170871	79170879	ATTAAATTA	ACCGCATAAGAAAGAAACCTAGC	60.158	AATTTAATTTGTTGCGTTTTTGC	59.487	148	inter-genic
1123	AhTE2162	Aradu.A01	86034066	86034074	TTAGAAAAA	ATATCTCACGAGTTTTGCCACTG	60.547	TCGTGATGTCTGAAACAGTGAAC	60.208	163	inter-genic
1124	AhTE2163	Aradu.A01	88804972	88804980	TTATTTTTT	AGTTGGAATTTGATGTGTGTGTG	59.811	CGGCATGAGAGAGGAATATAATG	59.963	102	exon
1125	AhTE2164	Aradu.A01	89285509	89285517	ATATAGTAT	CATGCATGCCACTCTCTATGTTA	60.166	ACTTAGGAACTTGCAGCAGAAGA	59.725	192	upstream
1126	AhTE2165	Aradu.A01	89301652	89301660	TTATTAATT	ACGGACTTGGCAACTGTAATAAA	59.946	TCCAAACACTGTTGAGCTTATGA	59.799	130	upstream
1127	AhTE2166	Aradu.A01	89339865	89339873	TAAAAATAA	CCATTAAACCCTAAAACCCAAAT	59.431	TCAAAAGGAATAGATATGATGTGTTG	58.575	185	intron
1128	AhTE2167	Aradu.A01	89499403	89499411	ATTAAAATA	AGAATAAGGCAATAACCCCTCAC	59.765	AAGAATGAAACAGAAAAGGCTCC	60.121	154	intron
1129	AhTE2168	Aradu.A01	89595227	89595236	ATAGTAAAAT	TTGTATTTTTCATAGACCACCCAA	59.66	TTTCGTCTGGTACCACTTATGCT	60.069	184	intron
1130	AhTE2169	Aradu.A01	90433117	90433125	TAACTAAAA	TAATGGAACTCCCTTCAAGGTTT	60.217	AGCTAAGTCCCAAAAGAAGATGC	60.262	185	inter-genic
1131	AhTE2170	Aradu.A01	90547387	90547395	TTACTATGA	TTCTCCTCGGATATGCAGTTAAA	60.102	CAAAGGGAACAGAATGTTGTAGC	60.048	200	inter-genic
1132	AhTE2171	Aradu.A01	90733015	90733023	TTATTCAAA	CCCCATATACATCTGATTTGGAA	59.922	CATAGTCCATTGTGGAACAGTCA	59.906	149	inter-genic
1133	AhTE2172	Aradu.A01	90860336	90860344	TTAAAATTA	ACACGTAAGTAGGAGCAGTGGAG	59.882	TTTGAATTGAAATTAGGATTGGC	59.371	175	upstream
1134	AhTE2173	Aradu.A01	91456777	91456785	ATTATTTAT	ATCGAGAACGATCTTCTTCTTGC	61.209	GCCACACGTACAAAATCCCTAAT	61.299	170	intron
1135	AhTE2174	Aradu.A01	91605259	91605267	AACAAATTA	CCTTGAAAAATACCAAAAGAGCC	60.331	CTGTAGCAGATTCCATTTTCGAT	59.643	132	upstream
1136	AhTE2175	Aradu.A01	91623103	91623111	TTTTATGAA	CAGTAGCAGTGATCAAACCCTTT	59.703	TTTGGATGGAAATTATTCATGGT	59.454	194	inter-genic
1137	AhTE2176	Aradu.A01	91708242	91708251	ATAAAAGTAA	GTAGTAGGTCAAGGGTGGTGTCA	60.329	ATTATTGTCGCTGTCCTCAGGTA	60.035	153	intron
1138	AhTE2177	Aradu.A01	91773196	91773210	TAAATCATTTATGGC	CATATGAGGCCTATGTCTCTTGC	60.129	TTCCAGTTAGATTTCTTCCCCAT	60.186	199	inter-genic
1139	AhTE2178	Aradu.A01	92103820	92103828	TTATTTTAT	ATATAGCATGGAAGGTGGAACAA	59.75	GATGAGAGAACAGGTAAGCATGG	60.144	118	inter-genic
1140	AhTE2179	Aradu.A01	92341839	92341847	TATTTTATT	TAGTTGCACCGTAATTTTCGTTT	59.95	CTAACCATCTTTATCATGCTGCC	60.003	160	inter-genic
1141	AhTE2180	Aradu.A01	93074134	93074142	ATTTTAAAT	TGAGTTGAAGTTGGGCAAAAA	60.634	GCCAAATGCATAAAAAGACAAAA	60.341	200	inter-genic
1142	AhTE2181	Aradu.A01	93818106	93818114	CTACTAAAA	GATATGATTCTCCATGGGCAGTA	60.184	ACAAGAAATCATCCAATACACGG	60.122	107	inter-genic
1143	AhTE2182	Aradu.A01	94034843	94034851	TTTATTTTA	TGGATAAAAAGAACGAGCAGGTA	60.134	CGGAATTATTCTTGCTTTCAAAC	59.203	187	inter-genic
1144	AhTE2183	Aradu.A01	94058393	94058402	TTTTATTTAT	TACACTTTAGAAATGACGCGGTT	60.069	CAACTTCCAAGTGTAACGCAAGT	60.607	105	inter-genic
1145	AhTE2184	Aradu.A01	94938859	94938867	AATTAATAA	GCAAATAAGCTACCGAGTAAAAAGA	59.45	TTTGTCTGGGCTTCATAGTTCAT	60.014	110	downstream
1146	AhTE2185	Aradu.A01	95282155	95282163	TATATACTT	AAAGAAAGGCACTACTTGAAGGC	60.293	AAGGAAAAGCGAACCACTATGAT	60.365	161	inter-genic
1147	AhTE2186	Aradu.A01	95524526	95524534	TAAGAATAA	ATTCACCTCACCATCTCAGTCAG	60.559	TTGATTTCTTCTTTGGGTCAGAG	59.749	195	inter-genic
1148	AhTE2187	Aradu.A01	95938774	95938782	ATCTTGAAA	ACCTGTGACTCCAACTATAAGCG	59.725	TCATAATGACATGCATGAGAGAGA	59.736	195	inter-genic
1149	AhTE2188	Aradu.A01	95972829	95972837	AATTGTATT	CAGATCCCTACTACCTTATGGGG	60.095	AAACCTTAGCATCATTTGTGGAA	59.891	166	downstream
1150	AhTE2189	Aradu.A01	96069634	96069642	TTTGCTTAA	CCAGCAACACTTCACTTTTTCTT	59.848	GACAAAAATGGAGAGGAGAACG	60.11	133	inter-genic
1151	AhTE2190	Aradu.A01	96270871	96270880	ATTTTACTTA	GCAGCAAGAATTATGTTGATGGT	60.385	TGTTCTCAAACCCAACATTTACC	60.136	186	intron
1152	AhTE2191	Aradu.A01	98116868	98116876	TTAAATTAA	CGCTGTTTGGTTCTTGCTATTAC	60.192	CTTTGATGAGTACGATCAAGCTG	59.054	108	inter-genic
1153	AhTE2192	Aradu.A01	98138876	98138884	TTAATTATT	TACACACTCGTCAGTTGTATGCC	60.11	ACACAGTTCAACGTAAAAAGGGA	59.955	165	inter-genic
1154	AhTE2193	Aradu.A01	98271728	98271736	CTATATAAA	CATTTCAACTCTCCCATGCTTAC	60.014	GTATATGGAACCTGTGTTGGGAA	59.994	137	UTR
1155	AhTE2194	Aradu.A01	98636301	98636309	TTTTTTTTA	TGAATTTTGATGAGCCTTAGCTT	59.428	TCACCACTCTCTTTATTTGCCAT	60.014	130	inter-genic
1156	AhTE2195	Aradu.A01	99549521	99549529	ATAAAACAA	TGCAAACTATCTTTGGGACTCAT	60.014	AACATGTGAGAGTGATGACAAACTT	59.137	121	intron
1157	AhTE2196	Aradu.A01	99576700	99576708	TTATTTTAT	TTTAAGACCTTATGCTCAAACGC	59.815	ACCTTTACTTGATTCCCACACCT	60.155	153	intron
1158	AhTE2197	Aradu.A01	99741326	99741334	TAATTAAAT	GATCAACCATCAGAATTATTGGAA	59.233	AAAATCGTACTGCGCTTCTGTAG	59.985	148	inter-genic
1159	AhTE2198	Aradu.A01	100108810	100108819	TAAAAACAAT	AAAATATAACATGCAGATGCACA	57.328	TATTACACAGTTCACAGCACACG	58.837	159	upstream
1160	AhTE2199	Aradu.A01	100971945	100971953	AATAATTAA	ATTATTGAACATGTGGTTGAGGC	60.129	AATTGAAAACAATGGTTACCGTG	60.03	178	inter-genic
1161	AhTE2200	Aradu.A01	100986982	100986990	ATTTATTTA	TCAAAACATCAAAAAGGGAAGAA	59.971	AGGTCAAAACAAAGAAGGGAAAC	59.908	172	upstream
1162	AhTE2201	Aradu.A01	101265843	101265851	ATATTATTT	CATGGTGTAGCATTCGTCAACTA	60.068	TTGATTGGTAGATGCTGATGATG	59.974	125	upstream
1163	AhTE2202	Aradu.A01	102273375	102273383	TTAATAAAA	TACAAGGTAATTATGGAATGGGG	59.037	GTGGTTAGGGGAGATCTTCTTGT	59.888	120	inter-genic
1164	AhTE2203	Aradu.A01	102626000	102626008	TTCAAATTA	CAAAACGACAAGGGTAAGATCAG	60.042	GCATTTGTTTTGTTTCGGTATGT	60.16	112	downstream
1165	AhTE2204	Aradu.A01	103333962	103333970	TTTTGGATA	CTTGTCCTTGAAGAAAAGGGAAT	59.992	GATGACAACAACACATACGGAGA	59.912	145	inter-genic
1166	AhTE2205	Aradu.A01	103747453	103747461	ATCATTCAA	TTATTGTCTCACAAAAACTTTGGTAT	57.498	CAACCCCTATGATTGAAGACAAA	60.223	175	inter-genic
1167	AhTE2206	Aradu.A01	103857581	103857589	TTAATATTT	CTGCATTGAATATGGTTGCAATA	59.874	AGCAAAAGGAGATCTCTCACATC	59.004	160	inter-genic
1168	AhTE2207	Aradu.A01	104140313	104140321	AAATTGTAT	TCAATTCAACCAACAACCTTTCT	59.9	TTTGGCCTAGTTGTTTTCTTCAA	60.147	189	intron
1169	AhTE2208	Aradu.A01	104267754	104267762	TTTGTTTTG	TGTGGAATTTGATTGACTAGAGAAA	59.215	ATACCCACTCATACGTACGGAAA	59.68	185	inter-genic
1170	AhTE2209	Aradu.A01	104388812	104388820	TTGTTATGA	ACAATCTAAGACCAGGGGTTGTT	60.155	CGGAGTGCAATAGAAGGTGTTAC	60.069	173	inter-genic
1171	AhTE2210	Aradu.A01	105304965	105304973	AATTTATAA	GTAAAGGCTGAGACAAGTCCTGA	59.936	ATAACTTCATCTGTGCCACCATT	59.781	192	exon
1172	AhTE2211	Aradu.A01	105712937	105712945	ATTCAAAAA	AAGAAGCAGAAGAGAAAGGTGGT	59.943	CCATAGGCATATCTGCATGAATAG	59.877	197	inter-genic
1173	AhTE2212	Aradu.A01	106327464	106327472	TTACGTTAT	GGGAGAAAACTCCTTTCAACAGT	60.029	TTCCAACCATGGATATAGTGGTC	59.959	155	inter-genic
1174	AhTE2213	Aradu.A01	106585597	106585605	TTAATCAAA	TGGGCGATATAAAAAGATTGTTG	60.203	CATTGGAAGGTAAGCATTTTGTT	59.445	195	inter-genic
1175	AhTE2214	Aradu.A02	450523	450531	TTATTTTAT	CCTATAGGCGTTGTTCTCTTCAA	59.801	TTCTAGAGTGACTGCAGGAGCTT	59.846	168	intron
1176	AhTE2215	Aradu.A02	1144290	1144298	TTCTTATAA	TCTTGCTGCACGATTCTAATTTC	60.734	AAGGGGATATGTAAAGAAAAACAA	57.377	160	intron
1177	AhTE2216	Aradu.A02	1486881	1486889	TAATGAATT	TGAAAATTAGGTCAACTCACTTCTCT	58.979	TCTTTTGCATTGAACACAGTCC	60.154	103	inter-genic
1178	AhTE2217	Aradu.A02	6091594	6091602	AAATAGTAA	CGAAACAAACATGAAGTTGTAGC	58.868	TTGTTCAAGTGACTGCAACCTTT	61.083	101	inter-genic
1179	AhTE2218	Aradu.A02	8728474	8728482	ATATTATTA	TTTTTATTGGCTCAACCTACCAA	59.892	GGCCTTGATTTTTCTCTTGAAAT	59.968	165	upstream
1180	AhTE2219	Aradu.A02	9614042	9614050	ATAAAAAAA	TTTTCAAGATCCTGTATAGTTGAATC	57.171	TTGTGATCCATGTGATATTCGTT	59.219	200	inter-genic
1181	AhTE2220	Aradu.A02	10378625	10378634	TTTTTCAACT	GGACACAAGGGTATTATCGTCAA	60.122	CCTCGTTTCTTTTTCCAATTTTT	59.881	194	UTR
1182	AhTE2221	Aradu.A02	10555373	10555381	TACATATAA	ACACATGTATTGAGTCCGGCTAT	59.803	GCAGAACGTGATATGGAGGTTAC	59.912	186	inter-genic
1183	AhTE2222	Aradu.A02	11211026	11211035	TTCTCCTAAT	AGTGGAATGCGAAATGAGAATAA	59.983	TAATTACCACGAGGGAGAGTGAA	60.008	180	inter-genic
1184	AhTE2223	Aradu.A02	12970147	12970155	TTTTTATAA	GCATGCACCTGTCAGTAACTTTT	60.586	AGCAAAATTCATCAAAGCAAGAA	60.245	138	inter-genic
1185	AhTE2224	Aradu.A02	13678803	13678811	TTATTTTAT	CAATAAGGGAATGACTCAAAGCA	60.476	GGGACATATGATGATTTCTTTTTCTT	59.989	195	inter-genic
1186	AhTE2225	Aradu.A02	14070785	14070793	TTTAGTATT	GCAAAATGCACAATAGGAGAATC	59.989	CATATGCATACAAACTGCACCAC	60.32	158	inter-genic
1187	AhTE2226	Aradu.A02	18972082	18972090	TTTAAATAA	GCAGGTTTATTGGGGTTAGAAAC	60.12	TAAACACCCTGAATCGAAGAAAA	59.991	143	UTR
1188	AhTE2227	Aradu.A02	19950826	19950834	TTGGAACAA	GCCCTGTTCTGACAAAAGTTAAA	59.695	AATGAAAACAAAGTAAGTCCCCC	59.657	114	inter-genic
1189	AhTE2228	Aradu.A02	32193913	32193921	TTACATAAA	CGAGATAATCTACGATCTGCTGG	60.25	TCTCAAACAACAAACAAACCCTT	59.935	153	inter-genic
1190	AhTE2229	Aradu.A02	44898227	44898235	ATCTTTCTT	TGTTCATGATTTTGGGATTTATT	57.456	TTCCAACTCAAGGTTTTCCTTTT	60.35	182	inter-genic
1191	AhTE2230	Aradu.A02	52368695	52368703	TTAAATTAA	AACAACGGTTTTAAAGAAGAGCC	60.052	GCAATGCTTTTGTAAGCAACTCT	59.971	158	downstream
1192	AhTE2231	Aradu.A02	56957984	56957992	ATTTAAAAT	ATGGGTTTGGACAGGTAGAAAAT	59.998	AATTAAGGGGAGAACCATTTGAC	59.622	187	intron
1193	AhTE2232	Aradu.A02	57981037	57981045	AAATTTAAA	TTGAATAAATCATATTAACATTCGCAA	60.016	CGTCAATATGCTCACCAAGGTA	60.018	108	intron
1194	AhTE2233	Aradu.A02	61269630	61269638	TTATTATAA	TTCTAGCATCTTCTCCCCTTCTT	59.874	AACTTTGGTTCAGCTTTTCCATT	60.376	198	upstream
1195	AhTE2234	Aradu.A02	62645304	62645312	ATTGGTAAA	CACTGCGTCAAAAGATGTTCATA	60.18	TGGATTATCCCATTCTTCTCTGA	59.917	162	exon
1196	AhTE2235	Aradu.A02	67963195	67963203	TTATTTTAA	TTCCCCATCAATGCAGTAGTAGT	59.906	ACACTACCACCTCCCATCACTTA	59.803	107	inter-genic
1197	AhTE2236	Aradu.A02	72352304	72352312	ATCACTCAA	CACAACAAGAAAGTAGTGTTGCAG	59.062	TGAGTTGGTTACTATTCTTGGATTTTT	59.765	175	upstream
1198	AhTE2237	Aradu.A02	78817964	78817972	TTTTCATAA	TATTCCAGGTGTCTTCAGGTCAT	59.878	GGAGAGAATTAGTGTCCTCGGTT	60.015	155	intron
1199	AhTE2238	Aradu.A02	79362161	79362169	ATGTGAGAA	TTAGCCTGTTAGGAGAAGGGAGT	59.804	TTAAGCCTTGTTTTTGTTTCCAC	59.585	200	inter-genic
1200	AhTE2239	Aradu.A02	84426030	84426038	TTTTATTTA	TGTTTTATGATTAGAATTGAGAGGAAA	58.78	AAGGTCAAGCAAATAAAGAAGAGAA	59.08	199	inter-genic
1201	AhTE2240	Aradu.A02	85081975	85081983	TTATTTTAG	GCTAAATCCTCACCAACCTTTTT	59.9	ATTAATTGAAGCACTCTCGACCA	60.143	172	inter-genic
1202	AhTE2241	Aradu.A02	85346999	85347008	ATCATTTTAT	AAAGAAAAATTCATAGAATAATGGTGA	57.89	TTGGTTGTAACCTAGACACTTTCA	57.931	114	upstream
1203	AhTE2242	Aradu.A02	86217255	86217263	AAGACAAAA	TGGTATCAGAGCCAAGTTAACGA	61.007	TTCTCCCGTCTAAATCACTCGTA	60.136	185	inter-genic
1204	AhTE2243	Aradu.A02	86647057	86647065	AATGCAATA	GCCAATTCTACAACAATGAAACC	59.771	TTGTGTATCAGATTTTGGCACTG	60.046	181	intron
1205	AhTE2244	Aradu.A02	87599898	87599909	TTTATGCAAATG	CTATTCCTTTTCTTTCCAACGCT	60.133	ACTCATCTTTCGATTGGTTTTGA	59.994	136	upstream
1206	AhTE2245	Aradu.A02	88412801	88412809	AATTAAGTT	GGTGAGCACTTAGTGGTTGAAAG	60.212	TTAAATGTGGTTTACATCCGGTC	59.997	176	downstream
1207	AhTE2246	Aradu.A02	88426843	88426851	AATTAAGTT	GGTGAGCACTTAGTGGTTGAAAG	60.212	TTAAATGTGGTTTACATCCGGTC	59.997	176	downstream
1208	AhTE2247	Aradu.A02	89132080	89132088	TATAACTAA	GAGGCTAGAAACATGAAAAGGGT	60.018	TTGGTTCTTTGAAATTTTTGCAT	59.878	145	inter-genic
1209	AhTE2248	Aradu.A02	89906607	89906615	TTAAAATAA	GTGTGCAACTTCACGTGTATAGG	59.616	TTTGCTCATGCTCTTTGTATTGA	59.903	114	inter-genic
1210	AhTE2249	Aradu.A02	90343001	90343009	TCAAAAAGA	GTTTTAGGCGAATTGTTATGCAG	60.038	GTACGTACCACGTGTTTTGTTCA	59.879	161	downstream
1211	AhTE2250	Aradu.A02	91765237	91765245	TTATCTCAA	TTATGCACCTCAAATTTTGGTTT	59.775	ATTATCTTCTATCTGGCCTCCCC	60.955	121	inter-genic
1212	AhTE2251	Aradu.A02	92238322	92238330	TAAAGTTTT	TCGTAGCTCAACGTTGTTAGTGA	59.991	TCTTTCTCTTCACCAAACGCTAC	59.941	190	inter-genic
1213	AhTE2252	Aradu.A02	92324820	92324829	TTAATAAAAA	AAATTAACTTCGCAATTTTTCCC	59.765	TTTAACTATGAAGTGCATGGCTG	59.329	197	inter-genic
1214	AhTE2253	Aradu.A02	92633878	92633886	ATATTTTAA	TTTCGTTGTTGATTTTGGTATGT	58.469	GCATACCTTGAGAGGTACAGGAA	59.666	143	intron
1215	AhTE2254	Aradu.A02	93171866	93171874	TTATTATTA	TGATTTGTCGATTCGGAGAATAC	60.326	GCATTGATTGTTTGTGTTTGTGT	59.827	190	UTR
1216	AhTE2255	Aradu.A02	93462463	93462471	TTTTTTAAT	AAAGACTGAGTCATCCAAAACCA	60.026	TGAAAGGCAAGGACAAAGAATAA	60.115	139	upstream
1217	AhTE2256	Aradu.A02	93494931	93494939	TTACATTAA	GGGGAGAGAGAGAAGAGAGTGAA	60.497	CGCTTCAGGAACTACCTTGTTTT	60.992	200	upstream
1218	AhTE2257	Aradu.A02	93726870	93726879	TAATCAAAAT	ACCTCCCTAAAATAATCATTGGC	59.621	CCCATGTTCATCAATTTTAAAGC	59.741	112	inter-genic
1219	AhTE2258	Aradu.A02	93834124	93834132	TTATATTAA	CTCGTGAAGTGCAAGAAGAAAGT	60.102	TTGTGAGAAGAAGTGTGAAATTTTTAT	58.822	133	inter-genic
1220	AhTE2259	Aradu.A03	100463	100471	TTAAAAATA	ATGGCCCAATTTATAAGACCACT	59.988	TTTTTCTTCAGTATTACCGTTTTTAAT	57.362	139	downstream
1221	AhTE2260	Aradu.A03	236535	236544	ATATTAGTTT	CCATAAAACAGCAAGTCCTCACT	59.703	CGTTGATTCCTCTGCTTCTTCT	60.019	146	intron
1222	AhTE2261	Aradu.A03	298845	298853	TAATATTAT	AAAATTAGAGAAAATGGGGTCCA	60.064	AATCCTTTTATGTTCGGTGACCT	60.121	127	upstream
1223	AhTE2262	Aradu.A03	481301	481312	TATAATTGGCTG	TCAGAACTTGAGGAATGCTCTTC	60.012	ACTAAATCGCCGACCTAATTTTT	59.474	140	UTR
1224	AhTE2263	Aradu.A03	1187133	1187141	TTATAAAAT	TAATATCTGCAAGGAATTGAGGC	59.621	CGTAATCTGCATTTTATATTGTTCAAA	59.757	175	inter-genic
1225	AhTE2264	Aradu.A03	1734107	1734115	TAATATTAA	AGGTTCAACATTGACTGCATTTT	59.926	CATAAATGCTTGGTGGATAGGAC	59.75	164	inter-genic
1226	AhTE2265	Aradu.A03	1876677	1876685	AAATTATTT	CTTGGGTTCTTTTCTTCTTTTGG	60.462	TATAAAACTGCAATCAAGGTCGC	60.49	115	UTR
1227	AhTE2266	Aradu.A03	2442350	2442358	TTATAATTT	ATTGCCATTTGCCACTTGTATTA	60.593	TACGTGGACACAAAATTGCATTA	60.285	177	inter-genic
1228	AhTE2267	Aradu.A03	2518906	2518914	ATATAAAAT	AAGTATGCCTTGGTTGTATCGAA	59.912	GAATCCTAAGTTCAAGTGCCTCC	60.479	127	inter-genic
1229	AhTE2268	Aradu.A03	2650736	2650744	TTTATGAAA	AGAGAATGTGTGGCTAAGGATCA	60.144	AAAATCATCTAATTCATCGGTGG	59.242	103	inter-genic
1230	AhTE2269	Aradu.A03	2698910	2698918	TAGGAAATA	CCTTTTGTTCATGAATTTATCGG	59.735	TGGTGCCTATGCAAGAGAAGTAT	60.163	200	downstream
1231	AhTE2270	Aradu.A03	2843842	2843850	ATTCGTTAA	CCAATTCGAAACCCAAAATAAAT	60.278	CCCTCAATTATATTCATAAAGGAGATT	58.502	197	UTR
1232	AhTE2271	Aradu.A03	3138622	3138630	TAGTTATAT	CACATTGTGCTGTGTGATTTGTA	59.569	TCTGGCATAAGTGATCACAGAGA	59.89	181	intron
1233	AhTE2272	Aradu.A03	3231180	3231193	TTTTTTTTTTGTTG	GAGAAGAGACACGACCTCTTCAA	60.045	CTGAAAAGCATCCCCTTATTTTT	59.868	174	UTR
1234	AhTE2273	Aradu.A03	3848943	3848951	TTATATTAA	ACAAGAATGGACCACAGCTTAAA	60.048	TATGAGCTTTTTAATGGCACGTT	60.038	182	upstream
1235	AhTE2274	Aradu.A03	3867759	3867767	TTCAAAAGT	AAAATAAATGGTGGGGCAATAGT	59.873	GCAAGGAAATAAAACTAGGCCAT	59.892	163	inter-genic
1236	AhTE2275	Aradu.A03	3898732	3898740	AAAAATATT	CCCCCACTATACAAAACTAACCC	59.894	GGTTCATTGGAGAATGAAGAGTG	59.99	184	upstream
1237	AhTE2276	Aradu.A03	3954245	3954254	TATTACTTTA	AAAGTTAGAGTGAAGGGGTGTCC	59.922	CAATTTAGGCACCATAACAAAGG	59.79	145	upstream
1238	AhTE2277	Aradu.A03	4510148	4510156	TTTAAAAAA	CCATCACTAAAGAGAGTGATAGAAAGA	58.665	TGAGGAATCTTGAATAAATGGTCA	59.844	146	inter-genic
1239	AhTE2278	Aradu.A03	4785176	4785184	TTTTTTTTT	AAGCAAGCCTAAGTGCCTATACC	60.176	AAAATTTTTAAATTGGGGGCATT	60.875	103	inter-genic
1240	AhTE2279	Aradu.A03	5643486	5643494	TTAGTTAAT	GAATCACGGGTACAAAAGAAATG	59.765	AGGGATCATTGTTAGATCGGAAT	60.056	164	intron
1241	AhTE2280	Aradu.A03	7110139	7110148	ATTTATTTTT	CATCAAACAAACGGAGTGGTAGT	60.321	GACAAATAAGGGAATCTGGGAAC	60.069	185	inter-genic
1242	AhTE2281	Aradu.A03	7143376	7143384	TATTAGTAT	ACAAAAATTGCTGCCCCTAGTAT	60.257	AGGTCTTAGATGCCCCAAAAA	59.952	193	inter-genic
1243	AhTE2282	Aradu.A03	7177100	7177108	TTAACATAA	AGTACAGGTTCCACAATGTTGCT	59.978	TCGAAGTCGGTTAATTGTTGACT	60.048	109	intron
1244	AhTE2283	Aradu.A03	7912358	7912366	TATAATATA	ATTCTTTGTATGATGTTCGGACG	60.25	CCGCAAGGTATAAACAGTCAAGA	60.525	199	inter-genic
1245	AhTE2284	Aradu.A03	8061056	8061067	TGTGGTGTTATG	ATAGAGAGAGAGAGAATGGGCGT	59.894	GTGTCCGACGTTGGAAATAAATA	60.121	186	upstream
1246	AhTE2285	Aradu.A03	8174684	8174692	TTTTAAATT	TTGTTGCGTAATAGGTGTTTGTG	59.974	AGTGACAGCACCATAGAGAAAGC	59.963	180	intron
1247	AhTE2286	Aradu.A03	8377629	8377637	TTTTTATTT	ACTCACTAAGAGAAAAATGGCCC	60.018	AGCTGTGCATTTTGAGAACACTT	60.349	198	intron
1248	AhTE2287	Aradu.A03	10572167	10572175	AACAAAAAA	AGGCTTCTTCGTTTAATAGTGGG	60.033	TTCGCTTATTGGACATTTCATCT	59.983	123	inter-genic
1249	AhTE2288	Aradu.A03	11726999	11727007	TTTATGTTA	GATGTCTCGTTTCCCTATCTTGA	59.607	ATCCTAAAGCAGAGGGTTTTGAC	60.018	190	inter-genic
1250	AhTE2289	Aradu.A03	12135686	12135695	TAATAAATTA	TCCAACACATGAAAACAAAACAA	60.284	CGCTCTTCTACTCGCTCACTATC	59.839	188	upstream
1251	AhTE2290	Aradu.A03	12691816	12691824	AAATTAGAA	ATGAAAGGAATTGGGACATTTTT	59.949	TATAACTCCGAACTGGACGCTAA	60.154	167	inter-genic
1252	AhTE2291	Aradu.A03	13465628	13465636	TTACTTGTA	AGGTGGTGATTAATTTGGTGTTG	60.028	ACCTCCATTGATTTACCCACTTC	60.46	131	upstream
1253	AhTE2292	Aradu.A03	13737329	13737337	AACAATAAT	TTTTCGTAATTTTGGGTCAGAGA	59.991	CAACACTACCATGGCTACAAATG	59.455	135	inter-genic
1254	AhTE2293	Aradu.A03	15832962	15832970	TTATTATAT	TTCTCCCTCTTTTGCTGATCATA	60.21	TTTTCTTCTTTGGTGGGGACTAT	60.217	192	downstream
1255	AhTE2294	Aradu.A03	16517930	16517938	TTTTCCTTT	CGACACGAATTACAATGAATCAA	59.882	GAAACACTAGTGGGAAGGAGGAT	59.888	193	UTR
1256	AhTE2295	Aradu.A03	18613018	18613026	TTTTACGAA	CAAGGTTGTTTTGAAGAGTAGGG	59.224	GAGATAATCAGAGAGAACAGAAGAGAA	58.052	180	upstream
1257	AhTE2296	Aradu.A03	19899505	19899513	TATTTTTAT	AGGCATTGTTGACGATGTAGACT	60.075	TCGAATCCAATTCTTTAGTCCAA	59.957	184	intron
1258	AhTE2297	Aradu.A03	20224752	20224760	AATTTTTTT	AACTCCCAATGCTTATGAATATGA	58.948	TCAATTTATTAAACCGAAAGATATTG	57.153	185	inter-genic
1259	AhTE2298	Aradu.A03	25362927	25362935	ATTTATAAT	CAGGATGAATGATGGACTCTAGC	60.11	CCTGTCAAAATACAAATGTGCAA	59.918	180	intron
1260	AhTE2299	Aradu.A03	27605896	27605904	TTTCTTTTA	GCAGTCTTGTGTCTCTTTGCTCT	60.245	TAGATCAGCTCATAAATCCCCCT	60.297	200	downstream
1261	AhTE2300	Aradu.A03	28332093	28332104	CATAATTTTAAA	TGAAATTGTTTTCACTATTGCCC	60.226	GTCCAATGAGTCCTTTGTCTTTG	60.026	125	downstream
1262	AhTE2301	Aradu.A03	30071032	30071040	ATTTATTAA	GACAACAATTCCGATCCATTTTA	60.069	TCTTCTTTTTCTTTTATTTTTGTGTGA	58.948	182	inter-genic
1263	AhTE2302	Aradu.A03	30382406	30382414	TACAAAATT	TGCTAATACTATTCCCCATTCCC	60.391	TTTAAACATCTGATAATAGAGAGGAGG	57.756	100	inter-genic
1264	AhTE2303	Aradu.A03	34427567	34427575	TTAACATAA	TCGCAAGAGGGTATGGTAGATTA	59.997	TCTTCAGGAACTGATATGGGTGT	59.878	118	inter-genic
1265	AhTE2304	Aradu.A03	36377727	36377735	TTTAAATAT	GCCGTAAACTGAAGCTACAAAAA	59.849	CGGATAAGCTGGGAATCTCTTAT	59.968	163	inter-genic
1266	AhTE2305	Aradu.A03	42234752	42234760	TTTTCTTTT	ATTATGCCATTAAGTCATGCACC	60.115	ATTCTGCACAAAATAAATTGGCT	59.104	108	intron
1267	AhTE2306	Aradu.A03	43070710	43070721	AATATAATAAAG	TGTTTTGGTCTTGGGAGTAAAAG	59.564	GAAAGAAAGGTCCCCTGAAAATA	59.842	181	downstream
1268	AhTE2307	Aradu.A03	45734004	45734012	TAATAACAT	GAATTTCAAAGATGAATTGTGTGG	59.758	AATTAGAAATTCAAAGTTGCACTACA	57.742	132	inter-genic
1269	AhTE2308	Aradu.A03	47576353	47576361	TTTATTTAA	TAAAAAGGGAACAAGAGTCCCTC	59.992	AAGCAGAAGAAGAAAATGGAAGG	60.236	200	upstream
1270	AhTE2309	Aradu.A03	50360200	50360208	TTGGAACAA	CCAAAATAAAGTGGGTGGTCATA	59.991	GAAATATGTGCGAGGACTCATGT	60.395	152	inter-genic
1271	AhTE2310	Aradu.A03	59889656	59889664	ATTTTAGAA	GTGTACTTTACGGTCATCAACCA	58.941	ACACACCACACAAGAGTGAGAGA	59.856	157	upstream
1272	AhTE2311	Aradu.A03	61345547	61345555	AATGATATA	TCGCCCTTTTTAACATCAGTATG	60.361	TGCACATGAAAACCTTCACATAG	60.046	184	intron
1273	AhTE2312	Aradu.A03	70502494	70502502	TTCACACAA	TAAAGTTTTGGCAAATTGCTGAT	60.019	GGCACCAAAGAAGTTGAAGATTA	59.659	111	exon
1274	AhTE2313	Aradu.A03	74724116	74724124	TTATAGAAA	GCCTCTATGAATAGGCTACGCTT	60.264	TATCAACCTACGGCTACGCTTTA	60.171	136	inter-genic
1275	AhTE2314	Aradu.A03	76810690	76810698	TAAAAACAT	TACACTCTTCTCTTCCCCGCTAT	60.613	GTGTGCGTGTGTGTAAAGGAATA	59.976	108	upstream
1276	AhTE2315	Aradu.A03	78339374	78339382	TTATTATAT	CAATTGGATCCATTCAACTACTGA	60.237	TTGACACACGAAAAATCACTTACT	57.93	200	intron
1277	AhTE2316	Aradu.A03	98554376	98554384	TTATAATAA	GAAATCGGTAATGGAAAATGACA	60.069	CACCCTAACACACTTCAACAACA	59.981	181	UTR
1278	AhTE2317	Aradu.A03	99723719	99723727	ATAAAAAAA	ACCAAAATAGTGTTCGCACAAGT	59.982	TCCTCCATACACACTTCAATTCC	60.235	198	inter-genic
1279	AhTE2318	Aradu.A03	100834921	100834929	TTTTACAAA	TCGTTTGTTGTAGAGTCCATGTG	60.081	CACTAAAGGTGCATGATGAACAA	60.046	179	inter-genic
1280	AhTE2319	Aradu.A03	104223395	104223403	TTTTTTTTT	TTGAGTTTGCTTTCAGTTGAGTG	59.588	TGGTGGCCTATATGTTGAACTTT	59.786	158	inter-genic
1281	AhTE2320	Aradu.A03	106674558	106674566	TAAATAATA	CCTAACAAACATTACCAACCACC	59.569	GTATTGATGGAAGTCGCTGAACT	59.672	160	inter-genic
1282	AhTE2321	Aradu.A03	107170117	107170125	TAATAACTA	GCAATAGAGTTATCTTGGGAGCA	59.771	ATTGTGGTGGCAGTTATTCTGTT	59.818	196	downstream
1283	AhTE2322	Aradu.A03	108790049	108790057	TTCAAGTTA	AAAACGGAAGGTACCTGATGAAT	60.121	CCTTATTTCACACACACAAACCA	59.815	137	UTR
1284	AhTE2323	Aradu.A03	108800620	108800628	AAAATTTAA	CGTTCTACGTTTCACTATCCCAC	59.941	GGATTTTGGACTAGGGTGCTATT	59.765	188	upstream
1285	AhTE2324	Aradu.A03	109476611	109476619	TTCAAAGAT	ACCAAGTCAACGCAAATCTAAAA	60.05	GCAAACCTAATCCACTCAACAAG	60.048	123	UTR
1286	AhTE2325	Aradu.A03	109652763	109652771	TTATTGTAA	TGTGCTGTTGGTAACTTGGTATG	59.97	AATTCCCACCTTTTCAGTTTAGC	59.9	199	UTR
1287	AhTE2326	Aradu.A03	109654953	109654961	ATGAAATAT	TTTTTAGTGGAAGCTTCATTTGC	59.795	GAACACAATTTGATGATGGGATT	59.944	117	upstream
1288	AhTE2327	Aradu.A03	110331414	110331422	ATACTATAA	CCTTACATCGAAAGTGAATGGAC	59.885	TCGATTAAAAACAATAATTCTACTGGC	60.15	130	intron
1289	AhTE2328	Aradu.A03	111638375	111638383	TATAAAAAT	AGTTTGGGGAGTTTCATTTTGAG	60.708	AAAGAGCTAAAAACTCACACGGG	60.992	200	upstream
1290	AhTE2329	Aradu.A03	114642034	114642042	TAATTATAA	ATATGGTATTGGATTGGATGACG	59.821	GCGATAATACACACACTAACGCTC	60.108	158	inter-genic
1291	AhTE2330	Aradu.A03	114680729	114680737	TTTCTATAT	AGCATTCGGTCTTCAGTATGTGT	60.075	GCTCTAAAACCTCGGAGAAGAAG	60.031	147	inter-genic
1292	AhTE2331	Aradu.A03	115590332	115590340	TAGTATATA	AGGATAATGACTGGGACACATTG	60.123	GTAAGTTGGTGCAAATACGATCC	59.791	199	intron
1293	AhTE2332	Aradu.A03	116958647	116958655	TACTTGAAA	CCAGTATGCCAGAAAAGTACAATG	59.952	ATCAAGTTTTGGAACCTTCACCT	60.261	198	downstream
1294	AhTE2333	Aradu.A03	117174690	117174698	AAATAAAAA	GCCATAGATAAACTCAGTTCCGA	59.643	CATGGTAGCATTGGCCTATTTAT	59.309	145	upstream
1295	AhTE2334	Aradu.A03	117759964	117759972	TTGTATAAT	AAGTCATAGGCAAATGAAACAAA	57.886	GTTGGGTTCTGGAGGATCTTTAG	60.347	100	intron
1296	AhTE2335	Aradu.A03	117803108	117803116	TTCATATTT	GCATTTGAGGAGTGTAATGAAGG	60.014	CACTTTCATGGAAACAGCGTAAT	60.408	184	inter-genic
1297	AhTE2336	Aradu.A03	118189149	118189157	AATTGGGAA	GCACAAAGCAATTGGATAGAAGA	60.609	AGTCAAAGCAATTAAGGCAACAC	59.721	153	inter-genic
1298	AhTE2337	Aradu.A03	118553380	118553388	AAATTTATA	TCCGTGATGCTGAATTTTATCTT	59.983	GTGAGTGTAGTGAGTGAGCGTGT	59.508	128	inter-genic
1299	AhTE2338	Aradu.A03	119321229	119321242	TAAATTGATTTGTG	GGACAAGAAGAAAAAGGAGAAAA	58.129	AATAGGGCAAATAAACACGCTTT	60.252	144	downstream
1300	AhTE2339	Aradu.A03	119346967	119346978	ATAAAGAAATAG	AGAGAGAGAGTCAACGCCAAATA	59.556	GCCGAAACCATTTTAATTTCCTA	60.507	147	inter-genic
1301	AhTE2340	Aradu.A03	119967447	119967455	TTGTTTGTT	GCGTGGTACAATTCACTCTCTTC	60.186	GACAAAAACAACAACCGTCTTTC	59.941	162	upstream
1302	AhTE2341	Aradu.A03	120875621	120875629	TTCAAAAAT	TAACTGTGCATAGGGGCAATAAT	59.781	CTCACAGTAATGCGTACGTTCAA	60.234	117	upstream
1303	AhTE2342	Aradu.A03	121176819	121176827	TTAATTAAA	AATTGATGCACTGAGATTGGATT	59.855	ATGTTGACCTTCCCACCTTATTT	59.998	113	upstream
1304	AhTE2343	Aradu.A03	122659475	122659483	TATTATAAT	ATCTAAAATATCCTCGCATTGGC	60.634	TTCTCTCACAAGCACACTCATGT	59.968	165	inter-genic
1305	AhTE2344	Aradu.A03	122668911	122668919	TTTAATTTA	GCTCTGTTCCCTTTCTCTTCTTT	59.559	AAGGGAAACTTGGTTGAAGGTAG	59.922	171	inter-genic
1306	AhTE2345	Aradu.A03	122854310	122854318	TTTTTCTTT	TCACTTTTTCTGTTTGAATCGCT	60.282	TCTCCACTGGAATTGAATGACTT	59.99	160	inter-genic
1307	AhTE2346	Aradu.A03	123280103	123280111	TTTAATTTT	TATAATTTTTCCGACTTTGGGCT	60.199	AAACCTCGAATTTTGGAATTGTT	60.101	130	intron
1308	AhTE2347	Aradu.A03	123504497	123504505	TATTCAAAA	TCATCATGCACACTACACTCCAT	60.456	GGGTCTTCTTTCTTCCTTCTTTT	58.513	152	inter-genic
1309	AhTE2348	Aradu.A03	123873115	123873123	AACTATTAT	GTTCCTTTTCGCCATTTTAAGTT	59.906	GCATTTTGTGTCCTCTCTTTCTC	59.406	131	inter-genic
1310	AhTE2349	Aradu.A03	124195396	124195404	TAAAAGAAA	GACAGGAGAAGGGGAAAATAAAA	59.842	CAGTAGATGACAACGAACAGTGC	59.856	177	downstream
1311	AhTE2350	Aradu.A03	124955069	124955077	TAATAATAA	TTTATCTTTGCGTGTTGAACAAA	59.69	ACCCAAAAGAATCTCTCAGTTCC	59.995	117	upstream
1312	AhTE2351	Aradu.A03	125086727	125086735	AAAACTTAA	ACTTGTTCATTCTTGAACCCAAT	58.927	CATCCATTGCCAAATTGTTAGTA	58.927	134	upstream
1313	AhTE2352	Aradu.A03	125176850	125176858	GAACTTAAA	AAGATGAACAACTGACTTGACACAA	60.123	TGACATAATTTCCTGTGGCTCTT	60.014	112	downstream
1314	AhTE2353	Aradu.A03	125253547	125253555	ATACACAAA	TTGAAAGGTTCGTGAACAGAAAT	60.028	CTGAGCCGTCAAAGTAGAAAGAG	59.719	101	inter-genic
1315	AhTE2354	Aradu.A03	127023904	127023912	ATATAACAA	CCTTCAACATTCAAGAACAAACA	59.164	CTCCTCCAACTACATCACTGAGC	60.316	143	inter-genic
1316	AhTE2355	Aradu.A03	127173660	127173668	TTTTTGGAA	ATATATGCTCCTTGGAATGCGTA	59.87	AAAAACCCATGAAGTTTGTAACG	59.358	130	upstream
1317	AhTE2356	Aradu.A03	127677963	127677971	TTATGTTAT	TTCTCTGTTAACGTATAAGCCGC	59.835	GGATTCAGCACAACATTAACCAT	60.129	139	inter-genic
1318	AhTE2357	Aradu.A03	127922490	127922498	TTTATATAT	CAACAACGAAAATTCATTACCAA	58.946	GCAGGCATAGGATACTTGTCAAC	60.041	145	intron
1319	AhTE2358	Aradu.A03	130214935	130214943	TAATATATA	TTCCAATCACAAGACCTCAAAGT	60.026	AATTTTATATGGGAATGGTGCAG	59.165	167	upstream
1320	AhTE2359	Aradu.A03	130779670	130779679	AAAAATAAAT	GACAAATAAGGGAATCTGGGAAC	60.069	TGATAGAGTGTTCGGGTTCTTGT	60.047	188	inter-genic
1321	AhTE2360	Aradu.A03	130882334	130882342	TTATTCTTA	TGGCAGAAGAAGAAGAAGAAGAA	59.77	CTCATCACTGTCACCATCACATT	59.906	121	inter-genic
1322	AhTE2361	Aradu.A03	131613528	131613536	TTATTTTAT	AAAGTATGTGCGTGTTTAGAGGC	59.741	ATAGAGAGGGTGAAAGATGGAGG	59.975	183	downstream
1323	AhTE2362	Aradu.A03	132185954	132185962	TATATATTA	ACAGTGCGATATGGATCAAGAAT	59.876	AAGAAGCCAATAGTGAAGGGAAG	60.134	176	inter-genic
1324	AhTE2363	Aradu.A03	132805333	132805342	AATAAATTAA	GGTGGACGGGTAACTACTGACTA	59.464	GCTCCTTGGATTTTCCCTAATAA	59.835	128	inter-genic
1325	AhTE2364	Aradu.A03	133169181	133169188	AGTTTTAT	AGTCAGGTTAAAAGTGTGGTTGG	59.481	AAGTTGACTGCTCGTGAGTTTTC	59.978	197	intron
1326	AhTE2365	Aradu.A03	133224686	133224694	ATAAATAAA	GCAAACTTTCCAACCTAAACAAG	59.254	TACATTTACATACGCCACAGTCG	59.96	190	inter-genic
1327	AhTE2366	Aradu.A03	133300075	133300083	TTTTTTCAA	TCAAGGAAAAGGAATAGAGGTGA	59.251	CCTCATCTGATACATAAGCTGCC	60.129	141	intron
1328	AhTE2367	Aradu.A03	133560331	133560339	ATTACTTAA	TTAGTGCCTATTCAACATCATGC	59.159	GGCAAGCTAATTAATCTCAGGGT	60.007	186	inter-genic
1329	AhTE2368	Aradu.A03	134326944	134326952	TTATAACTA	TCTCAAAAAGGAGGAACATTTCA	60.095	TGTATCATGAGAGAGTGGTGCAG	60.328	156	inter-genic
1330	AhTE2369	Aradu.A03	134429543	134429551	TATAATATT	AATCATGATGAATCAAAAGGTGG	60.068	AAGTGGTGATATGAACTATCCGC	59.411	135	inter-genic
1331	AhTE2370	Aradu.A03	134455659	134455667	TTTGAAGAA	GCACTGGAAAGCATTAAAAGAGA	59.912	TACTTTGGCATTCTCAACATTCA	59.639	148	exon
1332	AhTE2371	Aradu.A03	134831842	134831850	ATTAGTGTA	ATGTTCCCCTGTAATGTGTTGAG	60.158	TATTTGAACGGAGAAGTTCATGG	60.35	193	upstream
1333	AhTE2372	Aradu.A04	267692	267703	TTATATAATATA	GAGAAGAGAATGGCGGATTTTAT	59.955	CAATGCAGCTTCCTCAGTTTTAT	59.806	174	upstream
1334	AhTE2373	Aradu.A04	705321	705334	ATTTTAATTATGTG	GAATTTAGAAAATGCTGGACCAA	59.512	TAAAAGAAACCAATGAGCAGGAA	60.115	176	inter-genic
1335	AhTE2374	Aradu.A04	870285	870293	TTATTTTAA	TAGTTTTTCCTTCCATTCGTTGA	59.991	GTCATCAACGTTGGACTTTCAGT	60.45	135	upstream
1336	AhTE2375	Aradu.A04	888971	888979	AATAAAAAA	CGACAACAACGCTATCATATCAA	60.034	TGTTGGTGTTTTGTGTGTAGACC	59.85	118	inter-genic
1337	AhTE2376	Aradu.A04	2257028	2257041	TACAATTGTTATAT	GTGTCTTATCCACGTCATCATCA	59.874	ATAAAGTGGTGGGGGACTACACT	60.049	142	inter-genic
1338	AhTE2377	Aradu.A04	3591587	3591595	ATTTTTTTA	TGCTTCTTGAGTTAGTAATGGGG	59.675	CAACAATGAACCAGATTATGACG	59.393	186	upstream
1339	AhTE2378	Aradu.A04	3633516	3633524	TATGATATT	TGATCATAAATGTTTTCCGTTGTT	59.665	TGCAAGTCTTCTAGATGGTGTCA	59.928	133	inter-genic
1340	AhTE2379	Aradu.A04	4657251	4657259	TAATTATAA	TCGAGATTGAGTTTCGGTATGTT	60.014	TATTCTTGATTTAAAACCGCCAA	59.865	148	inter-genic
1341	AhTE2380	Aradu.A04	4806899	4806907	TTTTTGTAA	GGATTAGCAACAATCGGTAAACA	60.245	GATGAATATCCCACCTAGAGGCT	59.845	161	upstream
1342	AhTE2381	Aradu.A04	4844232	4844240	ATAAAAGAA	AAGTGTGTGAAGTCTTTTCCCAG	59.707	TGAGTAGGTGGATACGGACATTT	59.776	198	upstream
1343	AhTE2382	Aradu.A04	5021554	5021562	TCAAAAAGA	GTTTTAGGCGAATTGTTATGCAG	60.038	GTACGTACCACGTGTTTTGTTCA	59.879	161	inter-genic
1344	AhTE2383	Aradu.A04	5686988	5686999	ATAGTTATAATG	ACGAGTTTGTTATGGTGTGTTCC	60.199	TGTCAAATTCATAGTTGATGGTCC	60.116	173	downstream
1345	AhTE2384	Aradu.A04	6823528	6823536	TAATGATAT	TGCATCTGAAGTTTAGGAAGGAG	59.9	AATAAGCTCGCTATTTGGTCCAT	60.346	148	UTR
1346	AhTE2385	Aradu.A04	7068072	7068081	AAAGTATCAA	TGAGGAGACTTGAGTTTTGACCT	59.42	TTCACAATGAAAGAGGAGAATCAA	60.109	111	upstream
1347	AhTE2386	Aradu.A04	9274847	9274855	TATTTTAAT	GTGCATGGGAGTATTTTAACAGC	59.917	GAATTGAATTAAATGGAATGCCT	58.455	163	inter-genic
1348	AhTE2387	Aradu.A04	10190998	10191006	ATACTAATA	GCAGAGAGAGAGAAAGAGAACCC	60.144	TGCCTTGCTTACACTTGTGTTTA	59.865	108	upstream
1349	AhTE2388	Aradu.A04	12758916	12758924	TTAGACTTT	TCAAAACATAATGGATTTCCCTG	60.062	GTCGGACGTTCCATAATCAATAA	60.089	188	inter-genic
1350	AhTE2389	Aradu.A04	14620157	14620165	ATATGTATA	AATAACCAGCATTTTCCATCATA	57.615	GAATATTATGGAGGCACCTACCC	59.955	143	downstream
1351	AhTE2390	Aradu.A04	15439424	15439432	ATAAATTAA	CCAGAAAGGTCAACTTTAATCACC	60.261	AGGGTGTGATGAGTTTTGGATTA	59.755	169	upstream
1352	AhTE2391	Aradu.A04	17042897	17042905	ATTAATAAT	AACAACTCCAACAGAGGGTGTC	60.448	ACATCATCAAGAATCGAGAGAGC	59.869	174	UTR
1353	AhTE2392	Aradu.A04	17514131	17514139	TTCTCCATT	CATTCATTACCATTGTTGTGGTG	60.025	AAATATTGAAAAGAGCATGACGC	59.662	152	upstream
1354	AhTE2393	Aradu.A04	18160078	18160086	TCTATTCTA	CCTCCATTGTTAAAACCCTATCC	59.962	CAAAGTCTTGAGCCTAATGGCTA	59.926	198	UTR
1355	AhTE2394	Aradu.A04	20398375	20398383	AGTAAATAT	CCGTATATCAAAATTAAATTGACGAA	59.607	CCCCACATTCATTACTCTCTCTG	60.005	123	inter-genic
1356	AhTE2395	Aradu.A04	22847889	22847897	CTTATTTAA	ACAAGAACCGAACTTATCCCATT	60.121	TTTAAGAAATAAATATTACGAAACGGA	58.024	190	upstream
1357	AhTE2396	Aradu.A04	24954540	24954553	CACATAATTAATAT	TTTCTTAATGCAAAGTTAAAGAACAA	57.904	TTTTACCTTGTGTGATGGAGTGA	59.526	200	intron
1358	AhTE2397	Aradu.A04	39021979	39021987	TTCTATTTA	TCTTTCAAAGGTGCGATGTTTAT	60.017	CTATTGGAGTGGATACGATCGAG	59.994	130	inter-genic
1359	AhTE2398	Aradu.A04	40990908	40990917	ATAATATTAT	CATCCAACCAGGTATTTTCAATG	60.457	GTAGTTCATGTTTCCATGTTCCC	59.628	182	inter-genic
1360	AhTE2399	Aradu.A04	41502427	41502435	TTGCTTTAA	GGAAAATTGAGAACAGCATAACG	60.017	GATTGTTCATGTTACCCAATCG	59.205	192	inter-genic
1361	AhTE2400	Aradu.A04	43535566	43535574	CGCAATAAA	CGCATGTTGTAGTTTCTTTAGGC	60.192	AAACTTCACCATAATGGACGGTT	60.838	156	UTR
1362	AhTE2401	Aradu.A04	43536094	43536102	AATTATTTT	TACGTGTTGCTATCGTTCAGGTA	59.72	ATCGGAGAGGAACAACACATAGA	60.012	150	downstream
1363	AhTE2402	Aradu.A04	52338702	52338710	TTTCAAGGA	TACGTGTACCTAGGGAACAATGG	60.169	CTGCATGATACAAAAATGCAAAA	60.016	143	inter-genic
1364	AhTE2403	Aradu.A04	55493381	55493389	TTATAATTA	TTGGAGCTGTCTATGCTTTCCTA	60.389	GGATTTTGTCCTTTTGTGATCTG	59.864	152	inter-genic
1365	AhTE2404	Aradu.A04	73781129	73781137	TTCATATAT	CAAGAAAAATGGAAAATAAGGATCA	59.76	CCAAAATTCAACAAAACTGCTG	59.663	186	intron
1366	AhTE2405	Aradu.A04	74188160	74188168	AATAATCAA	CTTTTTCTTGTGTGCTAGTTGCC	60.333	GATTAGGTTGGTTAGGTGAACCC	59.998	163	inter-genic
1367	AhTE2406	Aradu.A04	75060306	75060319	TTATCTAAATAGTG	TAAGCAGATAACAATTTGGGTGG	60.238	ACCAACCCAACAACAAACATCTA	60.539	198	inter-genic
1368	AhTE2407	Aradu.A04	75708961	75708969	TTTTTTAGA	ATGAAATTCCCCATAAGTCGTTC	60.419	TTCACCACCTATATTGTCTCCGT	59.776	115	inter-genic
1369	AhTE2408	Aradu.A04	76879813	76879821	AAAAACAAA	TTTTGAGAAGACGAAGAGAAACG	60.042	TTCTCACTCCACAATCTCACCTT	60.16	177	upstream
1370	AhTE2409	Aradu.A04	85243463	85243471	TTACATGAA	ACAGCTTCGTCGAAATCAAACTA	60.302	TAGGTGCAGTAACATGGATTGGT	60.656	187	intron
1371	AhTE2410	Aradu.A04	95801659	95801667	ATTTTTCAA	TCCTCCCTTTTATGTCCTTGATT	60.186	GTACAGAGAGGGAATGAGAGGGT	60.013	141	inter-genic
1372	AhTE2411	Aradu.A04	100380499	100380507	ATATAGAAA	GAGGAAAGGATGATGTTAATGAAT	57.633	ATTTGTGTATATCCAAGACAGTTTGT	57.315	200	upstream
1373	AhTE2412	Aradu.A04	101810460	101810468	AAATAAATA	TTTTTGATACTGAACCCCACACT	59.791	AATGGAAAATCCTTTTGTCCTTC	59.725	141	inter-genic
1374	AhTE2413	Aradu.A04	103269574	103269582	CACTTGAGA	AGAATGTTACGTAAAAGGAGGCG	60.841	AAGATCATCAAATGGTGTTGTGA	59.35	186	inter-genic
1375	AhTE2414	Aradu.A04	104668216	104668224	TTTATTTAT	CAAAAGGGAAAAGGAAAAGAAAA	59.973	AATTCAAGTGAAGAGGGTAAGGC	60.018	110	upstream
1376	AhTE2415	Aradu.A04	104981849	104981857	TTCTATTAT	GGATGAGGCAACTCACATAAAAG	60.014	AATTCAGAGGGGAACCCATAATA	59.93	192	inter-genic
1377	AhTE2416	Aradu.A04	105030720	105030728	ATTTTTCTA	GGCTGAGTCATCTTCTTTTCTTG	59.535	ACAAAACTGAAAACCCATCTCAA	59.9	190	inter-genic
1378	AhTE2417	Aradu.A04	105317382	105317390	TTATTTTAA	CAAGAAAAAGGGATTGTTCAAAA	59.524	TGCAATAGAAGCAACATTGAAGA	59.903	196	inter-genic
1379	AhTE2418	Aradu.A04	106120676	106120684	TATGTAAAA	AATAATCCCAAGAAGCAGAAAGTG	60.026	TGTCAAATCAATTTAAGCCAACC	60.226	144	inter-genic
1380	AhTE2419	Aradu.A04	106761230	106761241	CATTAATTTAAT	TCATAACCAATAGTGAATGAATGTGA	59.685	ATTATGTCTCAAATTGACCCCAA	59.601	167	inter-genic
1381	AhTE2420	Aradu.A04	107021929	107021937	AATTTTAAA	ACAAAGGAGTTGAGAGTCATCCT	58.406	AATAATACATTATACATGTGAACTCGC	57.051	144	intron
1382	AhTE2421	Aradu.A04	107818090	107818098	TAAATAATA	TGACAGTAAAAATTTTCGATACAAGA	58.442	TTTGAAAATGAGGAAATGAAGGA	59.937	110	inter-genic
1383	AhTE2422	Aradu.A04	107960972	107960980	TATATAAAA	GCTATCCCTTTATATTAATTGGTGA	57.03	TTCCATTCTTCATCTAATTCCCA	59.795	191	inter-genic
1384	AhTE2423	Aradu.A04	110277297	110277305	ATTTTTGAA	TCCTCAAGGACTGATTTGGATAA	59.952	GGGGCAATAATGTAATTTGAGGT	60.309	117	inter-genic
1385	AhTE2424	Aradu.A04	111015550	111015558	AATTATAAT	TTTTCGCATAGTATCCCTCGTAA	60	TTTCACACCATCCCATTTTATTT	59.491	124	inter-genic
1386	AhTE2425	Aradu.A04	111111392	111111400	TTCAAATAT	AGTGAAATAAACTCGAGAGCCAA	59.445	CCTTGAATTAATTAGGCCATCAA	59.387	178	inter-genic
1387	AhTE2426	Aradu.A04	111709169	111709178	TATTTTCAAT	AATGTCAGCCTGATAACCACATC	60.263	GCGGTTTGGTATAGTGCTATTGA	60.387	195	exon
1388	AhTE2427	Aradu.A04	111719531	111719539	ATATATAAA	TGTGATTTTGAAACTTGGCCTAC	60.389	AAATTTTGTTTCAAGTTCTGCCA	60.03	180	inter-genic
1389	AhTE2428	Aradu.A04	113322828	113322836	TTAAAAATA	GTTCTTGCACCCTGACATAGTTT	59.578	TGTGATATTGACCAATAATATAACCCA	59.698	184	intron
1390	AhTE2429	Aradu.A04	114983461	114983469	AATAAGTAA	GGAAACCTAGGTCACCTTTCG	59.984	GGCAGGTCTTTGTTTATTGAAAA	59.549	175	inter-genic
1391	AhTE2430	Aradu.A04	115946264	115946272	TTCGTATAA	TGAGGATTGACCATGACACATTA	60.242	AATAAGTGTTGGGCGAAGAAAAT	60.239	136	inter-genic
1392	AhTE2431	Aradu.A04	116145594	116145602	ATTAAATAA	AAAAACGTTAAGGGTCTCAAAAA	58.359	CCGTCAAAGAAACAGTAAAGGAA	59.69	200	inter-genic
1393	AhTE2432	Aradu.A04	117536021	117536029	TTAATCTTA	AGCTAGGTTTTATGCTCTTGCCT	59.957	GCTTACAAAAACATGCACATGAA	60.055	121	inter-genic
1394	AhTE2433	Aradu.A04	117854444	117854452	TAAGTCTTT	GTTGAGACTTGAGACCCTTTTCA	59.781	TTATGACACGTTTAGCCACCAAT	60.638	193	inter-genic
1395	AhTE2434	Aradu.A04	119734179	119734187	ATATATCTA	TGTTTGTTTGTTAATCTCTGTGGT	57.794	CCCAAAAAGCCTCAAAAGTTTAT	59.9	168	downstream
1396	AhTE2435	Aradu.A04	120068169	120068177	TTATTGTTA	AAGCTAAGGTTACCTCCCTTTCTC	59.72	TTGTTGCTATCAATGCAAATATCA	59.538	170	inter-genic
1397	AhTE2436	Aradu.A04	120087214	120087222	TATTCATAT	AGATTTCCCATGATTTAGGGTGT	59.965	GGACCTTCATTAAGGGTCAGTTT	59.769	116	intron
1398	AhTE2437	Aradu.A04	120199337	120199345	AAAATAAAT	AATTGAGGGTTTCATCAATCTCA	59.828	GGGTTTTTGGTTTAGTTTGGTTC	60.014	200	upstream
1399	AhTE2438	Aradu.A04	120674395	120674406	CTTTGTTTTAAT	GGTCAAAGAGAGAGGGTCAAGAT	60.123	GGACAAGAAAAGCAAGAGAATCA	59.885	151	intron
1400	AhTE2439	Aradu.A04	120855472	120855480	TTCAAGAAT	TCCCTGTGATCTTTAAGACAGGA	60.116	GGGATTATGAAAGGCAAGAAGAT	59.833	175	exon
1401	AhTE2440	Aradu.A04	120860556	120860564	TTATTGTAA	TTCAGGTAAGCATATCTGCCTCT	59.428	GTTAGCTTTGGCAACACGTAAAT	59.63	200	inter-genic
1402	AhTE2441	Aradu.A04	121082810	121082818	TAGTTTATT	TTAACTAAAAAGGTTGGCTTTCTAA	57.183	TTCCCTTAGGTATTAGGAGGTTCA	59.44	193	intron
1403	AhTE2442	Aradu.A04	122351426	122351434	ATACTTTAA	CACAAGCAATATCACAAATGCAC	60.431	GAGGAAAGGACGGAATAGCTAGA	60.224	100	intron
1404	AhTE2443	Aradu.A04	123437529	123437537	ATCAATAAA	AGAAGATCCATATTGCTGCTCAC	59.766	TTGCTATCGTCAACTACCACAAA	59.698	162	UTR
1405	AhTE2444	Aradu.A05	698865	698873	ATCATAGAA	TGTATGGACTTGTAGCTCTCACG	59.457	AAAATACATGGTGAGAAATGAATGA	58.853	116	upstream
1406	AhTE2445	Aradu.A05	1253890	1253901	ATTAATTTTAAG	TTGGAGTTTATCTCAAACTCTGAAG	58.223	CCGGTAGTCCGGTAAATTAAATC	59.985	197	intron
1407	AhTE2446	Aradu.A05	2384059	2384067	TATAAATAA	CTTTAATTTTTGGAATGCTGCAA	60.453	TCTGTATTTGGAGGACGTACCAT	59.776	167	inter-genic
1408	AhTE2447	Aradu.A05	3739128	3739136	TTAATTAAT	ACTTTAAGCATGCATTGCCGTT	62.975	TTCTGTTCATTTCACAGTCATGC	60.169	150	inter-genic
1409	AhTE2448	Aradu.A05	3929492	3929505	CACATTAAAAAATA	ACCTACCAAAAATCAAACCACCT	60.031	TGCAACAAAACTACATTTAGGGG	60.269	189	inter-genic
1410	AhTE2449	Aradu.A05	4338484	4338492	TTTATTTTA	TGGAGACAAATATTTTGAACCAGA	59.878	TATATGATAGGCTCGCCAAAGAA	60.089	125	intron
1411	AhTE2450	Aradu.A05	4338578	4338586	TTTTTTTAA	TATATTCTTTGGCGAGCCTATCA	60.089	CAAGATCGGAGCATAACCAAATA	60.33	184	intron
1412	AhTE2451	Aradu.A05	4441537	4441545	TTATCTTTT	CCTCCTCTTAACTGCAATAACCA	59.675	GTGTGTTGATTTTGGTAGAAGGC	59.926	144	intron
1413	AhTE2452	Aradu.A05	4524335	4524348	ATTTTTTGAATGTG	CTGTTTTTCCAAAGCTACAATGG	60.043	GCAAACATTAATAAAACGTGGGA	60.121	157	UTR
1414	AhTE2453	Aradu.A05	4570992	4571000	TTATTATTA	TGGGTGGAGAGAGTTAATGAAAA	59.987	ATAATCAGAATCATGGGTGTTGC	60.095	110	UTR
1415	AhTE2454	Aradu.A05	5015334	5015342	TAAAAATAA	GGAGTTGGCATTAATAGGAAAGG	60.202	CACCCACCTTAATTAGCCTTTTT	59.802	192	upstream
1416	AhTE2455	Aradu.A05	5018211	5018219	ATACATATT	TTTTTGGGGGAACAACACTATTA	59.647	CATTATTTCACCTCGCTTAACCT	58.769	148	inter-genic
1417	AhTE2456	Aradu.A05	5297885	5297899	TCGACATTTTATTAA	AACAACCATCAAAATCCATACAAA	59.541	CACTCTCTCTCTTTCTTTCTCGTTC	59.386	164	upstream
1418	AhTE2457	Aradu.A05	5824001	5824009	AAAGAAGAA	TCATTGGGGTAGCAGAGAATAGA	60.102	TTTCGATACAGCTAATGAGGAGC	59.897	132	upstream
1419	AhTE2458	Aradu.A05	5885209	5885217	ATATATATA	ACTCAAGTCTTACATCGAGCAGC	60.096	TCCTGCAATTAATTCATTCGTTA	58.687	180	intron
1420	AhTE2459	Aradu.A05	5945663	5945672	AATTAATTAA	TTAATTACTTGCATTGGTGGCTT	59.917	GGTTTAAGTTTCACCAATCATCC	58.791	132	downstream
1421	AhTE2460	Aradu.A05	6203504	6203512	TTATTATAA	CCTGTTCTCATCCATGTGTTGT	59.891	AAAGATGATGACCTGCTGAATGT	60.018	172	intron
1422	AhTE2461	Aradu.A05	6262455	6262463	ATAAAGAAA	ACCCAAATATGCTTTTTCCACTT	60.12	ACTCCTCTGCCTTTCTTAATGCT	59.934	190	inter-genic
1423	AhTE2462	Aradu.A05	6493117	6493125	TTTAATAAA	AGATCTAGATGCTCCAACAGCTT	58.708	CCACGTTTCATTCTGCCTAATAC	59.912	184	intron
1424	AhTE2463	Aradu.A05	6778754	6778762	TTATTATAT	TACGGTCAGGATCTACTTCTTGG	59.661	TCAACAGAACAACACAGCATAGC	60.361	199	inter-genic
1425	AhTE2464	Aradu.A05	7572633	7572641	ATTTATTTA	GCGTGAGAGTGTCTTAGTTTCGT	59.999	GTGCACTTCAATTTTACCCTTTG	59.926	182	upstream
1426	AhTE2465	Aradu.A05	7680359	7680367	TTTTAGAAA	TTAGCCAATATGTTTTAGACACCA	57.861	GATTCATGATCTGGTTCTTCGTC	59.961	187	inter-genic
1427	AhTE2466	Aradu.A05	7805248	7805256	TTATCATTT	AAAAAGGGGTTAGAGAGTGTTGG	59.922	TAATGATGAAATAAAGGGGGAGG	60.365	173	upstream
1428	AhTE2467	Aradu.A05	7859428	7859436	TTAAAATTA	AGCATTCTACATTTCTGCTACGG	59.826	AGAAAAACACGGGGTGATAAAAT	60.001	147	upstream
1429	AhTE2468	Aradu.A05	8287662	8287670	CAGAATTAT	GTTAACGCATTGATAGCAACCTC	60.043	TGGTTTGTGTTTTTGTTATGCTG	59.953	137	inter-genic
1430	AhTE2469	Aradu.A05	8619033	8619041	ATAACATAT	TTTGTGTATGATTGGCAATAGGA	59.376	AGCTCAAACATCACGGTAATCAT	59.912	192	downstream
1431	AhTE2470	Aradu.A05	8885584	8885592	TAATTAATA	GCAAAAATCATTACAAGCACACA	60.055	GGAAGGTTAGTGGATCTTGCTTT	60.018	147	exon
1432	AhTE2471	Aradu.A05	8962810	8962818	AAAGAAAAA	GTGAGCATGCAGCACTTTATTTA	59.463	TACTTTAGTTTTTGGCCAATGGA	59.892	182	downstream
1433	AhTE2472	Aradu.A05	9342534	9342542	GTGTTTAGT	TCTGGTTTATAGAAGTTGCGGAC	59.68	CCTTGTAAACGTGATTTTATGAACA	59.4	159	UTR
1434	AhTE2473	Aradu.A05	9840944	9840956	TACATTCTTAAAA	GCCAGCGAATAATAGTGAAGAAA	59.781	TTCGGATGTAAAGACATGAAACC	60.23	110	upstream
1435	AhTE2474	Aradu.A05	9974358	9974366	TAAAAAGTT	TTGAACGGTATTCAATGGTTAGG	60.115	TCCAACCGCTTATTGTCTTATTG	60.361	190	inter-genic
1436	AhTE2475	Aradu.A05	10810548	10810556	TAAATCATT	AGGAAAATTTGACGACACAAAGA	60.028	ACAATGGTCTCCTTCAACAGAAA	60.026	155	upstream
1437	AhTE2476	Aradu.A05	10813576	10813584	TTGATTGTT	AGGTTTTTACTATTCCATGCGGT	60.139	ATGCCCACTACTCTACGACTCAT	59.206	185	inter-genic
1438	AhTE2477	Aradu.A05	11523289	11523297	TATATATAT	AGCTAAGAATCAAGAACAATGCG	59.932	TGTGCCACACATACATCTCTCTC	60.194	186	downstream
1439	AhTE2478	Aradu.A05	11815885	11815893	TAAAAGTAA	TTGACTATATGGATCAAACAATGTC	57.18	AAGCACTTCTCTCTAATTCTTTCCA	59.172	153	downstream
1440	AhTE2479	Aradu.A05	12800458	12800466	TTTATAATT	CTCCTTCCCTCCACTTTACTCAT	60.009	TAGAAAAAGACAGGTTGTGCCAT	60.048	155	inter-genic
1441	AhTE2480	Aradu.A05	12820191	12820199	TACTTATTA	CAGAGACCACAGCTACAACACAC	59.887	TAATCAAAGAGGCCATGGTAAAA	59.858	130	inter-genic
1442	AhTE2481	Aradu.A05	12821802	12821810	ATAAAAAAT	TTGAGGAATCAAAGCCAACTTTA	60.115	TCTCAAGTTAGCCACGAACAAAT	60.176	187	inter-genic
1443	AhTE2482	Aradu.A05	13188662	13188670	AAAATAATA	TGTGATATACGAATCCCCAATGT	60.326	AACACTACTGAAGAGCTCTACCCA	58.676	137	inter-genic
1444	AhTE2483	Aradu.A05	13240127	13240135	TTTATTATT	AATTGAGAAATTCGGGTTAAAGC	59.873	CATCAATTATTGTCTTTCGCTCC	59.983	177	inter-genic
1445	AhTE2484	Aradu.A05	13352254	13352262	TTATTCATT	AGTTTTGCTCTTTGAAATTCACG	59.821	GTTTACTCATCATCTAGCGTGGC	60.17	182	inter-genic
1446	AhTE2485	Aradu.A05	13656874	13656883	AAACAATGAA	ATTCACCGGTGTGAAGTACAGTT	59.846	ATGCCTTAGTTTTCATTGGGAAT	60.089	194	upstream
1447	AhTE2486	Aradu.A05	13689760	13689768	TTATTCTAG	AGGGAGCTACTTTTCAACGTCTT	59.844	GAGAATTGTATCAAAGGTGGGAA	59.363	154	inter-genic
1448	AhTE2487	Aradu.A05	13911554	13911563	TTTTATTATT	TTTTCCACAATGAGAGAATTGGT	59.864	ATTTGCATAACTTTTGGGTGATG	60.121	163	upstream
1449	AhTE2488	Aradu.A05	14334340	14334348	AAATAAAAA	TGAATCAACTCATGCTATACACAAA	58.756	CAATTTTCAGACACAAACTTCACT	57.544	169	upstream
1450	AhTE2489	Aradu.A05	14493410	14493419	TATTATAAAT	AATCTGTCCTTGGAACTTGCATA	60.014	GAGCAAGATCTTCTTTGTTGCAT	59.912	185	intron
1451	AhTE2490	Aradu.A05	14631284	14631292	TTTTTTGTA	CGAACTTCCACTGAAAAATCTTG	60.149	GGTTTTGTGAGAACCTTGACAAC	59.936	198	upstream
1452	AhTE2491	Aradu.A05	14778829	14778837	TTATATTGA	TAGTAACAAGGGTCAAGGGATGA	59.879	CATCAGCATGTGAACGAAAATTA	60.013	131	inter-genic
1453	AhTE2492	Aradu.A05	14782684	14782692	AAGAAATAA	CCTTTGTAGACATTTCAAGGTCAG	59.236	CTCTAGCAGAAGAAGTGGGTCAA	60.061	198	upstream
1454	AhTE2493	Aradu.A05	14809531	14809539	ACATTATAT	AAATGGATTCATTGGTGTTTGAC	59.979	TACCCAATCCATCGTTATTTTTG	59.961	197	upstream
1455	AhTE2494	Aradu.A05	15075974	15075983	TTTGTTATTT	GATCCCAGATTCTAGAGGAAGGA	60.048	ATTCATAGGTGGTAGGCCATTTT	59.988	171	upstream
1456	AhTE2495	Aradu.A05	15194566	15194574	TTTAGTTTT	GTACAGTCATGTGAGACCGATCA	60.05	CGTAGGTGAGATGAGTGAGTCTG	59.027	124	upstream
1457	AhTE2496	Aradu.A05	15261013	15261021	TTTTATTTT	TGCAACTTATTATAAAGCGCTGA	59.131	CATCATTTCGTTATGTCCAAGGT	60.122	124	inter-genic
1458	AhTE2497	Aradu.A05	16066247	16066255	TAAAATTAA	CCTCAATCTCTTTTCAAATCCCT	59.958	AAAATTTGAGTTTTGTTCTGCCA	60.03	128	inter-genic
1459	AhTE2498	Aradu.A05	16067491	16067499	TTATTATTA	CCTTTAATTTGAATCAGGGGAAC	60.064	CCACGAACCATACTCATTTCATT	60.122	176	inter-genic
1460	AhTE2499	Aradu.A05	16470349	16470357	AAAAAAGAA	ATGTTTGTGAAGTGAGAAGGGAA	60.026	TATGTTGAAACATGCAAATGGAG	59.882	196	upstream
1461	AhTE2500	Aradu.A05	16476197	16476205	TTTTTGTTT	TACATATCACACCCTTCATGTGC	59.766	TCGGTCAATTATTTCATTTCTCC	59.348	106	intron
1462	AhTE2501	Aradu.A05	16507622	16507630	AACTCTAAA	TAATGCTTGGCACCATTTTATTC	60.21	TTTTTGGTTGAGAGGATAAGAAA	57.161	129	upstream
1463	AhTE2502	Aradu.A05	16614579	16614587	TTAATTTAA	GAGTGAGAGACAGGGATTTCAGA	59.87	TAATTCGGAGTTCAATAGTTGGC	59.533	193	inter-genic
1464	AhTE2503	Aradu.A05	17977757	17977766	AAAAAAAATA	AGGGTCAGAGATTGGGTTTAGAG	60.009	TTCAAACGCTAATAAAATTGACCA	59.91	165	inter-genic
1465	AhTE2504	Aradu.A05	18397982	18397990	ATGATTGTA	TATTTCTTTGGGTTTTGCTCTGA	60.115	CCGCCATTTTCTTTTATCACTTA	59.545	180	UTR
1466	AhTE2505	Aradu.A05	19088746	19088754	TTTAAATAA	CGTAAGCTTGAGTTCAGCTCTTT	59.399	GAACAGTCAACACTCATCACAGC	59.831	141	inter-genic
1467	AhTE2506	Aradu.A05	21034101	21034109	TTATTATAT	TGACGATGTAAACCAATCAATCA	60.237	CATGCCATCTCTTTTTCTACACC	60.014	100	UTR
1468	AhTE2507	Aradu.A05	21118951	21118959	ATTGATTAA	ACTTCAGTGTGAAGAAAACGGAA	60.192	AAAATTGAAAATGGTGTCACAGG	60.136	156	inter-genic
1469	AhTE2508	Aradu.A05	22413184	22413192	TATTATTAT	CACTTCCCAAGATGTTCTATTCG	60.008	AAGAAGATTATTGTAGTGGAGCGG	60.045	146	inter-genic
1470	AhTE2509	Aradu.A05	23671134	23671143	TAAAATTAAT	GCTCTGAGAACCAAGCTGAATTA	60.035	TGAATCATTAAATCGGCTATTCG	60.293	114	inter-genic
1471	AhTE2510	Aradu.A05	24882395	24882403	TTATTATTA	AATTTCAACACGGCTTTCAATTA	59.898	TTCACGAAAATAACATATTCCATACC	59.484	199	upstream
1472	AhTE2511	Aradu.A05	25713189	25713197	TTATTTATT	TGGTTGAGGACAACATACATGAC	59.772	TGCACCCTCGTAGTTAGAGAAGA	60.43	154	inter-genic
1473	AhTE2512	Aradu.A05	25985804	25985812	TAATAACAA	ACAGGCAAAGAAACTGAACTTTG	59.848	GCTTATGTGTAACCACAATTTCCA	60.167	158	downstream
1474	AhTE2513	Aradu.A05	26489323	26489331	ATGCTATAA	CCATGTTACACAAACCATTCCTT	60.028	ACCCAAATCAACCTATCCAGAGT	60.122	132	downstream
1475	AhTE2514	Aradu.A05	27511979	27511987	TATATTAAA	GCATGCATTTACCAAAATATCAC	58.453	TGATAGATTAAGAGATTGTGAGACAAA	57.738	188	inter-genic
1476	AhTE2515	Aradu.A05	28172793	28172801	TTAGTTGTT	GAAAGATCACACACATCCCTTTC	59.862	GCAATGCATGATATAACCTAAGAGG	60.241	155	inter-genic
1477	AhTE2516	Aradu.A05	28312375	28312383	AACAAATAT	CAAAGAGCAAAAATAAAATAGTGTGA	58.178	TGAGGAGTTTTTCTGGATATTCTGT	59.575	135	inter-genic
1478	AhTE2517	Aradu.A05	30080671	30080679	ATAAGATAA	AGAGCCAAGTTAACGATTAAGGG	60.033	TTATTATTATTAGGTGCCTTCTATGGT	57.202	162	inter-genic
1479	AhTE2518	Aradu.A05	31275638	31275646	TATATATTA	GAGAATGAAGAATGGGGAAGTTT	59.839	AGCAAGTCCACCATAAGTAATGC	59.578	145	inter-genic
1480	AhTE2519	Aradu.A05	32328814	32328822	TAAATAATA	GTAAAGGAATTTTGTGTTCAGCG	60.05	TAATACCTCATTCGCATTTTTGG	60.203	175	inter-genic
1481	AhTE2520	Aradu.A05	34727212	34727220	TTTATAAGA	CAAAGTCGTATTTGCACCAATTT	60.276	CAACATTGATGATAACGATGAAAGA	60.245	110	inter-genic
1482	AhTE2521	Aradu.A05	44776300	44776308	ATAATATAA	GCATTATTAAGATCACACGCAAA	59.189	TATGTTCAAATTGGTATACCGGC	59.986	182	intron
1483	AhTE2522	Aradu.A05	48293405	48293413	ATCTCAAAA	CCTGCAAAAAGCAACTGAATAAT	59.692	CAAGTACAAATATCACTAAAAATCCCA	58.931	192	inter-genic
1484	AhTE2523	Aradu.A05	48452749	48452757	ATTTTTATA	GTTCCTTGACTAGTGACCTGTGC	60.224	GTTGTCTCCGTCTCAGTTGTTTC	60.203	198	intron
1485	AhTE2524	Aradu.A05	54286700	54286708	TAATAATAT	TGATATTGATTGAGTAAAGAGTGTAGG	57.261	GTCAATTATAGGGGAACTCGGAC	60.089	178	inter-genic
1486	AhTE2525	Aradu.A05	54816376	54816384	TTAAAATAT	AAGTACAGAAATCAGACCCTCCC	59.888	ATGTGCGGTTTAATTAGTGGCTA	59.936	133	inter-genic
1487	AhTE2526	Aradu.A05	67839217	67839225	ATCTCAAAA	TTCGGAGGTTAGAATTTTTCCTT	59.532	GAAAATGCACCTCCTTGAAAAA	60.451	195	intron
1488	AhTE2527	Aradu.A05	72023614	72023622	TTGATGATA	TTGAATTTGATTTTTGCATGCTT	60.798	ACAGTTTGGAATGTTTGGTTGTC	60.178	126	inter-genic
1489	AhTE2528	Aradu.A05	74278316	74278324	AATATAAAT	TGCAAAAATTAAGCTACGAGAAGA	59.612	CTGGTGAGAGTGATGTTTTGGAC	60.956	128	inter-genic
1490	AhTE2529	Aradu.A05	81604205	81604213	TTTATTTAT	CATTACACCTAATCACTCATGAAGC	59.135	TCAATAAACTACCTCCTAGTGGAACA	59.534	179	inter-genic
1491	AhTE2530	Aradu.A05	82126897	82126905	TTAAATGTT	ATGCGACGGATAGAGTCATACAT	59.897	TGAGCCATTTTATGGAGCAATTA	60.78	190	upstream
1492	AhTE2531	Aradu.A05	82249267	82249275	TTTACTTGT	CTCTTGAATGATGAAACCAGGAC	59.99	AACGTTGAAATTTGGAGCAATTA	59.898	178	exon
1493	AhTE2532	Aradu.A05	83137658	83137666	TTAAATAAA	CATGTAATAACAAGCTAAGCACTCA	57.841	TTGGCTTCCAAAATGACTTAGTT	59.215	199	inter-genic
1494	AhTE2533	Aradu.A05	84913613	84913627	TTGATATTAAGGGGA	AATTTTCCAAGTCATGTCGGTAA	59.765	TAGTGAGTTGGCAGAGATAAGGG	59.791	175	upstream
1495	AhTE2534	Aradu.A05	85597648	85597656	TTAAATTAA	TACAATGTAGGCAAATGCAGAGA	59.793	TTTCAGAACCAACATGGAAAGTT	59.9	182	upstream
1496	AhTE2535	Aradu.A05	85601277	85601285	TAATATATA	TGCAAATGAAATCAAATGTGCTA	60.489	GAATTGCCTGTCACTATCCTTTG	60.014	111	downstream
1497	AhTE2536	Aradu.A05	86032878	86032886	TAAATAAAT	CTTTTGCTTTGAGTTCATTCACC	60.156	CTTCCATGATGAAGATGTTGTGA	59.985	141	inter-genic
1498	AhTE2537	Aradu.A05	87150908	87150916	TAAAACCTT	AAGTACCCACAAACGAAACACAT	59.725	CCAACCATATGGAACCAAGTAAA	59.991	114	inter-genic
1499	AhTE2538	Aradu.A05	87731617	87731625	TTAGACAAT	TTTTCAAACGTCAGAATTTGCTT	60.154	AAACCATTTCTAAAATTGACTTGGA	59.373	172	inter-genic
1500	AhTE2539	Aradu.A05	87942766	87942774	ATTTATAAA	AGCCCTTCAAAGATACATACAACT	57.548	TCTGAAAATTGCAAGATGTTAGG	58.445	123	downstream
1501	AhTE2540	Aradu.A05	89164940	89164948	TAAAACTTT	ACCGTTTCCACTCATTTACCAAT	60.838	TCGAAGTAAGTGAATCCAACGAT	60.014	104	intron
1502	AhTE2541	Aradu.A05	91315694	91315702	TAAATAATT	ACACGTAGCATAGCCCATAAAAA	59.936	GTGTAGGCCTCTTTGTGAAAATG	60.048	173	inter-genic
1503	AhTE2542	Aradu.A05	91369625	91369633	ACTGACATT	TATGAATTTGGGTGAGTGGTTTC	60.102	GAATGTTTGCTTGATTGCTCTCT	59.912	197	UTR
1504	AhTE2543	Aradu.A05	93706539	93706547	TAATAATAT	TCACATTTCTTCTATGCCTTTCC	59.622	TGCTCAATTTAATTATTTGCTAGTTCA	59.667	167	intron
1505	AhTE2544	Aradu.A05	93950957	93950965	TTTTCTCAA	CGGTTCATTTGGATGCTTTTAT	60.2	TGACACAAATATGTTGGCGACTA	60.423	128	downstream
1506	AhTE2545	Aradu.A05	96170511	96170519	TCACATTAA	GCCTTCATAACACACTGACACAA	60.088	ATCATGTAGCTGTGGAAGGAGAA	60.144	105	intron
1507	AhTE2546	Aradu.A05	96739231	96739239	TTTTATATA	AGCTGTCTCATAGTTGGCTTCAG	60.089	ATGGGTAGCTAAAAGGAAGCAAT	59.576	106	inter-genic
1508	AhTE2547	Aradu.A05	98012540	98012548	TTTTTGTAA	CAAACCACAAGACACACGACTTA	60.117	AAAGATGGATTTGATGAAGGAGT	58.151	185	inter-genic
1509	AhTE2548	Aradu.A05	98401380	98401388	TTAAAACTA	TCAGTTACGCTCTCTCATCACAA	60.067	CCGGCAGTAATACTCTCTTGTTG	60.188	199	upstream
1510	AhTE2549	Aradu.A05	99134611	99134619	TTACATATA	CCATTTAATTTGCATGAAAGCAT	60.21	TGGAAAATCAAAACATGCACATA	60.232	152	intron
1511	AhTE2550	Aradu.A05	101463737	101463745	TTTTATAAA	AATACATCGTTTCCTCCTTCCC	60.541	TTTGTGCGTGAATTTATAAAGGA	58.731	199	inter-genic
1512	AhTE2551	Aradu.A05	101548980	101548988	TTATCGTTA	CATCTTGATCCATTTGAAAAACC	59.708	TTATTGCTTGCCCATATTTTCTG	60.323	181	inter-genic
1513	AhTE2552	Aradu.A05	101793380	101793388	ATAAAAGTA	GATTTGAGTTGAGCATGTTGTTG	59.668	CCCCGTCTTATCTCTCTATTCGT	59.998	180	inter-genic
1514	AhTE2553	Aradu.A05	103450061	103450069	TATAAATTT	TTTTCGTCCTCGAAAATTAAAGT	58.439	TTTGCTTTACACCACACTTTTCTC	59.744	165	inter-genic
1515	AhTE2554	Aradu.A05	103824735	103824743	TTATACATA	TCGTCTTTCAGGCTTTATACACTTC	60.188	TTTTGATCATGCACCAGTATTGA	60.37	184	inter-genic
1516	AhTE2555	Aradu.A05	104640572	104640584	ATTATTATAAGTG	TGTGATTTGTTTTGTTACGTCAAT	58.527	ACGACGACGACGATAAAGATAAA	60.036	173	upstream
1517	AhTE2556	Aradu.A05	104677891	104677900	TTTTGTTTTA	TCGATAACAAATGATAATCGAGGA	59.837	ATTGTCAGCGCCTTAATCTTTTA	59.347	144	intron
1518	AhTE2557	Aradu.A05	105605715	105605723	ATTTCAATT	AACCTTCAATTTTCACCTCATCA	59.864	AAAGATGAAGCCAACGTACCATA	59.912	145	inter-genic
1519	AhTE2558	Aradu.A05	106958533	106958541	TTTGTTTTT	CCAAATTAAAGGGAATGAAAAGG	60.058	TGCATTTTAGATTAGATGTTCTTGG	58.809	112	inter-genic
1520	AhTE2559	Aradu.A05	107622130	107622138	TTATTGGAA	ATTAAATTTGTGCAAGTTGGTGC	60.284	TAATTATTGGGGCTGAAACATCA	60.538	139	inter-genic
1521	AhTE2560	Aradu.A05	107712828	107712837	AATAACAAAA	ATAAACCCCAAGTCCCAAGAATA	59.962	GAGTGCATTATAAAGTCCCAACG	59.912	133	upstream
1522	AhTE2561	Aradu.A05	108763439	108763447	TTGTTCAAA	CGAACTTGTTCACATTTGCATTA	60.048	CTGCTAGCTTTGCTTTGTATGGT	59.985	168	intron
1523	AhTE2562	Aradu.A05	109215232	109215240	TTTAAAGTT	AGGAGCGAAAGGAAATTAAGAGA	59.881	GAAAAGCAAGAATGCACCTTAGA	59.912	175	inter-genic
1524	AhTE2563	Aradu.A05	109279325	109279333	TTCTTTTAA	ATTCCTAATATCCCTGCCAGAAA	60.171	CAGCCCTATAGACATCATTCCAG	59.994	112	inter-genic
1525	AhTE2564	Aradu.A05	109283249	109283257	ATAATGTAT	GACTCGCATTTACATCAACATCA	60.017	ACAATACACCCGGAATCTGTATG	60.014	131	intron
1526	AhTE2565	Aradu.A06	143493	143501	TTCATTTAT	GCTTTTCCAATCCTACCAATACC	60.089	TGTGTGAACAGTGTAGAAATGGG	59.944	187	inter-genic
1527	AhTE2566	Aradu.A06	1131306	1131314	TATGCATAA	GGGCTAATTTTAAGGAGAAGAAGG	59.995	TGATTATGGTGTGTGTGTGTGTG	60.252	176	UTR
1528	AhTE2567	Aradu.A06	1598700	1598708	TTTTCATTA	TGCAGAGATGAAACAGCTAGTGA	60.204	TCACAAGGCTATGTGTGTTTTCTT	60.095	132	inter-genic
1529	AhTE2568	Aradu.A06	1844349	1844357	TTATTTATA	GTGTAATAAGGTTCTGCCCTGTG	59.941	AAGGGTCTCAAATTAAGGAGCAG	60.134	157	inter-genic
1530	AhTE2569	Aradu.A06	1858452	1858460	CTATATATA	ATCATTATCATGTGGTTGCCTTC	60.095	CATTCATTCTCATCATCACTCCC	60.707	168	inter-genic
1531	AhTE2570	Aradu.A06	2309159	2309167	TTCAACTAA	TTCCATTCCATTTTGAATTTTTG	60.044	TTCCCAACATTGTTTCATATTCC	59.943	185	inter-genic
1532	AhTE2571	Aradu.A06	2476903	2476911	TTTTTTTAA	AAAGAGATGAAGGCAATGTGAAA	60.122	TTTACTTCCGTCAGCCATAGTTC	59.68	152	inter-genic
1533	AhTE2572	Aradu.A06	2647195	2647203	TTTACTAAA	GTTCAGATAAAAGCCACACAAGG	60.048	TTGGATAATGTTAGAGAACCAAAAA	58.266	190	downstream
1534	AhTE2573	Aradu.A06	3188678	3188686	TTAAAAGAA	TCAACGTCAATGACATCAGAAAC	60.03	TTTAATTCTAACACTGCAGCTCG	58.777	134	upstream
1535	AhTE2574	Aradu.A06	4986203	4986211	ATAATCGAA	TATTCCCTTTGAGTTTTGCATGT	59.891	TATGCCAGAGTTGTTGAGACTTG	59.434	196	upstream
1536	AhTE2575	Aradu.A06	5122371	5122379	ATTTTATAA	ACTCCACTCCCATCTCTCTTTTC	60.123	GGGAATGATGTAATCAGGTGGTA	59.959	181	inter-genic
1537	AhTE2576	Aradu.A06	6255416	6255424	TTTTCTAAA	TCAATCGAAGCTAAATCAATCAA	58.884	GGTTGTCTTGAACTTCCATGAAC	59.899	172	downstream
1538	AhTE2577	Aradu.A06	7278950	7278958	TTAATATAA	CCCCCAAGTTGCTTTCTATCTAT	59.881	TAAGTAAGGTGGGGTTGATGAGA	59.879	110	UTR
1539	AhTE2578	Aradu.A06	8190288	8190296	TAATATAAT	TTTGACTGATATGCTTTTAGTTCCC	59.924	CACAAGCTAGCCTTACTCCACAT	59.854	158	intron
1540	AhTE2579	Aradu.A06	8516448	8516456	TTATTTTAA	TCATCCAGCAGTTGTCACATTAT	59.513	TCATGTTGAGCCAAATAAAAGGT	59.891	121	inter-genic
1541	AhTE2580	Aradu.A06	9152698	9152706	TTTGTATAA	ATGTCATGGTGTACGGTTTCTTC	60.165	CCTCAAAGTTGGTCACTGTCTTC	60.195	111	upstream
1542	AhTE2581	Aradu.A06	11047536	11047544	TAAATATAA	AGCCAAAGGATTGTTGATAGGTC	60.707	CATTGCAAAACCAAGGAAAATTA	60.215	159	inter-genic
1543	AhTE2582	Aradu.A06	11405752	11405760	AAGTTTTAA	TCTTTGGATTCTCATCTTGAAGC	59.849	GTTGCATGTATGACACAAAAAGC	59.576	181	inter-genic
1544	AhTE2583	Aradu.A06	12554579	12554590	ATAAATAAAAAG	CGGTCAATCTTTACTACTCCACG	60.062	TCTCCACACTGGAAAAATGAAAT	59.864	133	upstream
1545	AhTE2584	Aradu.A06	12554660	12554668	ATGCCAAAT	TTCATTCCATTTCATTTTTCCAG	60.168	CCAGTTATTTCAAGAGCATGGAG	60.136	188	upstream
1546	AhTE2585	Aradu.A06	12973036	12973044	ATTTTAAAA	TCTTTAATTTAGCCCGTTTCAAT	58.345	ACGAAGGTAGGACTCCAATTCAC	60.756	199	intron
1547	AhTE2586	Aradu.A06	14389732	14389740	TTTTTGAAA	TGGGTTATCTCATTCTCCATTGT	59.717	AAGGGAAATTCAGTTGACAGACA	60.026	116	intron
1548	AhTE2587	Aradu.A06	14490343	14490351	TAATGATAA	AAGGTGGCTTGCCTATTATCTTT	59.576	CCCTCAGTGCAAGACAATAATTC	60.014	186	inter-genic
1549	AhTE2588	Aradu.A06	14926838	14926846	ATTATATAT	CTTGGTTTTCATAGGTTGCAGTC	60.048	GGCTTGGTATACACTTGTCCTTG	59.941	195	UTR
1550	AhTE2589	Aradu.A06	15231142	15231150	TTACAACTA	TAGATGTTTGCAATGGTCAACTG	60.046	AAATGGGGTCAACTTGCTATGTA	59.786	138	inter-genic
1551	AhTE2590	Aradu.A06	15711395	15711403	ATAATAAAT	CCCAGTTCCATATTTCTGTTGAA	60.223	CCATTCAACTTTGTTTCGAGAAG	60.149	178	upstream
1552	AhTE2591	Aradu.A06	15821950	15821958	AAATCATTA	TTTTGTTGGTTTAGGATTAGGCA	59.892	CATCTCTGAAAGCTGCTACACAT	58.69	152	intron
1553	AhTE2592	Aradu.A06	15839040	15839048	ATTAATTAT	CACGTGCTTCATGTTTTATTGTT	59.11	CCCTATTTGGATACGGAAGAATC	60.051	142	inter-genic
1554	AhTE2593	Aradu.A06	16438568	16438576	TATCATATT	GCAAAACCACCATAAATACCAAC	59.553	CTATTCAACGAGCTTTTGATGCT	59.932	200	inter-genic
1555	AhTE2594	Aradu.A06	17547588	17547602	CCACCTTTTTTTTTT	ACTGTATCACCCAATAACTGCCC	61.338	AAGCTTAGGTGTGATTCGGTAAA	59.236	197	upstream
1556	AhTE2595	Aradu.A06	17780446	17780454	TTCCAAAAA	GTTTCTTTTCTAAAGGAGGCTCG	59.913	TAAAACGCACGATACGATTTTCT	60.038	129	inter-genic
1557	AhTE2596	Aradu.A06	17890566	17890574	TAAAATGAA	ATATTGACAACGCACAGTGAGAA	59.691	AGGGGAAGCTGTGTATGTGAATA	59.906	150	inter-genic
1558	AhTE2597	Aradu.A06	19791230	19791238	TTTTATTTA	CTATGGGGATTTAGTCCCACAAC	60.802	AATCACAAAGTGCCTTTCACAAT	59.926	197	inter-genic
1559	AhTE2598	Aradu.A06	24230619	24230627	TAATGTCAA	TTCTTATCAGATGATGAAAGCGA	58.979	ATGCACATGACATGATTCAGAAC	59.88	124	inter-genic
1560	AhTE2599	Aradu.A06	28354648	28354656	TTACAAGTT	TCCTACTCCTACTCCCACTCCTC	60.137	TTGGTGTTGTTATTGGTGTTAGG	58.842	155	intron
1561	AhTE2600	Aradu.A06	40152452	40152460	AAAACAAAT	CTTCACTCGGGGTTAAAAGGTAG	60.38	GAGTTTCAAGCCTCAGATTGCTA	60.035	104	inter-genic
1562	AhTE2601	Aradu.A06	43074940	43074948	TATATATAT	TATAAAGAGTTTGGATCTCCGGC	60.772	CAATTGCATGGATCTTCACACTA	60.011	132	downstream
1563	AhTE2602	Aradu.A06	65720811	65720819	AAAACTTTT	TGATGTCCTCGATTATTGTGTCA	60.38	CACAATGGTAATGTTCAGTCAAAA	58.965	159	inter-genic
1564	AhTE2603	Aradu.A06	70415440	70415448	TAAAAAATA	ATATGTGCAATTGAGAAAAGGGA	59.857	TCCTGAATTGTATTTGATATGAAGTCT	58.647	170	downstream
1565	AhTE2604	Aradu.A06	73045593	73045601	AAGCCTTTA	AATGTATTGGTTTTGGTTAGCAAT	58.054	GAGGAGGGAGGATCTTGAATAGA	60.048	135	inter-genic
1566	AhTE2605	Aradu.A06	74770827	74770835	TTAATTATT	GCACACACAAATATGGAACTTCA	59.919	TTGTTAGATGTTGAGTCACGGAA	59.663	147	inter-genic
1567	AhTE2606	Aradu.A06	76581604	76581612	TTATTTTGT	GGAACCTTCCTGTTTCAAAAGAT	59.874	AAGCCCTAATGACTTGTATGCAG	59.7	196	inter-genic
1568	AhTE2607	Aradu.A06	79320931	79320939	ATAACTTTT	ATAACAGGCGCTTCCTTTTTACT	59.728	AGAGGAGCATTTTGGACTTTTTC	60.121	161	inter-genic
1569	AhTE2608	Aradu.A06	81556892	81556900	AATAAATTA	TGGTAAAAGAGAGATCCTCAACAA	59.304	CTTCTTCAAGTTGGACACCAAAC	60.061	184	inter-genic
1570	AhTE2609	Aradu.A06	84761347	84761355	AAGTAATAA	ATGAATAAATAAAGACCACCGGG	60.302	TGATGACGATGGATGATTGATAA	60.168	183	inter-genic
1571	AhTE2610	Aradu.A06	84881444	84881452	TTTTTGCTA	CTCTTCCATGCTTACAAACATCC	60.014	ACCCATGATTGATGAGAGAGAGA	60.088	182	upstream
1572	AhTE2611	Aradu.A06	86324334	86324342	TTATTATTA	TGGATTATAGCAATGATGGAACA	59.336	TTTGATATCCACACAAATGCGTA	60.252	166	UTR
1573	AhTE2612	Aradu.A06	86732468	86732476	TTCAATCAA	AGCCTGGTTATCTTGTAGTGCAT	59.234	ACTTTGATTGCTTGGTTTGTGAT	59.926	143	downstream
1574	AhTE2613	Aradu.A06	89204517	89204525	TTGTAGATA	TTATTGTTTTTCCATCGTTGGTT	59.652	CAAAGAGAAACTGTTGGAATTGG	60.022	184	inter-genic
1575	AhTE2614	Aradu.A06	90044260	90044268	AAAAATAAT	CTGCAAAATACACTTGTCACCAA	60.082	TATGCCTTTCAATTAATGGTTGC	60.21	131	UTR
1576	AhTE2615	Aradu.A06	90692611	90692619	ATAATAATA	CTGTGTTCTTGTGAAAAACCCTC	60.061	AAATTTGCCAATTATAACCTCCC	59.518	196	intron
1577	AhTE2616	Aradu.A06	92657948	92657956	ATTTAATTA	AGACGGTTGATTGTTGAAAAGAA	60.028	GGCCGAAGAAGTTTATTTTTGTT	59.906	150	inter-genic
1578	AhTE2617	Aradu.A06	95190901	95190912	ATTAATTTAAAG	CAGTAGGTGCTTCAGATTTGGAC	60.178	TGGAAGTGGAACAGTCTTCTTTT	59.309	158	inter-genic
1579	AhTE2618	Aradu.A06	95246038	95246046	TTTTATATA	TTCCATTCTTCATCTAATTCCCA	59.795	GCTATCCCTTTATATTAATTGGTGA	57.03	191	inter-genic
1580	AhTE2619	Aradu.A06	95991930	95991938	AAAAATAAT	AATTGTTGGATGCTATGTTACGG	60.141	GAAAGTCGGTGTTACTGTTCTGG	60.082	163	inter-genic
1581	AhTE2620	Aradu.A06	96857258	96857266	CTCTCATAA	ATCAAACTCGTAGCAATGGTTGT	59.947	CACACACTCACCACACTTAAAAA	57.792	120	inter-genic
1582	AhTE2621	Aradu.A06	97297221	97297229	AATTTTTTT	TGTCCTCTCAAAATGAGAAATGG	60.469	TTCCATGTCCTTCATCGATATTC	60.164	177	downstream
1583	AhTE2622	Aradu.A06	97370880	97370888	TTATTTTAT	CTCATTGGAGAATTTGGAGTACG	60.008	TACTCGTGTCTCCCCAACTTTTA	60.042	119	intron
1584	AhTE2623	Aradu.A06	97423497	97423505	TTATTTTAT	TTTGAATTCATTGGAGAATTTGG	60.168	AAAAGAATGAAATGGTCACATGG	60.102	182	intron
1585	AhTE2624	Aradu.A06	97632368	97632376	ATACATATA	TAATATCAGTGGCAGGTTTTGCT	60.036	TCACACATACGAGCTAAGGTCAA	59.821	176	intron
1586	AhTE2625	Aradu.A06	97636440	97636448	TTAATTTAT	ATAAAGAGAGAAGGGAGAGGGGT	59.98	CAAAACGCTCAAAGAAAAGAGAA	60.043	170	intron
1587	AhTE2626	Aradu.A06	100548385	100548393	ATTTTTTAT	GGATCATCACAAAGCAAGGATAG	59.979	TAGTTCATGTTGTGTTGTTTGGC	59.955	196	downstream
1588	AhTE2627	Aradu.A06	101227635	101227643	TTTGTTTAA	TGGTACATAAAAGGTTCTGGGATT	60.007	TTCATGTCGACTACAGATTACCG	59.167	180	inter-genic
1589	AhTE2628	Aradu.A06	101846306	101846314	TTCTAGTTA	TCTAAATTATTACCAGAGACCGGG	59.776	TGTCAGTAGCAGAAAATTTAAAAAGAA	59.079	149	upstream
1590	AhTE2629	Aradu.A06	102064600	102064608	TTAAAGTTT	CCATTTTCTTGATACCAAACTCG	59.886	GCTTATGCGAGTCTTCACCTAAA	59.932	197	intron
1591	AhTE2630	Aradu.A06	102264036	102264044	AAACTTTAA	GCTTATGCGAGTCTTCACCTAAA	59.932	CCATTTTCTTGATACCAAACTCG	59.886	197	intron
1592	AhTE2631	Aradu.A06	103734516	103734524	ATAAAATAA	AGCTCCCTGTGACTCTGTTCATA	60.316	TAATGGCACCATCATTATTCTCC	60.055	196	UTR
1593	AhTE2632	Aradu.A06	104980049	104980058	ATATAAAAAA	GTGATGGAATCATGGAATCAAAT	59.908	TCACAGTCATCTATACATGGGACA	59.383	163	upstream
1594	AhTE2633	Aradu.A06	105975583	105975591	AAAAAATAA	ATGCATTGTGTTTGTTGAAAATG	59.793	TCACGACATAAATTTTCGTTGAC	59.046	114	inter-genic
1595	AhTE2634	Aradu.A06	106841114	106841122	TTATTATAT	TGGAGCATGAGACATGGTAGAAT	60.89	ACTTTTGAGTACGACAAATCCCA	59.92	154	inter-genic
1596	AhTE2635	Aradu.A06	107196336	107196344	TTATATAAA	TCTGCAGTATCCTAAATTCCACC	59.515	GGATTCCCCCTATTTATGTGAAC	59.813	132	inter-genic
1597	AhTE2636	Aradu.A06	107396559	107396567	TTATATTAA	TTTTTCTTTCACTTCTTGTTTTTG	57.003	GAACACAAATTTTTATACACAACACAT	57.654	170	inter-genic
1598	AhTE2637	Aradu.A06	107834668	107834676	TAAAATAAA	GGGGTGAGAGTTTTGTAAAATGA	59.403	TGGGATTATTGACCCAATTATGA	60.261	181	inter-genic
1599	AhTE2638	Aradu.A06	108773355	108773363	TAATTGTAT	AGAGAAATTTGCTTGCATCATGT	60.15	TTGGACCACTTGATAACAAAACC	60.136	183	inter-genic
1600	AhTE2639	Aradu.A06	109007740	109007748	TTAAATTAA	TGGTGGTGATTTCTGTTCTTCTT	60.026	ATGTGAAGCTTTCGAAGGAGGT	61.489	178	upstream
1601	AhTE2640	Aradu.A06	109641224	109641232	TTTAAGTTC	TGACATAATTTCCTGTGGCTCTT	60.014	AAGATGAACAACTGACTTGACACAA	60.123	112	inter-genic
1602	AhTE2641	Aradu.A06	110398781	110398794	GAATAATGAATGTG	TGTGAAGAAAGTACTACCAAAGTGA	57.286	GCGTGATATTCTACACTCAACCC	59.912	196	inter-genic
1603	AhTE2642	Aradu.A06	110465524	110465532	TATTGAATA	AATTATCTCAGCCTATCACTGCG	59.791	TCGTACAAACAAGTCTTAAATACGAGA	59.708	200	upstream
1604	AhTE2643	Aradu.A06	111110544	111110552	ATAAAAAAA	CCGGTCAGAGTTTACACTTTACAT	58.698	GAAAGGGATAAAGGGAGTTGAAA	59.842	147	inter-genic
1605	AhTE2644	Aradu.A06	111265212	111265220	ATTAATTAA	ATAGCCTCTCATCATATTGCAGC	59.761	TAGTGACCATCAATGAGAATGGA	59.443	169	inter-genic
1606	AhTE2645	Aradu.A06	111310000	111310008	TTCTCCAAA	ATGATAGCCCTCATTATGCAGAT	59.012	TTGACCAATTGATTCCTGAGACT	59.99	110	intron
1607	AhTE2646	Aradu.A06	111363994	111364002	ATATTTAAT	TTGAATGTTACTCTACGTCACAGG	58.387	TTTTTGTACCTCCTTAATCACTCA	57.119	197	inter-genic
1608	AhTE2647	Aradu.A06	111788028	111788036	TCTTTGGAA	AATGGTATTAGTGCAAGTCGCAT	59.938	TTCAGACACATATGTAACACGGC	59.94	177	inter-genic
1609	AhTE2648	Aradu.A06	111993548	111993556	AAAAAAATA	TGTTGCTGTGACATCTCTTGAAT	59.795	GCCACTTCAAAAATGAATTATGC	59.87	155	inter-genic
1610	AhTE2649	Aradu.A07	275625	275633	TTTTTTAAT	TAGAAGTAGCAGTGTGGTTTGGG	60.569	GTAGAGACTGAGGGGTGATGATG	60.009	138	intron
1611	AhTE2650	Aradu.A07	331284	331295	ATTATATTATAG	GTTTCCGATGGAAATTAGTGATG	59.729	TGGATAGGTGGTCCTCTAGTGAG	59.646	195	UTR
1612	AhTE2651	Aradu.A07	379081	379089	TTATCATTA	AACTCTACCTCTCGTCTCCTTCG	60.426	TTGCTCTCAGCATGAGTATTACG	59.571	195	upstream
1613	AhTE2652	Aradu.A07	379799	379807	TTTTGAGAT	CCACATGGCGACTCTACAAATA	60.018	CCACATTTCCATCCACTTGTTAT	59.994	165	inter-genic
1614	AhTE2653	Aradu.A07	580662	580670	TTATTGCAA	GGCATGCTGTTTTTCAGTTTAAT	59.574	AATCTTTCTCACATTGACATGGG	60.235	126	exon
1615	AhTE2654	Aradu.A07	930816	930824	ATATACAAA	TCAGTGTGCCAACATAAAGTGAG	60.218	ATTCATGAGATACGGAAGATTGC	59.481	138	upstream
1616	AhTE2655	Aradu.A07	1158948	1158956	ATTTTATAT	TTCTGTCCAAACAAAAGAGAAAAA	59.345	CAATGTGCCGGCTATTTTATTTA	60.218	152	downstream
1617	AhTE2656	Aradu.A07	1209494	1209502	TTTAAAAAA	CGTAGCTTGCACTTGAAAAAGAT	59.965	GCACTGAGCAAACTTGGTAGATT	59.839	146	inter-genic
1618	AhTE2657	Aradu.A07	1869163	1869171	ATTGAAAAT	CTTCACCACCTTCCTCTTTCTCT	60.279	ACAAGGTTGTGCATGTTTCCTAT	59.818	132	exon
1619	AhTE2658	Aradu.A07	1908754	1908762	ATTGAAAAT	CTTCACCACCTTCCTCTTTCTCT	60.279	AGGTGCATTAAGGGTCCATATTT	59.988	195	exon
1620	AhTE2659	Aradu.A07	3867123	3867131	TTTCCACAA	TTAGCTTGGTGTGAATGTGACTG	60.218	TAAGATATGGCGAGATCCAAAAA	59.947	151	inter-genic
1621	AhTE2660	Aradu.A07	5717001	5717009	TAAGGGAAA	TTTTGAGACACTTTGTGGAGACA	59.805	TCCCAAAAGTAAAAAGAAGGACC	59.875	134	intron
1622	AhTE2661	Aradu.A07	6530281	6530289	TAGTATTTA	TGTAAACCGTAAAACACTGCAAA	59.62	TGCAATGCAAGTTATGTATGGTA	58.2	160	upstream
1623	AhTE2662	Aradu.A07	7335601	7335609	TTTTCTTTA	ATTAATGAGTCCCAAAGAAAGCC	59.867	TTGTTGTTGGACCCTCTCTCTTA	60.151	149	inter-genic
1624	AhTE2663	Aradu.A07	7638854	7638862	TTATAATAA	TGCACATACACTCTTGATTAGGTC	58.339	TGAAAATTTTGGCACTTGAGAAC	60.495	189	inter-genic
1625	AhTE2664	Aradu.A07	7672816	7672824	TTAAATAAT	ATATATGGCTTTGGCCAATTGTT	60.76	TCTAGCAAGCAAATGCAACATTA	59.93	119	upstream
1626	AhTE2665	Aradu.A07	8043547	8043555	TTCTTGGAT	CATTGTGTTCCATCACTTTCTCA	60.023	ATGCTGTCAAACAAATTAAACGG	60.276	175	inter-genic
1627	AhTE2666	Aradu.A07	8076868	8076876	ATTTGTTAT	AAGTATCGGGCTTATCCATTTGT	60.108	ACATCCTTGGACAAACGTAACAT	59.688	195	intron
1628	AhTE2667	Aradu.A07	9600698	9600706	TTTTATTAA	GCAAAGACTTCTAAGGGGACATT	60.018	TAGTGGAGTATGATGCCCTGTCT	60.033	147	UTR
1629	AhTE2668	Aradu.A07	10978567	10978575	TTTCATGAA	TTGCCTATTTTGCTTTTGGTATG	60.353	CCCCTACCACCTCCTAATACAAC	60.011	157	inter-genic
1630	AhTE2669	Aradu.A07	12211103	12211111	TATATTTTT	TGCCTGTTTCTTTCATCACTTTT	60.156	TTTACACAGAGATGCATGGAGTG	60.183	105	inter-genic
1631	AhTE2670	Aradu.A07	12729933	12729941	ATTAAAAAA	GTAGAGACTGAGGGGTGATGATG	60.009	TGTGGTTTGGGGTTTTAAGTAGA	59.795	126	intron
1632	AhTE2671	Aradu.A07	13310275	13310284	ATTATTTTTT	AACCATTCATGATGACAAGAAAAA	59.758	CAATGATTGATGGACAAGCACTA	60.011	172	inter-genic
1633	AhTE2672	Aradu.A07	13653129	13653137	TACTTTTAA	TCACTGATGCCATCTGATCTCTA	59.851	TGAAGTCCTTAAGTTGGATTTTCA	59.203	137	downstream
1634	AhTE2673	Aradu.A07	14144212	14144220	ATATATATA	TGATCCGGTTCTAATTGAGAGAG	59.733	GACTTTGGGACTTTTGGAGTTTT	59.908	174	upstream
1635	AhTE2674	Aradu.A07	15606871	15606879	TTATTTTAA	TTGACTTTAGTTGACTACCCCTCT	57.631	TCTACCGCATGATTTCTATTGGT	59.877	141	inter-genic
1636	AhTE2675	Aradu.A07	17076158	17076166	TTCAACTTT	TAATGTGTGCATTTACATTTGGC	59.787	GGCACCATCAAGTATGGATGTAT	59.986	174	inter-genic
1637	AhTE2676	Aradu.A07	17193484	17193492	AAATTAAAA	TGTGTATCTTCAAAAAGAAAAAGGC	60.053	ATGAGGACAGAGAACAAGCTACG	59.957	130	inter-genic
1638	AhTE2677	Aradu.A07	17652793	17652801	ATTTTTTTT	GGTTACGCTTTGATGATGAGTTC	60.021	ACAAAAGCGTGTCGTAAATTGTT	59.985	198	intron
1639	AhTE2678	Aradu.A07	18941037	18941045	TTGGACAAA	GTCACATGAAAAAGCAGTGTCAA	60.204	AGCACTAGCAGTAGGTGAGGTTG	60.013	159	inter-genic
1640	AhTE2679	Aradu.A07	19077967	19077975	ATATAATTA	CACAATTCTGAACAGCAATATACCA	60.295	CTCTGTTTCTTCAATGCTTGCTT	60.069	132	inter-genic
1641	AhTE2680	Aradu.A07	21136407	21136415	ATTATAAAT	TGTTAGTTAATGGGATGGCTTGT	59.786	ACACGACCATTAGGATAAGGACA	59.776	165	inter-genic
1642	AhTE2681	Aradu.A07	21142930	21142938	TTCCAATAA	ATGGAATGAATGAGTGGAATGAG	60.201	TGCCTAGGATGATGGTTCATAAG	60.338	193	exon
1643	AhTE2682	Aradu.A07	23702882	23702890	TTAAAAAAA	ATGTTGCTATAGCTTCGCTGAAC	59.958	TATATTGCCCTTCTCATCTCCAA	59.943	200	intron
1644	AhTE2683	Aradu.A07	27653755	27653764	TAATTTTAAT	GGCATGTCCTTATTTTGTCCATA	60.089	GATTAGGAACAGAAGCGCATAAA	59.781	180	inter-genic
1645	AhTE2684	Aradu.A07	34339213	34339221	TTAATATAA	TTGTTGATCCTTTAACATTCTTCA	57.875	CAGGTACCTCTTTCATTTACGGA	59.548	166	intron
1646	AhTE2685	Aradu.A07	34725569	34725577	TTCAGATAA	TCTTCGAGTTTGTGTGAAGAACA	59.944	TTTTCGAAGTTTGCAATTTGACT	60.154	175	UTR
1647	AhTE2686	Aradu.A07	34751602	34751611	TATTATTTTA	TCGATTCGGATATGTTCGATTTA	60.631	GAAAATGAACCAGAATTTTGTGAA	59.416	146	intron
1648	AhTE2687	Aradu.A07	34896805	34896813	TTATTATTA	GCATTGACTCTTCTCCAAATAGC	59.411	AGGCATCTGACACAAATAAAGGA	60.014	200	inter-genic
1649	AhTE2688	Aradu.A07	34929743	34929751	TTACTAAAA	ATGGGGTAGCTGACCTAAGATTC	59.88	GGGAGGAAAGAAATATGGAGTGT	59.734	200	intron
1650	AhTE2689	Aradu.A07	37748851	37748862	ATTTTTTTTTTG	GTGGCGAGTTTTAATTTGTCGTA	60.398	TCACGTTTCTAAACATCTTGGCT	60.176	128	intron
1651	AhTE2690	Aradu.A07	43353518	43353526	TTTATCTAT	TGTGGATACTAATACAACATCATCTCA	58.938	GGTTTTCAATTTCTTTGACACTTG	59.119	193	upstream
1652	AhTE2691	Aradu.A07	55514830	55514838	ATAATAATA	TGCCATCTTAATCTTGTCGTGTA	59.661	GCTAGGGAATGTTGTTTGTTTGT	59.467	118	inter-genic
1653	AhTE2692	Aradu.A07	60297841	60297849	TTTAACAAA	GTCTAGGAGGTCAGCAGATTTTT	58.115	AAGTCATGTCAAAGAAATGGCAG	60.528	193	intron
1654	AhTE2693	Aradu.A07	61355541	61355549	AATTAAAAA	TTGTACTCACATAAAAGGACAAGTAGC	59.293	TGAATTTTTCATTATCTGGACCG	60.187	121	upstream
1655	AhTE2694	Aradu.A07	62484955	62484963	ATAAGATAA	GCTTTCAGTTACCAAATGTCCAC	59.926	GATTCTACCGAATTTAAGTTCCAA	57.883	194	inter-genic
1656	AhTE2695	Aradu.A07	64131023	64131031	TTATTCAAA	TCTCTTGCTTGAACTTTGTGTGA	60.081	CATGAATTGATTTGTTTAGCAGG	58.687	168	upstream
1657	AhTE2696	Aradu.A07	67315004	67315015	CATAAATGTTAA	AAACACTCTCAAGCCATTCATGT	60.054	TTATTGAGATTAGCAGGGACGTG	60.495	138	inter-genic
1658	AhTE2697	Aradu.A07	70083003	70083011	TTTTTTATT	GGATCGAGTTGTCAATAGAGCAT	59.634	ATTACCACCTACGAATCCAACCT	60.018	142	inter-genic
1659	AhTE2698	Aradu.A07	70749920	70749928	CTCAATTTT	TGTGGTACAGATTGGTGGTAATG	59.663	GACGCATCACTGTATATTCCACA	59.903	103	upstream
1660	AhTE2699	Aradu.A07	70766235	70766246	ATTAATTATATG	GCATTCTTATGATTGTCATTCCC	59.698	TCTTAATACCAAATGCCCAAAGA	59.858	165	upstream
1661	AhTE2700	Aradu.A07	70818081	70818089	TATTATTAA	TATTGGATCCATCTCAATTTTGG	60.029	TTGCATCACTACTGCACAAAATAA	59.724	166	upstream
1662	AhTE2701	Aradu.A07	70822695	70822703	TCCCTATTT	AGCTGTTGTTTCCTTTCATGTTC	59.688	CTTTATTGTGATGGAGTGGGAAG	59.879	124	UTR
1663	AhTE2702	Aradu.A07	70840177	70840185	TTAAAAATA	CGAGAAACGTTTGTTCAGGTATC	60.048	CCCACCAAGCATAAAAAGACTAA	59.564	168	intron
1664	AhTE2703	Aradu.A07	70906047	70906055	TAATTTGTT	CAGGACTCACTAATGAAGACATGAA	59.703	TTTGGAAGTTTATCAATCACTACTCTG	59.235	175	upstream
1665	AhTE2704	Aradu.A07	70931160	70931168	TTATATATA	TGAAGTTAGCATTAGCAGCATCA	60.055	TCTGGGTGACACTTTTGACTTTT	60.061	189	inter-genic
1666	AhTE2705	Aradu.A07	71290334	71290342	TATTTACTT	CAAGTTTCACCACTTCAAAATGC	60.9	TGTGTTGTCACCTGTTTTATTCG	59.949	159	upstream
1667	AhTE2706	Aradu.A07	71629465	71629473	TTTTATATA	TTGGGCATCAATATCCTCATAAT	59.564	ATAAAAAGAGCAGGGTTCCATTC	59.867	200	intron
1668	AhTE2707	Aradu.A07	71824526	71824534	TATATTATA	GTGGTTTTGATTGCTTTGTCTTC	60.035	ATTAGCAATTGAGGACATTGGTC	59.389	128	inter-genic
1669	AhTE2708	Aradu.A07	72014939	72014947	TTTATTAAT	ACTAACAAGATTTGCGGTTGTGT	59.982	AGGTAACTGTGCCATTTGAGTGT	59.978	196	upstream
1670	AhTE2709	Aradu.A07	74247337	74247345	ATAGATAGA	GCCTCAGGAATTCTTGGTTAGTT	60.018	ATGCTAACTCCTATTCTCCTGGG	59.998	126	inter-genic
1671	AhTE2710	Aradu.A07	74374208	74374216	TTAAAAGAA	CCAAAAACAATAATAAAAAGTACAACC	57.831	AAATCCAAATGAATCGTTAACCC	60.29	179	inter-genic
1672	AhTE2711	Aradu.A07	74936250	74936258	AATAATTAA	TTTTATGCTGGAAATGACACCTT	59.891	AACCAGGGTTCTGTATTTTGCTT	60.274	197	inter-genic
1673	AhTE2712	Aradu.A07	75762852	75762860	TAAATTAAA	TAAAGAAATGGTGGCAAAAAGAG	59.667	TGGTGTCTGAGTTTGATTGAATG	60.023	191	intron
1674	AhTE2713	Aradu.A07	77253236	77253244	AAAATGAAA	TCCGAAGAATCATATTGTGTGAA	59.465	AGGTTGTTAGGAATAGCCTCCTG	60.031	130	downstream
1675	AhTE2714	Aradu.A07	77819322	77819330	TTAAAAGTA	TTTTGTTTGTCTTGCTTTGGAAT	60.03	TAAAATGGTTCAATGATGGGTTC	59.943	195	upstream
1676	AhTE2715	Aradu.A07	77958386	77958394	ATATGTAAA	TCCATGAAGTTTTAATCGCTTGT	60.017	AACCAAAATCAAAACAGCATCC	60.224	153	downstream
1677	AhTE2716	Aradu.A08	343470	343478	TTGAGATTT	GCTCGTGTTTGACATTATGGATT	60.258	TTACTGCACGCTCCTTTATAACC	59.712	155	inter-genic
1678	AhTE2717	Aradu.A08	1028422	1028430	TTAAACCAA	ATTAAATAGGTCCCTTCCAAGCA	60.202	ATGGCTAAAGATGGCCTTTACTT	59.576	117	inter-genic
1679	AhTE2718	Aradu.A08	1123086	1123094	TAAAAAAAA	GCGTATAGGCTGTTCAATAATGC	60.031	GCGTATTAAGTTTTGGAAAAGCA	59.704	116	upstream
1680	AhTE2719	Aradu.A08	1481199	1481207	TTTAATTTT	TCGTTGCACAGAGTAGTCAGTTT	59.111	TGGTGTGGCATAGTATAGAAGGG	60.263	187	downstream
1681	AhTE2720	Aradu.A08	1498289	1498297	ATATTTATA	CGTTATGATCCCTAGTCCCTACC	60.102	GTGAAATTAAATTGATCGCCAAA	60.191	196	inter-genic
1682	AhTE2721	Aradu.A08	1558893	1558901	ATAGATTTA	ATGTGTAATAATGCTCTTGCGTG	59.223	ATAAACCTGTGCTCGATCCAATA	59.877	120	intron
1683	AhTE2722	Aradu.A08	1689526	1689535	ATTATTATTA	TCAAGTGGCCACAAAAGAAAGTA	61.015	AAAGCTAGGTTTACGTTGAATGAA	58.516	114	intron
1684	AhTE2723	Aradu.A08	3553756	3553764	AATGTATTA	TCAATTACCAATTGCTCTACAAGT	57.142	AAGTTGCTGCCGTTGTTACTATT	59.3	130	intron
1685	AhTE2724	Aradu.A08	5411131	5411139	ATTTTTTAT	AAAGTCATCTCAAGTTAGCCACG	59.833	TACGGGTATTACCAACGAGAAGA	59.906	155	inter-genic
1686	AhTE2725	Aradu.A08	5927838	5927846	ACAAAAATA	AGGGACTGAGATATTGATTGGCT	60.342	TTTTTCCCTATCATATAAACTTTTGAA	57.949	179	upstream
1687	AhTE2726	Aradu.A08	6153814	6153822	TAAAAAGAA	CTTGATGTGACCAAGTTTGTGAA	60.06	GAGAGGCACATGCCATATCTATC	59.971	194	upstream
1688	AhTE2727	Aradu.A08	6245320	6245328	TTCAATTAA	ATATGTCCATTGTAGCTTGGGAA	59.75	AAGCTTTATTTGTGCCACTGTGT	60.109	164	inter-genic
1689	AhTE2728	Aradu.A08	6760556	6760564	TATTCTCTT	CATCCATCTGTATCTGTATGCGA	59.996	CAATTCCCATAAATATGCATGTAAC	58.688	148	inter-genic
1690	AhTE2729	Aradu.A08	7600448	7600456	TAAGGAATT	GGAATAAACTTGGATAAGGTGGG	59.962	GAAGAGTGACGGAGTGAGTGAGT	59.97	170	upstream
1691	AhTE2730	Aradu.A08	8286225	8286233	TTCTATGAA	TGTGTGTGTGTGTGTGAGAGAGA	60.462	TGACTTATGAATTTGACAGTCCG	59.144	130	upstream
1692	AhTE2731	Aradu.A08	9648514	9648522	TTAACTAAA	AACAGAAAGGGATCACTTGACCT	60.395	TCAAGTAAGAAGAAAAGACCCCC	59.992	149	inter-genic
1693	AhTE2732	Aradu.A08	9718694	9718702	TAAATTTAA	ATAGGCCTGACAACAGAACAATG	60.419	TTGTGAAGTTGCTTTAGGGGATA	60.01	147	intron
1694	AhTE2733	Aradu.A08	11528411	11528419	TTGATTTTA	AAAAGTGATGCCAGAAACAAAAA	60.03	CAAACAAGCTCTAAGAGTCCCAA	59.935	160	inter-genic
1695	AhTE2734	Aradu.A08	12684481	12684489	TTTTTTTTA	CGGTTTGCTGCGTCTATTAGTAT	59.732	CGGTGTCTTTAACGTTGTCATTT	60.314	163	inter-genic
1696	AhTE2735	Aradu.A08	13648821	13648829	ATAATCAAG	CATCCTGCTCCTCTACCTGTCTA	59.914	AAAACTTATGCTTTGGATGCTGA	60.141	191	upstream
1697	AhTE2736	Aradu.A08	13719482	13719490	TACAATAAT	TCGAATGCCTAATAACCACCTAA	59.878	ATCAAGCAATAGTGGCATACGTT	59.938	176	intron
1698	AhTE2737	Aradu.A08	15448399	15448407	ATTAATTAA	GCATGATTGAAGGAAGCTTAGAA	59.877	ATCACTTTTACATTGCCCACAAC	60.163	183	inter-genic
1699	AhTE2738	Aradu.A08	16793025	16793033	TAAATATAA	ATGCTCCCTCCATAATAAACCTC	59.73	AGATGCTCGATCTATTCTGGCTA	59.519	197	UTR
1700	AhTE2739	Aradu.A08	16859427	16859435	TTTTAACAT	TAAAACTTGGATCGGAAGTCAAG	59.654	CAAGGTTCCTGAGAATTCACTCA	60.646	126	inter-genic
1701	AhTE2740	Aradu.A08	18183911	18183919	TATATAAAA	AAGGTACGAAGCAGCAATATCAA	60.16	CATCACCGTAAAGCATTCATACA	59.903	170	intron
1702	AhTE2741	Aradu.A08	22868339	22868347	TCTCCACAA	TCATAATCACGCAACAAAAACAC	59.924	CTCCCTTCTCTTTCTCTTCTTGG	60.002	153	upstream
1703	AhTE2742	Aradu.A08	24372729	24372737	ATAATAATA	ACTTCCACCACTACCAACTTTCC	60.659	AATTCCTGTCTTGTCATGTGCTT	60.054	159	intron
1704	AhTE2743	Aradu.A08	25166297	25166305	TTGTTATAA	CATTGTTGATGTTCCATTTTCAA	59.728	TGTAATCCACTTGAGAGACAGCA	59.928	115	upstream
1705	AhTE2744	Aradu.A08	25331302	25331310	TTTTAATTT	AAACCTACCCATTCACCAACTTT	60.031	ATGCGAAAAAGGTAGTTGGAGTT	60.395	141	inter-genic
1706	AhTE2745	Aradu.A08	25654862	25654870	TTATTATTT	AGCATTACCCCCTTAAATAAACG	59.682	TGATCACCAAAACAAAGGAAAGT	59.9	159	downstream
1707	AhTE2746	Aradu.A08	25676119	25676130	CAATAAATGATA	TAAATCAAATAAAGGAGGTGCCA	59.858	GAAGGGAGACCTAAGGACATGAT	59.852	185	UTR
1708	AhTE2747	Aradu.A08	25926653	25926664	ATTACATTTATG	TCCCTCTTTGAATTTCTTCTTCC	60.063	GTAACTATAATAGCACGCACGCC	60.083	183	inter-genic
1709	AhTE2748	Aradu.A08	26277876	26277884	TATAAACTA	AATGAAATTGAGCTGAGATAGCG	59.897	TAAAAATGTACATGCCTGGTTCC	60.121	180	downstream
1710	AhTE2749	Aradu.A08	26406514	26406522	TTATATTAA	TATCCAAGCCATCAAAGAAAAGA	60.082	TTGTATTGTCACGACACTTTTGC	60.089	122	inter-genic
1711	AhTE2750	Aradu.A08	26893481	26893489	TAATAATAA	ATAAAGTAAGGAATGGTGGTCCC	59.519	AAGACTTGACATAAGCAGCTTCG	60.089	176	inter-genic
1712	AhTE2751	Aradu.A08	27712818	27712826	TTTCCTGTA	CGACTTTTAACCCTTCAGAACAA	59.69	CCATCCTAGACGTACAGCAATTC	60.035	162	UTR
1713	AhTE2752	Aradu.A08	27752776	27752784	TTCTAAGTT	TTTCTTATTTTGATTTCCGGGTT	60.064	TTGTTAAAAGCAAAAGACAAAGTCA	59.436	196	inter-genic
1714	AhTE2753	Aradu.A08	28398774	28398782	AAAAGTTAA	ATGGGAAATGGGAAAAAGAATTA	59.916	TTACACTTGAGGTCCTCTTTTGG	59.677	155	inter-genic
1715	AhTE2754	Aradu.A08	28661297	28661305	ATAAATAAA	AATAAAATAAATGCTGCCCACCT	60.107	TTTGTGTGTGTGTTTTTACCTGG	59.852	157	inter-genic
1716	AhTE2755	Aradu.A08	28741469	28741482	GACATTTAAAAAAT	CTGATCTTCCTTCTTCCATGACA	60.615	CTGGTTTTCAGACCCAATATCAC	59.755	172	inter-genic
1717	AhTE2756	Aradu.A08	30917837	30917845	ATTAATGAA	TTTTATTGGCTCCTCGTACTTTTT	59.612	GTTTGGATTTTTGGATCGTGTAG	59.765	131	upstream
1718	AhTE2757	Aradu.A08	32146312	32146320	TTATCATAT	CTTGCCCCTTATTTTCCTCTTTA	59.979	GATCGGAACAGATACTCATTTCG	59.979	162	inter-genic
1719	AhTE2758	Aradu.A08	32147724	32147732	TTGTTTTGT	TGAGGGAGTTAAGAAAATGGTCA	59.987	AAACTTGGCAACAAATTCAGAAA	60.03	121	inter-genic
1720	AhTE2759	Aradu.A08	33382378	33382386	AATTATTTT	GAATTTTGGTCATTCTTTTTCTTT	57.122	TCTACTACAGGAGCCAGATTGACA	60.315	194	intron
1721	AhTE2760	Aradu.A08	33966582	33966590	TTATTATTA	CAGCCAAAATAAACACATGATGA	59.882	GAAAACAGACAAACACAAAACCC	59.812	166	inter-genic
1722	AhTE2761	Aradu.A08	34389212	34389220	TTTTTTGTT	GGACGATGACAGTCCATAGATTC	59.847	AAACCGAGGGGAAAAATATACAA	59.966	188	downstream
1723	AhTE2762	Aradu.A08	35665072	35665080	AATTATCAA	TTGAAAAATGAAATTGGATAAAGA	57.036	CAAATAAGAGGGGTTACGCTATTG	60.251	200	upstream
1724	AhTE2763	Aradu.A08	35768508	35768516	TATAGAAAA	GACCACAGCATCTTCAACTTTTC	60.165	GTTCTTTTCTGTTGAAACACCCA	60.41	160	UTR
1725	AhTE2764	Aradu.A08	36875089	36875097	CAAAGAAAA	AGGGGGAATTAGAAAGTGGAAAT	60.398	ATGAAGCTGTCAAGCACTTTAGG	59.961	154	inter-genic
1726	AhTE2765	Aradu.A08	37864096	37864104	AAAATTTAA	GATAGCATGAGGACAGCAAAAGT	59.803	GAGAATTGTGTGAAATGGAAAGC	60	196	inter-genic
1727	AhTE2766	Aradu.A08	38682083	38682091	TAATGAGAA	TGCCACTTTGTCTTAAAACCCTA	60.043	GAAAGTTTCACATTCAACGATCC	59.87	137	inter-genic
1728	AhTE2767	Aradu.A08	39429734	39429742	TTAAAGATA	GGCATTTTAGTCTTTTTGCATTG	60.019	ATTCCCATATTTGGTTCAAGGTT	59.847	157	upstream
1729	AhTE2768	Aradu.A08	39679124	39679132	TCTTAACAA	AACCAATTAGGTTTATGGTAAAATCT	57.02	ATATCGCTCTCTATTTTACTGTTCAA	57.08	111	inter-genic
1730	AhTE2769	Aradu.A08	41379483	41379495	CACATAAAAAAAA	TTGATTTGCATAAAAATATTACGTG	57.458	CGTTCCTGTTAGTTTCCATTTGA	60.381	197	intron
1731	AhTE2770	Aradu.A08	42150096	42150104	TGATTCAAA	CAGGATAAGTACAAAGCATTGGC	60.036	GAAAGCCTTGTTGAGAGATTCAG	59.535	190	UTR
1732	AhTE2771	Aradu.A08	43476707	43476715	TTGAAATAA	TGTTAATTGCCCAAGGCTTACTA	60.032	CAAGTTGATTGTGTGAGAATTGGT	60.315	157	upstream
1733	AhTE2772	Aradu.A08	43779832	43779840	AAAAAATAA	CAAAATAAGCTGAATCAGTGCAA	59.437	AATGATGCATAGCATAACGGTTT	59.786	185	intron
1734	AhTE2773	Aradu.A08	44564606	44564614	TTTTAATAA	CATTCATGATAAACTCGCTCACA	60.145	GTGAATCTATGCTGGTAGTTGGG	59.906	152	intron
1735	AhTE2774	Aradu.A08	44579571	44579579	TTTTAATAA	TCATGATAAGCTCGCTCACAATA	59.888	GTGAATCTATGCTGGTAGTTGGG	59.906	149	inter-genic
1736	AhTE2775	Aradu.A08	44612449	44612457	TTAATTTAT	AGGCCCAACTTACATGTTTATGA	59.786	TGATCTGTCGTGATATTGAGTTTT	57.826	200	inter-genic
1737	AhTE2776	Aradu.A08	45913510	45913518	TTCAAAAAT	GTAATTTGGGGTATTCGTCGTTT	60.338	CTTGGTCTTAGCTCAAGAGGTTG	59.59	177	inter-genic
1738	AhTE2777	Aradu.A08	46229330	46229338	TTTGAAAGA	TGACTTATCAGCGCAGACATTTA	59.924	GCTGGAATTTTAAAGCTGTGGTA	59.692	137	downstream
1739	AhTE2778	Aradu.A08	46881434	46881443	AAACAATGAA	ATTCACCGGTGTGAAGTACAGTT	59.846	ATGCCTTAGTTTTCATTGGGAAT	60.089	194	inter-genic
1740	AhTE2779	Aradu.A08	47415643	47415651	ATGTTTGTA	TAATTTTGCATATGAGCACCACA	60.381	GTAGCTCCATGAAGGGAATTTTT	59.867	130	inter-genic
1741	AhTE2780	Aradu.A08	48377823	48377831	TTCAAAATT	GCTCAAAAGAGTGTGTGACTGTG	60.006	GGAGTGTGAAAAGCAAAAACAAA	60.525	199	upstream
1742	AhTE2781	Aradu.A09	271501	271515	TCAATATATATATAA	AATGGACAAAAATGAAATCACCA	60.445	ACTAAAATTAGTCATCCGTCGCA	60.036	194	inter-genic
1743	AhTE2782	Aradu.A09	936914	936922	ATTGTGTTA	TATAAGAAAGAACGTGGGACGTG	60.4	CGCTCCTGAGTTTCTAGATTTGA	60.028	184	intron
1744	AhTE2783	Aradu.A09	1133134	1133142	TTTCTTCTT	GTACCAGGTTGTCTAACAGTGCC	59.978	CGAAGATTGAAGAAAGAAGCAAA	60.01	195	exon
1745	AhTE2784	Aradu.A09	1227559	1227567	AATGTAAAT	ATGATCAACTTTGCTGGTGAAAT	59.891	AATTTGCGACGTTCAATTAAAAA	59.903	140	inter-genic
1746	AhTE2785	Aradu.A09	1519420	1519428	TATTACTTA	GGGAAGGAATTTAATGAAGAGAAA	59.071	CACGTGTACCAATACATTAATCAAAA	59.216	138	upstream
1747	AhTE2786	Aradu.A09	3537539	3537547	ATTTTTATT	ATTGCATCAAATGTCACAAACAC	59.789	GCCACGTATGTGAAAGAATTAGC	60.043	189	inter-genic
1748	AhTE2787	Aradu.A09	4890443	4890451	TTTTTTAAA	AAAACTTAGGTGTTGCTGCTTTG	59.875	TTTAAGAGCCGGTTAAAAAGGAC	60.016	194	UTR
1749	AhTE2788	Aradu.A09	6083147	6083155	TATATAATT	GAAGAAGAAGAAGCAAGGGAAAG	60.011	GAGCTTAGACCAAGAGAGGGAAG	60.029	177	intron
1750	AhTE2789	Aradu.A09	6152653	6152661	ATATTTTAT	TACCTTGGATTTTGCTTCACACT	60.048	AAAACTAAGACGCTTGCTTGATG	59.965	140	intron
1751	AhTE2790	Aradu.A09	6352544	6352552	AATATTTTA	ACTGTTGTCACTTTTTATGCGGT	59.982	GAACTAAGACGCTTGCTTGATGT	59.968	123	inter-genic
1752	AhTE2791	Aradu.A09	6518983	6518991	TTAGAAAAA	TCAACTTCCTGCCTCTTAAAGTCT	59.954	TGGTTACACCTTGCAGAGAAACT	60.212	163	upstream
1753	AhTE2792	Aradu.A09	7064439	7064447	TAATAATAA	TGCAACACGATGGTTAATGATAA	60.252	TGGATAAGGATCCAAGGTATTGA	59.688	181	inter-genic
1754	AhTE2793	Aradu.A09	7349891	7349899	TTTCTTTAT	CTTGTCTGGACTGGTAAAATTGG	59.914	CTTTGGACTTAATTTTGGCCTTC	60.331	160	UTR
1755	AhTE2794	Aradu.A09	12010417	12010425	TTAGAAAAT	TCAACATTTTCCATCTCCTCTTC	59.585	GGTGATGTTTCCTAGTAATGCCA	60.25	199	upstream
1756	AhTE2795	Aradu.A09	14840028	14840036	TTAATATAA	GCCCTTTAAAGAGTATATGAAAAGACA	59.564	TCAAACTTCAAAGTCGAAAGTAGTTG	60.235	165	inter-genic
1757	AhTE2796	Aradu.A09	15223680	15223688	ATACATTAA	CCACTAATCAAATCCAAACCAGA	60.223	CGCATAATTTTTCTTGTGTAGGG	59.911	160	intron
1758	AhTE2797	Aradu.A09	16755917	16755926	TTTTTTATTA	TATATACTTGGCAGTCGGGCTAA	60.019	GGCTTCGTTTTATAGCGAACTTT	60.156	145	inter-genic
1759	AhTE2798	Aradu.A09	18135028	18135036	ATAAAAATT	TTGGGAGGTATGTTGTTAAATGG	59.991	AACTATAACCTTCGGTTGCCTTT	59.491	140	intron
1760	AhTE2799	Aradu.A09	21634398	21634406	TAAAATTAG	TGGTTGATTGCAACATAAAAACA	60.265	TTCTTTGTGATGGACCTAACTGG	60.391	187	inter-genic
1761	AhTE2800	Aradu.A09	22458552	22458560	AAAGATGTT	GACTGAGGCATGTGATGTAGTGA	60.194	TGATTTATAGAACGCCTGTTCGT	60.036	147	downstream
1762	AhTE2801	Aradu.A09	25677059	25677067	TTCAATATA	AGAGGCGAATGCAATTTATTCTT	60.445	TCAATTTCTCCTCCTCCTGATAA	59.21	192	intron
1763	AhTE2802	Aradu.A09	27327091	27327099	TAATAATAA	TTCTCCTTCTCCTTCTTCTCCAT	59.846	TACTGCATGCATGAAAATTCAAC	60.02	178	intron
1764	AhTE2803	Aradu.A09	29298575	29298583	TTTAACGTT	AACGTAATGATTGTTGGAGATGG	60.122	TGACATCCATTAACATGATGACC	59.565	172	intron
1765	AhTE2804	Aradu.A09	29857708	29857716	TTATTTATA	AAAAGGAGACAAAAACACCCTTC	59.908	TTAAAACTTTGTTGATGAAGCCG	60.493	195	intron
1766	AhTE2805	Aradu.A09	31078709	31078717	TTTTGATTA	TGAGACATTGCTCACTCCTAAAC	58.525	ACAAGGGAAGGATTTGGTATGAC	60.46	167	intron
1767	AhTE2806	Aradu.A09	34085283	34085291	TAATAATAA	TGCAACACGATGGTTAATGATAA	60.252	TGGATAAGGATCCAAGGTATTGA	59.688	181	inter-genic
1768	AhTE2807	Aradu.A09	65459298	65459306	TTTAAATTA	GAAGAATGTTAATAATTGGCGCA	60.33	CTTTGTGGATTTAGCTCCATTTG	60.01	113	intron
1769	AhTE2808	Aradu.A09	83430775	83430783	AACTACTTA	TCAGTTGACTCTAACTATGCCCC	59.666	CCACTTCCAGCTAGGTTATCACA	60.539	199	inter-genic
1770	AhTE2809	Aradu.A09	89255722	89255730	TTAGAATAA	AACCATCAATTCATCATACCAGG	59.959	CGAAGATATGTCTTTGGTTACCG	59.906	196	exon
1771	AhTE2810	Aradu.A09	90322134	90322142	TTTCAACTT	GCAAGAATCTTAGTGTGGCAGTT	59.839	ATCAGTTTGCTTATCATGCACAG	59.307	184	intron
1772	AhTE2811	Aradu.A09	93146978	93146989	CATTTAGTTTTT	ATAAAATCTTTGTGCGCATTCAT	59.889	CCGTGATAGTCAATCAGAAACAA	59.144	170	downstream
1773	AhTE2812	Aradu.A09	98099084	98099095	ATTAATAATAAG	AAGCCAGAACCTAAAACAAGGAC	60.05	ATGAATTTCGATGATCAACTTGG	60.197	125	intron
1774	AhTE2813	Aradu.A09	98998102	98998110	TTATTTTTA	GGACTTTGAGTGGATTGATGTGT	60.282	GAGCGAGTTTGAAAATAATAAGGC	59.699	181	downstream
1775	AhTE2814	Aradu.A09	99247625	99247633	AATAATATA	TTAGGCACATCAAAAGTCACTAGC	59.854	CATAACCCTACTTGCTTGGTTTG	59.94	195	intron
1776	AhTE2815	Aradu.A09	100406474	100406482	ATTAGTGTG	CATTTACTTAACCCGTTTTGTGC	59.829	GGGACATTAATGCAATTCACAGT	60.129	188	inter-genic
1777	AhTE2816	Aradu.A09	100844483	100844491	ATACATTAA	CCACTAATCAAATCCAAACCAGA	60.223	CGCATAATTTTTCTTGTGTAGGG	59.911	160	inter-genic
1778	AhTE2817	Aradu.A09	100893388	100893396	TTATTTTAT	TCCATTATGAGAATGAACCCAAT	59.563	TGCTCACTATTTGACGATGAAGA	59.897	160	upstream
1779	AhTE2818	Aradu.A09	103401856	103401864	ATATATTAA	TTGTGGACAAACAACACCTACAC	59.85	AGTTTGCTGTTTGGTTGGATATG	60.282	141	intron
1780	AhTE2819	Aradu.A09	108041643	108041651	ATAATAAAT	ATTCTTCAGCGGTAAAGCAATTC	60.925	GAGAAACAGCCGAAGAAGTATCA	59.906	180	upstream
1781	AhTE2820	Aradu.A09	109815442	109815450	TAATTAAAT	GGCCGAAGAAGTTTATTTTTGTT	59.906	AGACGGTTGATTGTTGAAAAGAA	60.028	150	inter-genic
1782	AhTE2821	Aradu.A09	110195609	110195617	AAAATAAAA	CCCATTAGATTGGATACACAGGA	60.082	TTCTCTTGAACCTCCCTAGCTTT	59.908	188	downstream
1783	AhTE2822	Aradu.A09	110477712	110477720	ATTTTAAAT	ATGATTTGGGTAGTGGGTCATTT	60.689	TTTTACGGTATTGCGAATTGAAG	60.353	171	inter-genic
1784	AhTE2823	Aradu.A09	111199231	111199239	ATATAATAA	TAGTGAGATCAGAACCACAGTGC	59.415	GACAAATTTTGACTGATTTTGGTTT	59.709	200	intron
1785	AhTE2824	Aradu.A09	111376982	111376990	AACAACTAA	TTCTATAAAAGGAACACATGCCAA	59.904	AAATAGCCTTAGCCTCTTCTCCA	59.9	179	inter-genic
1786	AhTE2825	Aradu.A09	111378067	111378078	CTTTTCTCTATT	CACAAAAGCCTTAAGACAAGCAT	59.841	TCCTTTAACTTTGACGTAGGTGC	59.716	105	inter-genic
1787	AhTE2826	Aradu.A09	111441841	111441849	TAATAATTA	GTCGTTGTAGAAGGCATAGTCGT	59.73	AACTCGACACGAATTTTCACCTA	60.048	200	intron
1788	AhTE2827	Aradu.A09	111530656	111530664	AATATATAA	CTTAACATCACCATTGGCATTCT	60.25	TGGATTTAGTGAGGATCAATTCG	60.318	111	intron
1789	AhTE2828	Aradu.A09	111715169	111715177	TTGAATTAT	TATGTTGGGTGATGTGTGGACTA	60.161	TGTATGTGAGAGGCAATGAGATG	60.147	171	inter-genic
1790	AhTE2829	Aradu.A09	112138356	112138365	ATGAAATGAA	CTATATTCCCACCCCATGATACA	59.816	TAAGATTTTGTTGCTCTGGTGGT	60.048	194	intron
1791	AhTE2830	Aradu.A09	112763153	112763161	TTTAAGATA	TCGATTTGGTTAATAAATCCTACTTTT	58.969	CATTCTTGCTTTGCAATAACCAC	60.866	160	inter-genic
1792	AhTE2831	Aradu.A09	112945897	112945905	TTTTATTAT	AACCTCACCTTCCTAATCTCTGC	60.142	TTATGTGTTTGAATGTGTTTGGC	59.793	145	downstream
1793	AhTE2832	Aradu.A09	113140743	113140751	TTGAAGAAA	ATTTTGTGATTGTTTTGGCAGAT	59.771	TTGTTATAGTTCCACCCACCATC	59.994	115	exon
1794	AhTE2833	Aradu.A09	113480183	113480191	TAGTTACAA	ACTTGCCAAGAACGAATTTCATA	60.017	TACAAGTGTTGTGCTAACCGAAA	59.736	125	intron
1795	AhTE2834	Aradu.A09	113780012	113780020	AATAATTAA	GAGCCTTTTTCTCCTTTTTGGTA	60.114	TTTCCTTTTATTTTTCCCTCGTT	59.431	118	inter-genic
1796	AhTE2835	Aradu.A09	113887098	113887107	ATAAAAAAAA	GAAGTAGTGCTCCAAAATCCAGA	59.776	ATTTGGACTCAGAAGAAGCAACA	60.289	191	inter-genic
1797	AhTE2836	Aradu.A09	113975170	113975178	AAAATAATA	TCGAATGAAATCAGTTTTCTGCT	60.25	TTTTAAAATGAGATGGCACACAA	59.524	154	inter-genic
1798	AhTE2837	Aradu.A09	115995086	115995094	CTAATATAA	AACATTTTAAGCAAAGCCAACAA	60.051	AAGACATGTATGGAAAAGTCCGA	59.885	198	intron
1799	AhTE2838	Aradu.A09	116083715	116083723	TTAATTTAA	CGATCGCTACTTGCTACCACTAT	59.847	TGGGGTTTTAATTCACTCCAACT	60.932	124	inter-genic
1800	AhTE2839	Aradu.A09	116131376	116131384	TTAATATAA	GTGCCCCCATTTTGATGTATTAT	60.983	TTCACCATCCAAGAAATGGTTAC	60.102	122	inter-genic
1801	AhTE2840	Aradu.A09	116812535	116812544	TTACACAAAT	ATCGATCCTCATGTGTTGTAGTG	58.997	TATAGATTTCCATGCACTCGTGA	59.622	181	upstream
1802	AhTE2841	Aradu.A09	116829714	116829722	TTAATTTAT	AAAAATTTCAACAAGAGAATGTAAGAA	58.126	CCAAAGGCAGTAATCCTTTACCT	59.913	166	upstream
1803	AhTE2842	Aradu.A09	117230649	117230657	TTTTTGAAA	CCCAATGCAAAATTCTGATAAGT	59.407	AATTCTCCTTCACAAAAAGGGAG	59.992	105	inter-genic
1804	AhTE2843	Aradu.A09	117722588	117722596	ATAACTTTA	ATCCTGCTCCTTTCATTTCTTTT	59.642	CATGATGGAGTAGGACCTTATGC	59.87	118	inter-genic
1805	AhTE2844	Aradu.A09	117827197	117827205	TTATTTTTA	TTAAAGCTTTCATGCATTTCCAC	60.472	CGTGCAGTTATATGCAATTATTTT	57.517	191	inter-genic
1806	AhTE2845	Aradu.A09	118001641	118001649	TTTAAATTG	TGAAGTTTCAAACGAACCCTAAG	59.69	TGTTACAAACTTTATGAGTTGGGG	59.366	147	inter-genic
1807	AhTE2846	Aradu.A09	118320384	118320392	TTTGTATAA	ACCTAACAAAACCCAATCCAAAT	59.881	GACATGTGGAACCTCAACCTTTA	60.268	139	upstream
1808	AhTE2847	Aradu.A09	118346858	118346866	ATATAATTA	TGGCTTTATGAGATGAAGGTGAT	59.979	AAACACAAAATTGATGAGGCTTG	60.389	163	inter-genic
1809	AhTE2848	Aradu.A09	119248741	119248749	TTCCTATAT	AGCATCATAATGGAGAGTTGAGT	57.012	GTGGAAAATCTGTGTTATTGGGA	60.102	197	inter-genic
1810	AhTE2849	Aradu.A09	120153768	120153776	TATTTATAA	TGTAATGGCCTCTCTTTATAGGGT	59.464	TTATAGCGATGGTGACTCCATTT	59.877	172	inter-genic
1811	AhTE2850	Aradu.A10	1168394	1168402	TTGTTTTAT	AACAATTTGATTTTGAGGGAACA	59.745	GTTGTACTGTTGATTCCTGGGAG	59.914	200	inter-genic
1812	AhTE2851	Aradu.A10	2086091	2086099	ATAAATTAA	GACTGTAACCACTAACCACTCCG	59.971	CAAAAAGATCAATTCAACAACTCA	58.347	132	inter-genic
1813	AhTE2852	Aradu.A10	2220188	2220197	TTATTTGAAT	ACCTTTTGAGGATTGTTTTCGTT	60.255	AACATTAACATGCTTCGTTCCAT	59.791	163	upstream
1814	AhTE2853	Aradu.A10	2311416	2311424	TTAATTAAT	ATAGGATCGATGGAGGGGTTTAG	61.651	ACATGGTAGAAGTAAATTGGCGA	59.912	199	downstream
1815	AhTE2854	Aradu.A10	3030263	3030271	ATGATATTA	ACCTTCCTCTTGGATCAGAAAAT	59.501	GTATTGTCCTCACTCGACCACAT	60.303	114	inter-genic
1816	AhTE2855	Aradu.A10	3264107	3264115	TTCTTTAAT	TTGGTTTACGCTTCAATTCATTT	59.898	TCCCAAATTATGGGCATAAGATAC	60.279	116	downstream
1817	AhTE2856	Aradu.A10	3304991	3304999	TTGTTTTAT	GAATACTGTTCTGTGCCTCGTGT	60.603	GTTGTACTGTTGATTCCTGGGAG	59.914	127	inter-genic
1818	AhTE2857	Aradu.A10	3583093	3583101	TAATAGCAA	AGTTGCAGCATTATTTGGTCATT	59.917	AAGCCCAATTTCTATGGCTTTC	60.767	188	UTR
1819	AhTE2858	Aradu.A10	3775255	3775263	TCATGGTTA	CCCTTTGATGTCTTGAGTTTCAT	59.513	TCAGTGTTTGAATGATGGATGAG	59.985	174	upstream
1820	AhTE2859	Aradu.A10	4082558	4082566	ATTGAATAT	CAAATACAAACAAAGCAAAACCC	59.809	GGACCCTCCTAGAAAAGAAACAA	59.992	181	inter-genic
1821	AhTE2860	Aradu.A10	4103571	4103579	TTCATCCAA	GCATGAGTTGCTAAGGTCAAAGA	60.783	AGGTGTGGTGAAGTCTTCTGCTA	60.35	193	exon
1822	AhTE2861	Aradu.A10	4117043	4117051	TTCATCCAA	AAATAACATCGCTCGCTTAGGTA	59.367	GGGCTATTGGTCTGTCAATTCTA	59.515	143	exon
1823	AhTE2862	Aradu.A10	4321297	4321305	ATTTTTCTA	CGTGTTTATTCACGTAGTCACGA	60.102	CTGGCTCAAAATAATCCAAAAGA	59.632	127	inter-genic
1824	AhTE2863	Aradu.A10	4693234	4693242	ATTTTTAAA	AAAAAGAACATTCTCATAACTGGATT	57.918	GGCTAGATGGAAACTTTGGAGAA	60.924	147	inter-genic
1825	AhTE2864	Aradu.A10	5837720	5837728	TTAATGTTT	TTGATTGAAGTAGCCAACCCTAA	60.01	CTTTTGTTGGAGCTGCACTTATT	59.841	200	inter-genic
1826	AhTE2865	Aradu.A10	5843350	5843358	ATAATTATT	CCTGTGTCCCTAAATTTTGAAAG	59.085	GCAAAGTGAAAAAGCATCTCTCT	59.212	194	intron
1827	AhTE2866	Aradu.A10	6531272	6531280	TAAATCAAA	ATCATGCTTTGGTTTCACTCATT	59.891	GGTAGCCGTTTTTAAGTGTCTGA	59.716	197	upstream
1828	AhTE2867	Aradu.A10	6676392	6676400	TTCTTCCAA	GCGAGACAAAGTTCAAACAAAAC	60.195	TTCATATATTTGGGTTGACAGGG	59.957	131	upstream
1829	AhTE2868	Aradu.A10	7011896	7011904	TTATCTGAT	CCTTATTGGTAGCATGGTAGCTT	58.791	GGAGAGGGAATTTGGTTAGAGAA	59.958	170	UTR
1830	AhTE2869	Aradu.A10	9306122	9306130	ATTTGGGAT	CACATCATCACACTTATCAATTTCA	58.935	ATGTGGCATTCATTCTCTCTCTC	59.733	148	inter-genic
1831	AhTE2870	Aradu.A10	9311135	9311143	TTTGATATT	CTTTGGATGATGGATTGTATGGT	59.959	TGCTTTGGTTAAAAGTGTGGTTT	59.959	101	downstream
1832	AhTE2871	Aradu.A10	10306126	10306134	ATAACTTAA	GTGTCGACGTGTCTTGTATCGTA	60.11	ATGTTATCCTGACGTGAAATTGG	60.122	187	downstream
1833	AhTE2872	Aradu.A10	10471242	10471255	TTATATAAAAGTGG	TGTCAAGTGACAGATAATAGCCA	57.467	GATTATGAGCATTCCGAACAAAT	59.373	199	inter-genic
1834	AhTE2873	Aradu.A10	11181625	11181633	ATTAGTATA	CAAATGCTTAGTGGTTATGGGAG	59.906	AAGGCATGTTCATTCAGACTTGT	60.054	161	upstream
1835	AhTE2874	Aradu.A10	12339706	12339714	AAAATATAA	ATAACGAAGTTGGTGACGTTGTT	59.854	TGTTATCCTTTCATTTCCCAGAA	59.83	104	inter-genic
1836	AhTE2875	Aradu.A10	12374179	12374187	TTAATTATA	ATTGTACTGTTCCCACAATTTCG	60.156	ATATATACCCCGCATGCATAAGA	59.62	195	inter-genic
1837	AhTE2876	Aradu.A10	12506527	12506535	TCACAATAT	CGCTTTCTCGAATAACTTCCTTT	60.25	TGGGAGTGTTTGGAGAGCTATTA	60.136	173	inter-genic
1838	AhTE2877	Aradu.A10	12620188	12620196	TAATTAATA	GCAAAAATCATTACAAGCACACA	60.055	GGAAGGTTAGTGGATCTTGCTTT	60.018	147	inter-genic
1839	AhTE2878	Aradu.A10	16644539	16644547	TAATATTAA	CGAGATGAAATTTTAAAGAGGGAA	59.973	TGCAAGATTTGTACTGTCAAAAGA	58.988	187	inter-genic
1840	AhTE2879	Aradu.A10	17877769	17877777	ATTAAAAAA	CACCTATGCATGAGAGGGTAAAG	60.028	CAACCTGAATGAGTTTTACTCGG	60.042	109	upstream
1841	AhTE2880	Aradu.A10	19707115	19707123	TTAATTTAT	GAATGAACCTGAGACACATTTGC	60.909	AACAAGTTTTGCAAGACCAACAT	59.961	117	upstream
1842	AhTE2881	Aradu.A10	21644090	21644098	TTGTGTTAA	ACATTGCTGGAGTAGCTAAAACG	59.861	AAGCATTTCATCCAACATCAACT	59.891	183	inter-genic
1843	AhTE2882	Aradu.A10	27206270	27206278	TTATTAAAA	TTATAAGCTTCACCCTTGTGCAT	60.036	AAATTTAACGCGTGTACGTCTGT	60.005	129	inter-genic
1844	AhTE2883	Aradu.A10	27880314	27880322	ATTTTAGAA	AGTGTCGTTAATTTGGCAAGTGT	59.982	CGGAAATGTTAGGAGAAGAACAA	59.654	160	inter-genic
1845	AhTE2884	Aradu.A10	30102687	30102695	ATGTAATAA	GACACCAAACTCAACCGTTTTTA	60.295	TGTCACTCAATGTGGACAAGTTC	60.066	136	upstream
1846	AhTE2885	Aradu.A10	34302098	34302107	ATTTTATAAT	CTCTCATTGAAAATGGTACGAGG	60.008	CTACTAACGGGATTGTTTGGACA	60.275	191	inter-genic
1847	AhTE2886	Aradu.A10	35041601	35041609	AAAAAAAAT	CCAACTACCGTATAAATCGCAAC	59.815	CTAACCGGAACAAATGAAGTACG	59.94	178	intron
1848	AhTE2887	Aradu.A10	37275174	37275182	TTTATGTAA	ATTTAACTTGTGGGGCTATGCTT	60.257	GGGACCAGGGACATAAAAGTTAG	60.115	177	inter-genic
1849	AhTE2888	Aradu.A10	46857396	46857404	TAAATAAGA	GATTGGATTATTGGTGGATGAGA	60.034	ATAGTAGCTTCCAATTCACACGC	59.706	175	upstream
1850	AhTE2889	Aradu.A10	51821912	51821920	TTTTGATTA	TCTGCTCCTTATCGGCTAGTACA	60.408	CGACTTATGGATAGAAATGGCTG	59.997	134	inter-genic
1851	AhTE2890	Aradu.A10	54227578	54227586	ATAATTTAT	GCAAAAACAAAAACGAAAGTTTG	60.064	CGAAGCGGATAGACAGACATAAC	60.163	147	upstream
1852	AhTE2891	Aradu.A10	61296143	61296151	ATTAAATTA	ATCCCATCACTTTATGTTCCCTT	59.965	TTTTGCTAAGGTTGTCCCTGTAA	60.043	196	inter-genic
1853	AhTE2892	Aradu.A10	63425499	63425507	ATTTTATAA	CTTGGGACTCAGATAGGGATCTT	59.975	ATGGGTGGTGAGTACATCAAAGT	59.674	189	inter-genic
1854	AhTE2893	Aradu.A10	66869029	66869037	TAATTAATA	TCATTGAAAAGTCACAAAGGGAT	59.864	TTCCAAGACTCACATGCAACTTA	59.799	168	intron
1855	AhTE2894	Aradu.A10	68480797	68480805	ATAGGAAAA	CGCTAGGTGGTACACCTGATAAC	59.961	AAAATGTGGCTTACCTGTTCGTA	59.946	168	intron
1856	AhTE2895	Aradu.A10	68997425	68997433	TAAATTTAT	TGGGATCAATAATACCAGCACTT	59.75	TCTGCATGCACATTAATAGAAAA	57.583	161	inter-genic
1857	AhTE2896	Aradu.A10	74392432	74392440	ATATAATAT	TTGGTTTAAGAGCTTTCTGCTTG	60.063	GGCCTCATCAGTAAAGAACCAAT	60.707	182	UTR
1858	AhTE2897	Aradu.A10	84876751	84876759	TTGATATAA	GATTTAACACTACAAGATGCCGC	60.043	TTAACCGGTCATCGAGAAGACTA	60.136	163	inter-genic
1859	AhTE2898	Aradu.A10	88791370	88791378	ATTAAATTA	CGATTCATTTTTCTTACCGCATA	60.323	TTTAATTTGTTGCCCTTTTGCTA	60.015	161	inter-genic
1860	AhTE2899	Aradu.A10	91309860	91309868	TTAATTTAA	ACAAGTTGCTTTGGTTATGGAGA	60.048	GCCTGGGATGAAGGTTACTACTT	59.914	132	inter-genic
1861	AhTE2900	Aradu.A10	93017094	93017102	TTATATTAA	CGCAAGAGGACTACACCAAATAC	60.069	ACGTGGTTTTCACTTTCTGTCAT	59.957	167	upstream
1862	AhTE2901	Aradu.A10	96100503	96100511	AAGACAAAA	AGTGACACGCTTTTAAAACCAAC	59.631	TTTGAAAGCATAAAATGCTGGAT	59.986	181	inter-genic
1863	AhTE2902	Aradu.A10	96967876	96967884	TTGTTGGAA	TCAATTACTCAATTTGGTTTGGG	60.095	CTCACCAAAAGAAGAAGACTCCA	59.908	179	inter-genic
1864	AhTE2903	Aradu.A10	97608534	97608542	TAAAAATAA	AAGACATGAAAGGCTTATTGGAA	59.175	TGTCCGTTAATAGGATGAGTTTGA	59.899	163	inter-genic
1865	AhTE2904	Aradu.A10	97985626	97985634	TAAACTTAA	TTGATTCTTTAACGAGATTGAGTTTG	60.059	ATAGACATAGTGAGGAACGGCTG	59.688	187	inter-genic
1866	AhTE2905	Aradu.A10	98456729	98456737	TTTATATAA	TCACTTCAAAAGCAACACAGTACA	59.887	GAGGTTGGAGCCAAAATGTG	60.495	115	inter-genic
1867	AhTE2906	Aradu.A10	99624838	99624849	ATATTATATTAT	GACGTTGATCAAGTGATGACAAT	58.975	AAGTGGGAACTATGCAGGAAACT	60.404	105	inter-genic
1868	AhTE2907	Aradu.A10	100093651	100093659	TTTGAAAAA	AACAAACTCAATGCAAAAATGCT	60.056	TTCTGCGTTTTAACGTAGGAGAC	59.841	141	downstream
1869	AhTE2908	Aradu.A10	101199533	101199541	TTTTTCAAA	GTTCTCTGAACTATGCACCCAAT	59.539	TGGAAGGAGTAGAGTTGAATGAA	57.996	102	upstream
1870	AhTE2909	Aradu.A10	102722951	102722959	TTATTAGAA	ACTCGAACAATTGCCAATAAACA	60.743	GGCACGTACTAGACCACAGTACC	59.999	120	inter-genic
1871	AhTE2910	Aradu.A10	102923688	102923696	TTTAAATAA	TTGAAACTATAGCGTGTCTCTCTCA	59.631	ATTTCTCTTAGGTCGGGTGAACT	59.559	178	upstream
1872	AhTE2911	Aradu.A10	103658380	103658388	TTAAATTAA	CATAAAAGATGAAAACGCTGATACA	59.604	ATATGGCATTCTAATCCTTTAAAAATA	57.209	120	inter-genic
1873	AhTE2912	Aradu.A10	104229718	104229726	ATATATAAA	ATTCCCTCTCTCCTTCACACACT	60.537	TTTCCTCAGCAAAATGAAATTGT	59.997	165	UTR
1874	AhTE2913	Aradu.A10	104376073	104376081	AAATCTCAA	TTCCATATGCTCAAATTCAATCC	60.162	AGCTGCTGCATTATGAATGTGTA	59.82	180	inter-genic
1875	AhTE2914	Aradu.A10	104673661	104673669	TAATGATTT	GGCAAAACTGAATAACTGATGCT	59.685	GAAAAGCCATTTCTTGATTTCCT	59.968	183	downstream
1876	AhTE2915	Aradu.A10	105445633	105445641	TTTTTTTGA	TCGATGTTTCTAGACACTGATGC	59.397	ATTTTGAATTTTGAGTCCCCTTT	59.295	192	inter-genic
1877	AhTE2916	Aradu.A10	105603926	105603934	TTAAAAGAA	AGAGTGATGAAGAAGACGACGAC	59.937	AGAGATGTTTCCCACATTCACAC	60.282	123	upstream
1878	AhTE2917	Aradu.A10	106213938	106213946	ATCTAAAAA	TTCAGCTATTGTATTAAGCCCAA	58.06	CCAAAAGCGTCTCTCTCTTAGAA	59.334	164	inter-genic
1879	AhTE2918	Aradu.A10	106473710	106473718	TTCTTTCTT	TATTTGTGTCTTTTGCTTTTGCC	60.501	AATCATTTGTGTATGCTGACGTG	59.94	160	inter-genic
1880	AhTE2919	Aradu.A10	107111772	107111780	TAAAATATA	CCTCAACACCTTTCCATCTACTG	60.04	GATTACAGTTCGACGAAATCTGG	60.014	170	intron
1881	AhTE2920	Aradu.A10	107373560	107373568	ATTAATATA	AGCTTTGTCTTAAATGTTGTGGC	59.721	TTTATTCTTGTTGCATCACATCG	60.013	189	intron
1882	AhTE2921	Aradu.A10	107429928	107429936	ATGTAATAA	ACAAATTTTGATCAATCACAGGC	60.238	ATCCTAGCTCTGCTTGGGTTAGT	59.83	172	intron
1883	AhTE2922	Aradu.A10	107964876	107964884	TTTTGTAAA	TCTTGTTCAGGTGGTAAGAAAGC	59.812	AAAGTATTTCTCATTTTGCCTTATCA	58.791	185	downstream
1884	AhTE2923	Aradu.A10	108126460	108126468	TTTAATTAA	CTTTTGGATTTTCTCTCCCTTGT	59.992	AAATGGATTGAATGAGAATTGATG	59.233	144	intron
1885	AhTE2924	Aradu.A10	108174137	108174145	CTCATCAAA	AGGGGAATTAGTGAATGAAGGAA	60.186	GCATGAGGCAAGTGACTAGGTAT	59.693	179	exon
1886	AhTE2925	Aradu.A10	108402851	108402859	TAAATTTAA	GAAATCCAATCCAACTCTCTTGA	59.585	CCTTTTTGTATCTTGCAAAGTCCT	60.058	196	inter-genic
1887	AhTE2926	Aradu.A10	108418759	108418767	TATATATAA	CCTCCGATTTTCTTTGAAGACTTA	60.12	TGGTTACTAATTAACAAAAACGAAAA	57.641	198	inter-genic
1888	AhTE2927	Aradu.A10	109353460	109353468	TTGTTAGAT	GACATCCATCCGATAACACAAAT	59.965	CGAAAGTGGAGAAAATTCTCTATGA	60.133	186	inter-genic
1889	AhTE2928	Araip.B01	851106	851114	TTATTATTA	CATGGTGCAACTTTGTTTTGTTA	59.953	CCGAGGGAAGAATGTAAGGATTA	60.644	179	exon
1890	AhTE2929	Araip.B01	1508629	1508637	AATTTTAAT	TTGGCAAAATATTACAAATGGTTG	60.009	CAACTGTATAAAAACAGGCTGGC	60.069	104	inter-genic
1891	AhTE2930	Araip.B01	1603010	1603018	ATATGTAAT	ATTCTTGTCAATAAATTGGGGGT	59.847	AGTTAGCTTTAATTCCTCGCCC	60.114	200	inter-genic
1892	AhTE2931	Araip.B01	2304421	2304432	TATATTATTTTA	ATGCTCCTGAACAAAAATGAGAG	59.776	TAGACCGCATAACATGGATAATG	58.906	145	inter-genic
1893	AhTE2932	Araip.B01	2782254	2782262	AAATAATGT	AAACCGCGTTAATATATCAGCAA	59.909	TAGGCTGTAACCTATACGCGAAA	60.171	163	upstream
1894	AhTE2933	Araip.B01	4233977	4233985	TTATTATTT	AGAAAATTATTCTTCCTCTAAGGGTT	57.719	GTTTCTTTGGTTTGCTTGTGAAG	60.188	193	inter-genic
1895	AhTE2934	Araip.B01	4490702	4490710	ATTTTATAT	TGGCCATAAAGTTGAGATTCATT	59.857	TCGTGCAGCACATTTTATTATTTT	59.934	197	inter-genic
1896	AhTE2935	Araip.B01	5038818	5038826	ATATAATAA	CTTATTGAGTTGCTTGGGAATTG	60.01	ATATTGGAAATAGGTGGAGGCAT	59.955	169	inter-genic
1897	AhTE2936	Araip.B01	5794900	5794908	AAAATTATT	TGGGTGACGAAAGGAAAATAAAT	60.881	AATAACGGTATTAGCGTCGCAC	60.4	189	upstream
1898	AhTE2937	Araip.B01	5966566	5966579	CCCCTTTTCCTTAT	GCAGAGGATTACGTTGTTCACTC	60.186	CTGTTAGTGTGTTCCCCTTTCTG	60.075	108	inter-genic
1899	AhTE2938	Araip.B01	6548055	6548063	ATATTGCAT	TTAAGTCCCTTTTGTCCTTGTGA	60.022	ACTTGTTTGTAAAAATGAGGGCA	59.926	143	inter-genic
1900	AhTE2939	Araip.B01	7737098	7737106	TTATTTTAT	TGTGAATGGGTGCAATACTGTAG	59.934	TGTCTCACGCTGACAAAGTTCTA	60.103	169	downstream
1901	AhTE2940	Araip.B01	7858683	7858691	GTAATTGTT	CCAATAGGCTAAATGATTGGAAA	59.387	ACAGTCGTCAAATCCACTTCCTA	60.047	196	inter-genic
1902	AhTE2941	Araip.B01	7923440	7923448	ACTTGAAAG	GTGGAAGTTGGAAAGTGTTCTTG	60.061	GAACCATCACAACGGTAACATTT	60.035	133	upstream
1903	AhTE2942	Araip.B01	8391991	8391999	ATGAAACAA	GATAGGTAGCTTCCATGGTGATG	59.87	GCGTTAGCAAACCTCAAAAACTT	60.974	195	upstream
1904	AhTE2943	Araip.B01	10012786	10012794	ATTGTTAGA	CACAACACAAGCAAATCAAACAT	59.955	GTTTTGTCCCAAAAGTTTTCGAT	60.579	120	inter-genic
1905	AhTE2944	Araip.B01	10170801	10170809	TATAAATAA	TTGCTCCTTTCTTGTCCTTTGTA	60.275	TGTGTGTGTGTAGATGGTGATGA	59.937	179	upstream
1906	AhTE2945	Araip.B01	11917661	11917669	TTATTATAT	TTTAAAATAAAACAACAGGAGCAGTT	58.866	GTGAATATTCTTTTTGTAAGTGTTGC	57.619	170	inter-genic
1907	AhTE2946	Araip.B01	12866977	12866986	TTTTAAAAAA	CAAGTATTAGACATAATGTTGGAGCA	58.76	TGTGTATTGTGGGATGTTGAAAG	59.777	121	intron
1908	AhTE2947	Araip.B01	12955968	12955976	TTATGGTAA	CCAGGAATTAGGAGAGAAGAGGA	60.202	CCAGCTTCCATCAATAAAACTGA	60.476	197	upstream
1909	AhTE2948	Araip.B01	13192214	13192222	AAATAATAA	CATATACCAGCGGTTTATTGGTG	60.482	TATTTGAATAGGACAGGAGCGAA	60.102	151	inter-genic
1910	AhTE2949	Araip.B01	13471856	13471864	ATATTCCTA	TTTCACACCCAAACCAAGTAATC	60.136	CGGCGAGGAGAATAATAAGAAAT	59.972	111	inter-genic
1911	AhTE2950	Araip.B01	14067703	14067711	TTTATTATA	GGTGAGAATTCCACATGTTACCT	59.272	TTACGACGGCAATCTCTTTCTAC	59.806	187	downstream
1912	AhTE2951	Araip.B01	15001908	15001916	TTAAAATTT	TGGCAGTAGGAATATTTTGGTTG	60.238	AGTTAAAACCAATGCAATGCAAG	60.398	178	intron
1913	AhTE2952	Araip.B01	16472299	16472307	AATAAAGAA	CGTCGACGACATTCTCCTTT	60.255	CAACAAACTCCTGCAGTTATGAG	58.961	187	upstream
1914	AhTE2953	Araip.B01	17926264	17926272	TTAATTGAA	CAGTCAAAGAAGCCCACATATTC	60.014	TATTGCACTTTCTATGATGGCCT	60.003	188	intron
1915	AhTE2954	Araip.B01	17961180	17961188	CTATATCAT	GAACATCATTTCCTTGTCATCGT	60.243	CAAGATGAGACATTGTTGTTGGA	60.023	189	exon
1916	AhTE2955	Araip.B01	20934733	20934741	TTATTAAAA	TAGGGTGTCATATCCTTCCACAC	60.123	CAACTGCTGAAACCACCTTTATC	60.048	188	inter-genic
1917	AhTE2956	Araip.B01	21450581	21450589	AAATTTTTA	TTAGGCTTACCATAACATCATTCG	59.456	TTTCCGAACAAAGAGTGTGTGTA	59.702	146	downstream
1918	AhTE2957	Araip.B01	21458895	21458903	TTAGTCTTT	TACACCCATACTAGCATTGACCC	60.143	GGGCACAAAAGTGACAAAATATG	60.619	146	upstream
1919	AhTE2958	Araip.B01	21458960	21458968	AAAAAAATT	CATATTTTGTCACTTTTGTGCCC	60.619	GTTTCTTCGGGTATTGCTAAGGT	59.919	171	exon
1920	AhTE2959	Araip.B01	22621716	22621730	TTTAAAATTATGTAT	TGAAAGTTTATGTATGTTGGATTGG	59.241	GCCAATAGCCGAAAATATGACTA	59.534	189	downstream
1921	AhTE2960	Araip.B01	22876595	22876603	AATAGTAAT	TTCATGTCAGATCCAATGCTAAT	58.595	CACACAATAATAGAGTAACCGAGGC	60.305	160	downstream
1922	AhTE2961	Araip.B01	23154573	23154581	TTAATTTAA	ACAAACACAACGACCCAAACTAT	59.725	TGGAAGCCCAATCTCAATTAGT	59.966	189	inter-genic
1923	AhTE2962	Araip.B01	23428081	23428089	ATAGTTTTA	AATTTGTAGCCATCAAATAGCCA	59.884	CTAAGAGGCCAGCAACTTTGTTA	59.959	133	inter-genic
1924	AhTE2963	Araip.B01	25149664	25149672	TAATATAAA	AAAAAGGGTATATTATCTGAAACCAAA	58.862	TGTGTCCGTAACGGTTTCTACTT	59.975	102	upstream
1925	AhTE2964	Araip.B01	25376740	25376748	TACTTTTAT	CACACCGTTAAAAACACGTTACA	59.88	TTGATGAGAGTTGGTTGATGATG	59.985	200	upstream
1926	AhTE2965	Araip.B01	27359793	27359803	TAATATAAATA	ACAAGTTGTTGATGAGGCAAAAT	59.926	AAATCTTGGTGATGAATTGATGG	60.068	199	upstream
1927	AhTE2966	Araip.B01	27426859	27426867	TAACAATAA	AAGGTTGTTCATGGACAGAGAAA	60.026	GTCCTTGATTTGTTGAGTTGGAG	60.026	141	inter-genic
1928	AhTE2967	Araip.B01	29481035	29481043	TATCTTTAA	TTTGGACCACTGATCTTTGTTTT	59.9	AATAATGAATGATCCTCGGTGTG	60.089	154	inter-genic
1929	AhTE2968	Araip.B01	35782488	35782496	ATTTTTTAA	TGCTTCTATAACACAGCGCTACC	60.798	TAGTGTTGGGTTGTTAGGTCTGG	60.314	181	inter-genic
1930	AhTE2969	Araip.B01	39561368	39561376	TAACATTAT	TGCACTTGAGTTTCCACCTTATT	60.048	TAATGATTGCTATGTGATGCTGC	60.137	175	intron
1931	AhTE2970	Araip.B01	41833351	41833359	TTATATATA	GCAAAAATAATTCATTCCCCTTC	60.039	AAGCTCTCGTTTCTCTTGGTTTT	59.947	163	inter-genic
1932	AhTE2971	Araip.B01	43833500	43833508	TAATTGTAA	GTTCAAGGATGGATGATAGATGC	59.818	ACGTTGCAATAAATCGTTGTTCT	59.952	181	downstream
1933	AhTE2972	Araip.B01	44237824	44237832	CTTTTACAA	GAGGAAGGCTAATATTTAAGAAGGAGA	60.029	ATATTGCCAAATTTAAAGCCGTT	60.107	193	intron
1934	AhTE2973	Araip.B01	44368875	44368883	AATTCTAAA	AAACAACGAAATGATGGTAGTGG	60.156	AAATAAACCAACAAAAGAAGAGGC	59.17	160	intron
1935	AhTE2974	Araip.B01	50136199	50136207	TATAACTAT	GGTGAGTTGCATTATTAATTGGAG	58.988	TCACAGTTCCCATTGAGAAAGAT	59.99	196	upstream
1936	AhTE2975	Araip.B01	53239425	53239433	ATAAAATAA	TATTTCCTCCATCTCCTCTACCC	59.819	GGATACTCTGCTAGGATTTTCCC	59.503	160	inter-genic
1937	AhTE2976	Araip.B01	56621786	56621794	ATATATAAA	GAAAAAGAACTTAACTGATTCAGGG	58.843	CAATAGAATCCAAACCAAAACCA	60.095	197	inter-genic
1938	AhTE2977	Araip.B01	59422721	59422729	TAAAAATAT	TATAGCCAAGACGAGTCCCACTA	60.156	CTAAAATGTGGCCAACCTAACTG	59.94	193	inter-genic
1939	AhTE2978	Araip.B01	94005825	94005833	ATACGGGAA	AGGGAAAAGAGAATGGAGAACTG	60.115	ATTCATGGATTTTTCCCGTAGTT	59.968	125	intron
1940	AhTE2979	Araip.B01	107712189	107712200	AAATTTATAAAG	CTTGCTTAGCCGAAAAGTGATAA	59.931	CATTGCCAAAAATTGGAAGAATA	60.184	128	inter-genic
1941	AhTE2980	Araip.B01	108448352	108448360	ATAATATTA	AAACCAGCGAAATCCTAGAGAAA	60.579	TGTGAAATTTGGCTTACCTTTTT	59.119	145	inter-genic
1942	AhTE2981	Araip.B01	113432779	113432787	AATATCTTT	TTTCACCACATGCAAAATTCTC	59.982	AATTCTTCTTCAGGATGAGGACC	59.96	158	inter-genic
1943	AhTE2982	Araip.B01	114409101	114409109	TTTAACTAT	AACGAACTGGGATGAACATTTTA	59.765	GGCCCCAAGAAATTAAGACTTT	59.854	195	inter-genic
1944	AhTE2983	Araip.B01	114932333	114932341	TAGAATATA	TTCCATTTAATCATGGCATAACC	59.934	AGCATAACCGCCTCTATTTTGTT	60.375	166	upstream
1945	AhTE2984	Araip.B01	115053632	115053640	TTTTTGAAT	CCATAGGCATATCTGCATGAATAG	59.877	AAGAAGCAGAAGAGAAAGGTGGT	59.943	197	inter-genic
1946	AhTE2985	Araip.B01	115163650	115163659	TTAATTAATA	TAGAGGTTCTGAACACCCGATAA	60.008	AGCATACACGGGAGAAACTTGTA	60.069	142	inter-genic
1947	AhTE2986	Araip.B01	116086856	116086864	TTATTCCAA	GAAATGAAAATTGAAAACCCACA	60.082	TAGATAAGTTGCCGAATGGAAAA	59.98	195	inter-genic
1948	AhTE2987	Araip.B01	116252065	116252073	TTATAAATT	ATAACTTCATCTGTGCCACCATT	59.781	GTAAAGGCTGAGACAAGTCCTGA	59.936	192	UTR
1949	AhTE2988	Araip.B01	119888412	119888421	CAAAACAAAT	TACGGAAAGATTCAAATCTCAAG	57.591	TTCCATGTTAGTTTTGTCTGTTTTT	58.301	200	inter-genic
1950	AhTE2989	Araip.B01	123267437	123267445	TAAATAAAT	AGGTCAAAACAAAGAAGGGAAAC	59.908	TCAAAACATCAAAAAGGGAAGAA	59.971	178	upstream
1951	AhTE2990	Araip.B01	124434211	124434219	TTTTTATTA	GACATCTCAAGAACAAGACAGGG	60.16	TTTGTGTGGGGTAAAAGAGACAC	60.301	152	upstream
1952	AhTE2991	Araip.B01	125549048	125549056	TTAAATAAA	AACTAAAGGTGGCTTCCAAGAAC	60.05	AAATATATGCCATTTGGCTTCG	60.185	169	upstream
1953	AhTE2992	Araip.B01	125622645	125622653	TTGTTTTAT	TGCTTAACATGTGAGAGTGATGA	58.446	GTGCAAACTATCTTTGGGAGTTG	60.048	134	inter-genic
1954	AhTE2993	Araip.B01	126491463	126491471	TAAGAATTA	CAACATTTTCTTTCCCAATCAAA	60.2	GCCAATGACAAATCCTTATTGAA	60.194	189	inter-genic
1955	AhTE2994	Araip.B01	126886529	126886537	AACTAAAAA	TGCACTATACAAATGAATGGTAAAA	57.813	TCTACGGGTTTGGTACTTTGGTA	59.815	144	upstream
1956	AhTE2995	Araip.B01	127486927	127486935	TATTTTTAA	AAGTGCAGTGTACATGAACGAGA	59.856	GGGATGTGTTCAATTTCCTTAGA	59.363	187	inter-genic
1957	AhTE2996	Araip.B01	127504933	127504944	TAAACTATAAAG	ACAGGATGCCACAGTAGAGGATA	60.033	TTGAAATTTAGGAAAAGAACCTCG	60.004	194	UTR
1958	AhTE2997	Araip.B01	127726600	127726609	TTTTATATAG	GTATATGGAACCTGTGTTGGGAA	59.994	CATTTCAACTCTCCCATGCTTAC	60.014	137	UTR
1959	AhTE2998	Araip.B01	128233125	128233133	TACTAATAA	AATTGTTGATTGAATTTTGGTCG	60.102	TACATGATGAAACCATGAAACCA	60.103	109	inter-genic
1960	AhTE2999	Araip.B01	128835847	128835855	CTTTTGTAT	TATGTCGCATCCCAATTAAGTTT	59.761	TTTAAAACCGATCAAGAGCCATA	59.98	185	inter-genic
1961	AhTE3000	Araip.B01	128944129	128944137	TAAAAAAAA	TGAAGCTCTTCGTACTTACCCTG	59.955	ATTTTCCCATTCCTTGTCGTAGT	60.121	137	downstream
1962	AhTE3001	Araip.B01	129123449	129123457	TTATATTAT	TCCTTAGCTGGTCAAAGATGTTC	59.776	AGAGCCCTTGTGATGCATACTTA	60.163	169	upstream
1963	AhTE3002	Araip.B01	129725408	129725416	TAAAAGAGT	TCAAACAAAAATTTCCCCTTTTT	60.077	TGAGGGACCAAAGTCAAGTTAAA	60.022	192	inter-genic
1964	AhTE3003	Araip.B01	130522071	130522079	TTAAGGATT	TTTTCCCAATCCATGTGTAACTC	60.102	CCTGTTTATCTAAATTCCACCCTG	60.12	198	intron
1965	AhTE3004	Araip.B01	130641113	130641121	ATATTTGAA	GGAAATACTAATTGCACACGAGC	60.043	TTAATGATGTCTACTTTTTGGTATCTG	57.22	193	upstream
1966	AhTE3005	Araip.B01	130928965	130928973	AATACAATT	AACCTTAACATCATTTGTGGAACA	59.687	CAGATCCCTACTACCTTATGGGG	60.095	165	downstream
1967	AhTE3006	Araip.B01	130988112	130988120	TTTTTTTAT	TATGCTGTGGCAACAACTAAAAA	59.711	ACTGGAGAAAAGGAGCAGAGAGT	60.068	185	upstream
1968	AhTE3007	Araip.B01	131021427	131021435	TTTTTTTAT	TATGCTGTGGCAACAACTAAAAA	59.711	ATTATTTTGGGGATGTGTGTGAG	59.994	119	intron
1969	AhTE3008	Araip.B01	131093054	131093062	ATTTGTTTA	ATTACCAATTTGCCACCAATACA	60.349	CCATCGTCATACACCCTTATTGT	60.014	111	upstream
1970	AhTE3009	Araip.B01	131292839	131292847	TTTATAATA	AGTATTTCATCACATGGTGGGAC	59.997	TGCAATTAGGATTTCAGGAAGAA	60.082	100	inter-genic
1971	AhTE3010	Araip.B01	132320905	132320913	TTGTTTTTT	CTCTCTTCAAGGCTATTGAGGGT	60.261	GCAGCTAAAGATAAGAAAAGGCA	59.245	178	UTR
1972	AhTE3011	Araip.B01	133651923	133651931	TTCAAATAA	TTTCTTTGGATCCCTCAACTACA	59.987	GAGACCGCCATTGATAGTTTACA	60.377	198	intron
1973	AhTE3012	Araip.B01	133657834	133657843	TATTATAAAA	GCTTGAGAAGCAAGAGTGAAATG	60.547	AATCCTCGCTTCCTATCAAAAAG	60.101	141	inter-genic
1974	AhTE3013	Araip.B01	133750628	133750636	TTATTATTA	CATAATTAGAGGGGTAGGGTTGG	59.976	TTAAGATCGGTTTGAACGGAATA	59.858	180	inter-genic
1975	AhTE3014	Araip.B01	134201774	134201782	TTTTTGTTT	TCAAGGACTTGCTTCTTTGAAAC	59.92	TTTCTAATTTGACCACAGGCAAT	59.891	174	UTR
1976	AhTE3015	Araip.B01	134272453	134272464	AAAAAAAAATTG	AAATTGCCAGCCCTAGTTAAAAG	60.034	CCTTAGACGTCAAATTGTTGCAC	60.918	127	downstream
1977	AhTE3016	Araip.B01	134481661	134481669	TACTTTAAT	TTGTATCGTCATGCTCTTGTAGC	59.442	ATAAATGCCTAAAGACCGAAAAA	58.345	197	inter-genic
1978	AhTE3017	Araip.B01	134559770	134559778	TTATTATAA	TCAGGCCTCTCCTTTTTCTTATT	59.759	GCAATGACAATGAAAATAGCTACA	58.403	200	inter-genic
1979	AhTE3018	Araip.B01	134890128	134890140	TTGCGGTTTTGGA	TCATCCGACTGCTTACCTAATGT	60.035	AAAGAACGATGACAGACCTACCA	60.047	148	upstream
1980	AhTE3019	Araip.B01	134960261	134960269	TTAATTGAA	TAGTCTTTAACATGCAATGGACG	59.197	TGATGAAAATGAAGGAGAGTGCT	60.256	141	upstream
1981	AhTE3020	Araip.B01	135423875	135423883	AATAAAATA	CTAACCATCTTTATCATGCTGCC	60.003	TAGTTGCACCGTAATTTTCGTTT	59.95	160	inter-genic
1982	AhTE3021	Araip.B01	135623444	135623452	ATAAAATAA	GATGAGAGAACAGGTAAGCATGG	60.144	TAGATAGCATGGAAGGTGGAACA	60.854	119	inter-genic
1983	AhTE3022	Araip.B01	135717099	135717107	ATTGAGTAT	AATTGAGACTCGCGTGTAAGTTC	59.839	AGGTCCCAGGTAGTTGGTGTTAT	60.049	165	inter-genic
1984	AhTE3023	Araip.B01	135762414	135762422	AACAAAATA	AACCACTCATCCCAAAAACATAA	59.638	CTTGAACAATGGATTGATGGAAT	60.068	170	inter-genic
1985	AhTE3024	Araip.B01	135901320	135901334	GCCATAAATGATTTA	TTCCAGTTAGATTTCTTCCCCAT	60.186	CATATGAGGCCTATGTCTCTTGC	60.129	198	inter-genic
1986	AhTE3025	Araip.B01	136744015	136744023	TTAAACAAA	GCCATGAACAGACCTGAAAATTA	60.358	TGGCCATGTTCAGTCTAGGTACT	60.068	119	downstream
1987	AhTE3026	Araip.B01	136796275	136796283	TCATAGTAA	AAGCAGCTATAAATTGCTCATGC	59.929	TTCTCCTCGGATATGCAGTTAAA	60.102	132	inter-genic
1988	AhTE3027	Araip.B01	136900208	136900216	ATGTTCAAA	TGTTGCTGCAATGTAAATGAGAT	59.666	TTAATGGGTGAATTTTGTTGCTT	59.775	168	inter-genic
1989	AhTE3028	Araip.B01	137307067	137307078	AACTAAAAAAAT	CCCTTTTCATTTTAATTTCCAGG	60.058	TCCTTCTATTCCTGCTTTGAGTG	59.9	152	inter-genic
1990	AhTE3029	Araip.B01	137310599	137310607	TACTTTAAT	AAGAATGAAACAGAAAAGGCTCC	60.121	AGAATAAGGCAATAACCCCTCAC	59.765	150	upstream
1991	AhTE3030	Araip.B01	137367493	137367501	ATATAATAA	AGATAATGGAAACTTGACAGGCA	60.014	CATTATACCCGTCTTCTCTGGTG	59.9	132	inter-genic
1992	AhTE3031	Araip.B01	137370001	137370009	AATAAAAAA	AGAATCAGCAATGTGACTCGTTT	60.186	CCAGAACTTTTACTGCATTTCGT	59.716	129	upstream
1993	AhTE3032	Araip.B02	457040	457048	TATAAATTA	ATTTTGATTGGATCTCAATTCCC	60.37	CTCTTCCTTCCTCCATTTTTGAT	59.958	129	upstream
1994	AhTE3033	Araip.B02	592154	592162	TATATATTT	TGTGTCATTTTACCCAAAATATGC	60.012	AAAGCTTGGATGAACAGTCTGAG	59.936	173	downstream
1995	AhTE3034	Araip.B02	717511	717519	TTATTTTAT	CAATAAGGGAATGACTCAAAGCA	60.476	GGGACATATGATGATTTCGTTTT	59.117	195	inter-genic
1996	AhTE3035	Araip.B02	809963	809974	ATAATGAATTAG	TGAAAATTAGGTCAACTCACTTCTCT	58.979	TCTTTTGCATTGAACACAGTCC	60.154	103	inter-genic
1997	AhTE3036	Araip.B02	1178591	1178599	TAAAAGAGA	ATATGTTGGGTCGTTATAATGCG	60.006	GGTTGAAAGTTGAAGGTTGAGTG	60.061	176	upstream
1998	AhTE3037	Araip.B02	2260354	2260362	ATCAAGTAA	TAATTTGGATCGGTTTGAATTTG	60.063	TTATCTTGTTGGAAAAGTCGAGC	59.786	194	upstream
1999	AhTE3038	Araip.B02	4137713	4137722	AATAATTTAA	GCTGGTGTATTTTGAGGATGAAG	60.014	TGGTAAAGCATCCAGGTTATTTG	60.238	112	exon
[truncated: 958 more rows]
