# Supplementary material for: Development of AhMITE1 markers through genome-wide analysis in peanut (Arachis hypogaea L.)
Source: BMC Res Notes. 2018 Jan 8;11:10. doi: 10.1186/s13104-017-3121-8 (PMC5759262; doi:10.1186/s13104-017-3121-8)
Supplement: Supplementary file 6 — Additional file 6. Details on the potential CAPS sites for 25 restriction enzymes on A03, B01, B02 and B03 chromosomes of peanut. [file 13104_2017_3121_MOESM6_ESM.xlsx]

## Sheet: Sheet1
Sl. #	Chromosome	pos on chromosome	Enzyme	CAPS developed
1	Aradu. A03	37549922	AatI	YES
2	Aradu. A03	51541085	AatI
3	Aradu. A03	65440945	AatI	YES
4	Aradu. A03	70248191	AatI
5	Aradu. A03	94588095	AatI	YES
6	Aradu. A03	132537363	AatI	YES
7	Aradu. A03	2460816	AciI
8	Aradu. A03	5055110	AciI
9	Aradu. A03	6182728	AciI
10	Aradu. A03	6892446	AciI	YES
11	Aradu. A03	11012814	AciI	YES
12	Aradu. A03	11957262	AciI
13	Aradu. A03	12480255	AciI	YES
14	Aradu. A03	12964770	AciI
15	Aradu. A03	13697674	AciI	YES
16	Aradu. A03	15731562	AciI
17	Aradu. A03	15882082	AciI
18	Aradu. A03	16399684	AciI	YES
19	Aradu. A03	16421229	AciI
20	Aradu. A03	19197776	AciI
21	Aradu. A03	19521739	AciI	YES
22	Aradu. A03	20527394	AciI
23	Aradu. A03	21321674	AciI
24	Aradu. A03	21840396	AciI
25	Aradu. A03	22048747	AciI	YES
26	Aradu. A03	23558859	AciI
27	Aradu. A03	24718705	AciI	YES
28	Aradu. A03	26170465	AciI	YES
29	Aradu. A03	26262202	AciI
30	Aradu. A03	26512138	AciI
31	Aradu. A03	27149769	AciI
32	Aradu. A03	28937466	AciI
33	Aradu. A03	29147561	AciI	YES
34	Aradu. A03	30270408	AciI	YES
35	Aradu. A03	32977113	AciI	YES
36	Aradu. A03	34006335	AciI
37	Aradu. A03	34334784	AciI	YES
38	Aradu. A03	37145569	AciI
39	Aradu. A03	37985130	AciI
40	Aradu. A03	38454916	AciI	YES
41	Aradu. A03	38670139	AciI
42	Aradu. A03	40657812	AciI
43	Aradu. A03	41254968	AciI
44	Aradu. A03	41898780	AciI	YES
45	Aradu. A03	42701298	AciI	YES
46	Aradu. A03	42927392	AciI
47	Aradu. A03	43684398	AciI	YES
48	Aradu. A03	43956501	AciI	YES
49	Aradu. A03	43988448	AciI
50	Aradu. A03	44416154	AciI	YES
51	Aradu. A03	45604094	AciI	YES
52	Aradu. A03	46088286	AciI
53	Aradu. A03	46808282	AciI	YES
54	Aradu. A03	46949658	AciI	YES
55	Aradu. A03	46997666	AciI
56	Aradu. A03	47389459	AciI
57	Aradu. A03	47657438	AciI	YES
58	Aradu. A03	47890781	AciI	YES
59	Aradu. A03	48100659	AciI
60	Aradu. A03	48357974	AciI
61	Aradu. A03	48961136	AciI
62	Aradu. A03	49106354	AciI
63	Aradu. A03	49139022	AciI
64	Aradu. A03	49409528	AciI
65	Aradu. A03	50018635	AciI	YES
66	Aradu. A03	52325189	AciI
67	Aradu. A03	52492500	AciI
68	Aradu. A03	53016288	AciI	YES
69	Aradu. A03	53559620	AciI	YES
70	Aradu. A03	58796272	AciI	YES
71	Aradu. A03	62040444	AciI
72	Aradu. A03	62657212	AciI	YES
73	Aradu. A03	63066726	AciI
74	Aradu. A03	63415708	AciI
75	Aradu. A03	63475655	AciI	YES
76	Aradu. A03	64488991	AciI
77	Aradu. A03	64554992	AciI
78	Aradu. A03	66623915	AciI	YES
79	Aradu. A03	67202135	AciI
80	Aradu. A03	67998145	AciI	YES
81	Aradu. A03	68300560	AciI
82	Aradu. A03	69428986	AciI	YES
83	Aradu. A03	69543903	AciI	YES
84	Aradu. A03	69716474	AciI	YES
85	Aradu. A03	69730772	AciI	YES
86	Aradu. A03	71059368	AciI
87	Aradu. A03	72515480	AciI
88	Aradu. A03	72843529	AciI	YES
89	Aradu. A03	73399327	AciI	YES
90	Aradu. A03	75035470	AciI	YES
91	Aradu. A03	75611338	AciI	YES
92	Aradu. A03	75855733	AciI	YES
93	Aradu. A03	76988022	AciI	YES
94	Aradu. A03	77132273	AciI	YES
95	Aradu. A03	78861012	AciI
96	Aradu. A03	82113592	AciI
97	Aradu. A03	82136245	AciI
98	Aradu. A03	82865766	AciI	YES
99	Aradu. A03	83758512	AciI	YES
100	Aradu. A03	83760985	AciI
101	Aradu. A03	84193893	AciI	YES
102	Aradu. A03	84272114	AciI	YES
103	Aradu. A03	84302438	AciI
104	Aradu. A03	84340123	AciI	YES
105	Aradu. A03	87227171	AciI
106	Aradu. A03	87470729	AciI
107	Aradu. A03	87965159	AciI	YES
108	Aradu. A03	88386229	AciI	YES
109	Aradu. A03	92073495	AciI
110	Aradu. A03	92247897	AciI
111	Aradu. A03	92719218	AciI
112	Aradu. A03	93290498	AciI
113	Aradu. A03	94494587	AciI
114	Aradu. A03	94618351	AciI
115	Aradu. A03	95366982	AciI
116	Aradu. A03	96234440	AciI	YES
117	Aradu. A03	96647076	AciI
118	Aradu. A03	97965481	AciI	YES
119	Aradu. A03	97973812	AciI	YES
120	Aradu. A03	99530226	AciI
121	Aradu. A03	99958138	AciI
122	Aradu. A03	100665764	AciI	YES
123	Aradu. A03	100697996	AciI
124	Aradu. A03	100886279	AciI
125	Aradu. A03	101075015	AciI	YES
126	Aradu. A03	102336099	AciI
127	Aradu. A03	102534511	AciI
128	Aradu. A03	102922159	AciI
129	Aradu. A03	103816331	AciI
130	Aradu. A03	104114954	AciI	YES
131	Aradu. A03	104306393	AciI
132	Aradu. A03	104526218	AciI
133	Aradu. A03	105932658	AciI	YES
134	Aradu. A03	106263088	AciI	YES
135	Aradu. A03	106932310	AciI	YES
136	Aradu. A03	108767494	AciI
137	Aradu. A03	109270762	AciI
138	Aradu. A03	110571450	AciI
139	Aradu. A03	110672348	AciI
140	Aradu. A03	110995860	AciI
141	Aradu. A03	112539760	AciI
142	Aradu. A03	113880267	AciI
143	Aradu. A03	114721253	AciI
144	Aradu. A03	118014505	AciI
145	Aradu. A03	118199802	AciI	YES
146	Aradu. A03	119286873	AciI
147	Aradu. A03	120132237	AciI
148	Aradu. A03	122089097	AciI
149	Aradu. A03	122122884	AciI	YES
150	Aradu. A03	122488778	AciI
151	Aradu. A03	123614750	AciI	YES
152	Aradu. A03	123971616	AciI	YES
153	Aradu. A03	124329740	AciI
154	Aradu. A03	128620272	AciI
155	Aradu. A03	129862229	AciI	YES
156	Aradu. A03	129943838	AciI	YES
157	Aradu. A03	131612715	AciI	YES
158	Aradu. A03	131676796	AciI
159	Aradu. A03	131678326	AciI
160	Aradu. A03	131680400	AciI
161	Aradu. A03	131681792	AciI
162	Aradu. A03	131681987	AciI
163	Aradu. A03	131711434	AciI
164	Aradu. A03	131779443	AciI	YES
165	Aradu. A03	131779444	AciI	YES
166	Aradu. A03	131780999	AciI
167	Aradu. A03	131786134	AciI	YES
168	Aradu. A03	131786137	AciI	YES
169	Aradu. A03	131788259	AciI
170	Aradu. A03	131789627	AciI	YES
171	Aradu. A03	131863260	AciI
172	Aradu. A03	131870734	AciI	YES
173	Aradu. A03	131954162	AciI
174	Aradu. A03	132023819	AciI	YES
175	Aradu. A03	132051066	AciI
176	Aradu. A03	132061452	AciI
177	Aradu. A03	132065797	AciI
178	Aradu. A03	132065802	AciI
179	Aradu. A03	132065803	AciI
180	Aradu. A03	132078768	AciI	YES
181	Aradu. A03	132107141	AciI
182	Aradu. A03	132126719	AciI	YES
183	Aradu. A03	132161522	AciI	YES
184	Aradu. A03	132175041	AciI
185	Aradu. A03	132183985	AciI
186	Aradu. A03	132208087	AciI
187	Aradu. A03	132208244	AciI
188	Aradu. A03	132239565	AciI
189	Aradu. A03	132266179	AciI
190	Aradu. A03	132367255	AciI	YES
191	Aradu. A03	132367553	AciI
192	Aradu. A03	132375902	AciI	YES
193	Aradu. A03	132406779	AciI	YES
194	Aradu. A03	132409247	AciI
195	Aradu. A03	132412827	AciI	YES
196	Aradu. A03	132415685	AciI	YES
197	Aradu. A03	132415686	AciI	YES
198	Aradu. A03	132563749	AciI	YES
199	Aradu. A03	132564039	AciI
200	Aradu. A03	132671983	AciI
201	Aradu. A03	132673105	AciI	YES
202	Aradu. A03	132674046	AciI
203	Aradu. A03	132687694	AciI	YES
204	Aradu. A03	132709037	AciI
205	Aradu. A03	132817392	AciI	YES
206	Aradu. A03	132830105	AciI
207	Aradu. A03	132831681	AciI
208	Aradu. A03	132838351	AciI
209	Aradu. A03	132858579	AciI
210	Aradu. A03	132867035	AciI
211	Aradu. A03	132867514	AciI
212	Aradu. A03	132869306	AciI
213	Aradu. A03	132879544	AciI	YES
214	Aradu. A03	132881033	AciI	YES
215	Aradu. A03	132883121	AciI	YES
216	Aradu. A03	132927686	AciI	YES
217	Aradu. A03	132999755	AciI	YES
218	Aradu. A03	133000235	AciI
219	Aradu. A03	133038242	AciI
220	Aradu. A03	133063273	AciI	YES
221	Aradu. A03	133063274	AciI	YES
222	Aradu. A03	133064329	AciI
223	Aradu. A03	133066561	AciI
224	Aradu. A03	133079691	AciI
225	Aradu. A03	133079755	AciI
226	Aradu. A03	133085152	AciI	YES
227	Aradu. A03	133124052	AciI	YES
228	Aradu. A03	133194092	AciI	YES
229	Aradu. A03	133294827	AciI
230	Aradu. A03	133340281	AciI	YES
231	Aradu. A03	133414657	AciI	YES
232	Aradu. A03	133545324	AciI
233	Aradu. A03	133546128	AciI
234	Aradu. A03	133653496	AciI
235	Aradu. A03	133653916	AciI
236	Aradu. A03	133654245	AciI
237	Aradu. A03	133654247	AciI
238	Aradu. A03	133685389	AciI
239	Aradu. A03	133689291	AciI	YES
240	Aradu. A03	133751869	AciI
241	Aradu. A03	133760736	AciI
242	Aradu. A03	133760763	AciI
243	Aradu. A03	133912496	AciI	YES
244	Aradu. A03	133958719	AciI
245	Aradu. A03	133958720	AciI
246	Aradu. A03	133958721	AciI
247	Aradu. A03	133968751	AciI
248	Aradu. A03	134009125	AciI
249	Aradu. A03	134009128	AciI
250	Aradu. A03	134046388	AciI
251	Aradu. A03	134046390	AciI
252	Aradu. A03	134048549	AciI	YES
253	Aradu. A03	134049836	AciI
254	Aradu. A03	134049837	AciI
255	Aradu. A03	134119743	AciI	YES
256	Aradu. A03	134120588	AciI	YES
257	Aradu. A03	134225538	AciI
258	Aradu. A03	134244630	AciI
259	Aradu. A03	134312179	AciI
260	Aradu. A03	134386325	AciI
261	Aradu. A03	134394966	AciI
262	Aradu. A03	134534036	AciI
263	Aradu. A03	134610267	AciI
264	Aradu. A03	29281211	AclI	YES
265	Aradu. A03	40711353	AclI	YES
266	Aradu. A03	41658156	AclI
267	Aradu. A03	49407063	AclI	YES
268	Aradu. A03	51197452	AclI
269	Aradu. A03	52728689	AclI
270	Aradu. A03	53309502	AclI
271	Aradu. A03	64043052	AclI	YES
272	Aradu. A03	71431962	AclI
273	Aradu. A03	71455656	AclI	YES
274	Aradu. A03	74232840	AclI
275	Aradu. A03	86772285	AclI
276	Aradu. A03	89410324	AclI	YES
277	Aradu. A03	93012303	AclI
278	Aradu. A03	93961851	AclI	YES
279	Aradu. A03	99087579	AclI
280	Aradu. A03	110922971	AclI
281	Aradu. A03	111047370	AclI
282	Aradu. A03	114043478	AclI	YES
283	Aradu. A03	119730241	AclI	YES
284	Aradu. A03	127565231	AclI
285	Aradu. A03	131870268	AclI	YES
286	Aradu. A03	132125735	AclI	YES
287	Aradu. A03	132175761	AclI	YES
288	Aradu. A03	132330907	AclI
289	Aradu. A03	132447167	AclI	YES
290	Aradu. A03	132458030	AclI	YES
291	Aradu. A03	133398244	AclI	YES
292	Aradu. A03	133403665	AclI
293	Aradu. A03	133586406	AclI	YES
294	Aradu. A03	134092936	AclI
295	Aradu. A03	134202476	AclI	YES
296	Aradu. A03	134305905	AclI
297	Aradu. A03	320902	AluI
298	Aradu. A03	676206	AluI
299	Aradu. A03	1730518	AluI
300	Aradu. A03	2437113	AluI
301	Aradu. A03	5555999	AluI
302	Aradu. A03	5606634	AluI
303	Aradu. A03	5927651	AluI	YES
304	Aradu. A03	6258356	AluI	YES
305	Aradu. A03	6345796	AluI	YES
306	Aradu. A03	6768538	AluI
307	Aradu. A03	8848110	AluI
308	Aradu. A03	9905344	AluI	YES
309	Aradu. A03	10147649	AluI
310	Aradu. A03	12048762	AluI
311	Aradu. A03	13351023	AluI
312	Aradu. A03	15250989	AluI
313	Aradu. A03	16183110	AluI
314	Aradu. A03	16259826	AluI	YES
315	Aradu. A03	16624276	AluI
316	Aradu. A03	18394233	AluI	YES
317	Aradu. A03	19197771	AluI	YES
318	Aradu. A03	19522731	AluI	YES
319	Aradu. A03	21842637	AluI
320	Aradu. A03	22099924	AluI	YES
321	Aradu. A03	23276845	AluI
322	Aradu. A03	23456941	AluI
323	Aradu. A03	23708982	AluI	YES
324	Aradu. A03	24481375	AluI
325	Aradu. A03	24795417	AluI
326	Aradu. A03	24942606	AluI
327	Aradu. A03	25616507	AluI	YES
328	Aradu. A03	25619663	AluI
329	Aradu. A03	25701974	AluI
330	Aradu. A03	26085676	AluI
331	Aradu. A03	26845193	AluI
332	Aradu. A03	27581230	AluI
333	Aradu. A03	27767427	AluI
334	Aradu. A03	28595025	AluI
335	Aradu. A03	29148345	AluI	YES
336	Aradu. A03	29286366	AluI
337	Aradu. A03	30037527	AluI
338	Aradu. A03	30359250	AluI
339	Aradu. A03	30360148	AluI
340	Aradu. A03	30441987	AluI
341	Aradu. A03	31496773	AluI
342	Aradu. A03	31796817	AluI
343	Aradu. A03	31843682	AluI
344	Aradu. A03	31948494	AluI
345	Aradu. A03	32474848	AluI
346	Aradu. A03	34844943	AluI
347	Aradu. A03	36741281	AluI	YES
348	Aradu. A03	36841486	AluI
349	Aradu. A03	36926333	AluI
350	Aradu. A03	36999510	AluI
351	Aradu. A03	37204212	AluI
352	Aradu. A03	37978601	AluI	YES
353	Aradu. A03	38164851	AluI
354	Aradu. A03	38643583	AluI
355	Aradu. A03	38883600	AluI
356	Aradu. A03	38920168	AluI
357	Aradu. A03	39369005	AluI
358	Aradu. A03	40652668	AluI
359	Aradu. A03	41313982	AluI
360	Aradu. A03	42060414	AluI
361	Aradu. A03	42752687	AluI
362	Aradu. A03	42779085	AluI
363	Aradu. A03	42894219	AluI	YES
364	Aradu. A03	43711892	AluI	YES
365	Aradu. A03	43889223	AluI
366	Aradu. A03	43894604	AluI
367	Aradu. A03	44075868	AluI
368	Aradu. A03	44195027	AluI
369	Aradu. A03	44218022	AluI
370	Aradu. A03	44417928	AluI
371	Aradu. A03	44574279	AluI
372	Aradu. A03	45468592	AluI
373	Aradu. A03	45884630	AluI
374	Aradu. A03	46389531	AluI
375	Aradu. A03	46596552	AluI
376	Aradu. A03	47014862	AluI
377	Aradu. A03	47091706	AluI
378	Aradu. A03	47895058	AluI
379	Aradu. A03	48513457	AluI
380	Aradu. A03	48869564	AluI	YES
381	Aradu. A03	48997640	AluI	YES
382	Aradu. A03	49412103	AluI
383	Aradu. A03	49413740	AluI	YES
384	Aradu. A03	49874893	AluI
385	Aradu. A03	50324807	AluI
386	Aradu. A03	50489756	AluI
387	Aradu. A03	51032997	AluI	YES
388	Aradu. A03	51333981	AluI
389	Aradu. A03	51448342	AluI
390	Aradu. A03	52319296	AluI
391	Aradu. A03	52453022	AluI
392	Aradu. A03	52558808	AluI
393	Aradu. A03	52601317	AluI
394	Aradu. A03	52800724	AluI
395	Aradu. A03	54009531	AluI
396	Aradu. A03	54950224	AluI
397	Aradu. A03	55667124	AluI
398	Aradu. A03	56696536	AluI
399	Aradu. A03	57030281	AluI	YES
400	Aradu. A03	57670614	AluI
401	Aradu. A03	58342350	AluI	YES
402	Aradu. A03	58696781	AluI
403	Aradu. A03	59508506	AluI
404	Aradu. A03	63108704	AluI	YES
405	Aradu. A03	64688982	AluI
406	Aradu. A03	64859353	AluI
407	Aradu. A03	67333263	AluI
408	Aradu. A03	68296163	AluI	YES
409	Aradu. A03	68448634	AluI
410	Aradu. A03	68606901	AluI
411	Aradu. A03	68655364	AluI
412	Aradu. A03	69289371	AluI
413	Aradu. A03	69802956	AluI
414	Aradu. A03	70217115	AluI	YES
415	Aradu. A03	70517392	AluI
416	Aradu. A03	70560655	AluI
417	Aradu. A03	70703750	AluI
418	Aradu. A03	70968352	AluI	YES
419	Aradu. A03	71185078	AluI
420	Aradu. A03	71320345	AluI
421	Aradu. A03	72410298	AluI
422	Aradu. A03	72421372	AluI
423	Aradu. A03	72843525	AluI
424	Aradu. A03	73867265	AluI
425	Aradu. A03	74920456	AluI
426	Aradu. A03	74986266	AluI
427	Aradu. A03	75314819	AluI
428	Aradu. A03	76568392	AluI	YES
429	Aradu. A03	77239274	AluI
430	Aradu. A03	78799437	AluI
431	Aradu. A03	79289368	AluI
432	Aradu. A03	80370119	AluI
433	Aradu. A03	80698596	AluI	YES
434	Aradu. A03	81069158	AluI
435	Aradu. A03	81168554	AluI
436	Aradu. A03	81197405	AluI
437	Aradu. A03	81197990	AluI
438	Aradu. A03	81584486	AluI	YES
439	Aradu. A03	81987245	AluI
440	Aradu. A03	81991191	AluI
441	Aradu. A03	83646927	AluI
442	Aradu. A03	85752298	AluI
443	Aradu. A03	87510986	AluI
444	Aradu. A03	87535159	AluI
445	Aradu. A03	87817213	AluI
446	Aradu. A03	87947294	AluI	YES
447	Aradu. A03	88125437	AluI	YES
448	Aradu. A03	88891976	AluI
449	Aradu. A03	91609197	AluI
450	Aradu. A03	92783134	AluI
451	Aradu. A03	93154446	AluI
452	Aradu. A03	93611089	AluI
453	Aradu. A03	93650574	AluI	YES
454	Aradu. A03	94276145	AluI
455	Aradu. A03	94435587	AluI	YES
456	Aradu. A03	94466525	AluI
457	Aradu. A03	94663190	AluI
458	Aradu. A03	95605613	AluI
459	Aradu. A03	95617629	AluI
460	Aradu. A03	95646080	AluI
461	Aradu. A03	95696180	AluI
462	Aradu. A03	96032823	AluI
463	Aradu. A03	96178990	AluI
464	Aradu. A03	96362179	AluI	YES
465	Aradu. A03	96620600	AluI	YES
466	Aradu. A03	97229319	AluI
467	Aradu. A03	97381277	AluI
468	Aradu. A03	97869577	AluI
469	Aradu. A03	99402897	AluI
470	Aradu. A03	100167102	AluI
471	Aradu. A03	100210453	AluI
472	Aradu. A03	100240045	AluI	YES
473	Aradu. A03	100570570	AluI	YES
474	Aradu. A03	100866282	AluI
475	Aradu. A03	101688783	AluI
476	Aradu. A03	101716792	AluI	YES
477	Aradu. A03	101821521	AluI
478	Aradu. A03	102109607	AluI
479	Aradu. A03	102667152	AluI
480	Aradu. A03	102790324	AluI
481	Aradu. A03	102790325	AluI
482	Aradu. A03	103050492	AluI
483	Aradu. A03	103092528	AluI
484	Aradu. A03	103552425	AluI
485	Aradu. A03	104248399	AluI	YES
486	Aradu. A03	104548602	AluI
487	Aradu. A03	104649636	AluI
488	Aradu. A03	104842907	AluI
489	Aradu. A03	105327412	AluI
490	Aradu. A03	105605088	AluI
491	Aradu. A03	106325944	AluI
492	Aradu. A03	106481961	AluI
493	Aradu. A03	106591463	AluI
494	Aradu. A03	106618170	AluI
495	Aradu. A03	106791924	AluI
496	Aradu. A03	107260583	AluI	YES
497	Aradu. A03	107830496	AluI
498	Aradu. A03	108976677	AluI
499	Aradu. A03	110887236	AluI
500	Aradu. A03	110971280	AluI
501	Aradu. A03	111081933	AluI
502	Aradu. A03	111096725	AluI
503	Aradu. A03	111613457	AluI	YES
504	Aradu. A03	111672789	AluI	YES
505	Aradu. A03	111859173	AluI	YES
506	Aradu. A03	112068057	AluI
507	Aradu. A03	112222301	AluI	YES
508	Aradu. A03	112856128	AluI	YES
509	Aradu. A03	112962668	AluI
510	Aradu. A03	113023718	AluI	YES
511	Aradu. A03	113424141	AluI
512	Aradu. A03	113504551	AluI
513	Aradu. A03	114135889	AluI	YES
514	Aradu. A03	114282977	AluI
515	Aradu. A03	114435739	AluI	YES
516	Aradu. A03	114546117	AluI
517	Aradu. A03	114964154	AluI
518	Aradu. A03	115199787	AluI
519	Aradu. A03	115271958	AluI
520	Aradu. A03	115688854	AluI
521	Aradu. A03	115697378	AluI	YES
522	Aradu. A03	116434739	AluI
523	Aradu. A03	116936249	AluI	YES
524	Aradu. A03	117135165	AluI
525	Aradu. A03	117214878	AluI	YES
526	Aradu. A03	118034968	AluI
527	Aradu. A03	118797403	AluI
528	Aradu. A03	119997264	AluI	YES
529	Aradu. A03	120089787	AluI	YES
530	Aradu. A03	120585885	AluI	YES
531	Aradu. A03	120751619	AluI
532	Aradu. A03	121736277	AluI	YES
533	Aradu. A03	122243416	AluI	YES
534	Aradu. A03	123261989	AluI	YES
535	Aradu. A03	123465419	AluI	YES
536	Aradu. A03	126244816	AluI
537	Aradu. A03	127684283	AluI
538	Aradu. A03	129299333	AluI
539	Aradu. A03	130506769	AluI	YES
540	Aradu. A03	131695512	AluI	YES
541	Aradu. A03	131723339	AluI
542	Aradu. A03	131744449	AluI
543	Aradu. A03	131759031	AluI
544	Aradu. A03	131761093	AluI
545	Aradu. A03	131764239	AluI
546	Aradu. A03	131764241	AluI
547	Aradu. A03	5659437	AseI
548	Aradu. A03	6923542	AseI
549	Aradu. A03	7758728	AseI	YES
550	Aradu. A03	17479041	AseI
551	Aradu. A03	19522960	AseI	YES
552	Aradu. A03	34954662	AseI	YES
553	Aradu. A03	40284910	AseI	YES
554	Aradu. A03	40397425	AseI
555	Aradu. A03	83155741	AseI
556	Aradu. A03	104581555	AseI
557	Aradu. A03	129868838	AseI
558	Aradu. A03	130621419	AseI
559	Aradu. A03	131599642	AseI
560	Aradu. A03	131779429	AseI	YES
561	Aradu. A03	131779431	AseI	YES
562	Aradu. A03	131889209	AseI
563	Aradu. A03	131909885	AseI
564	Aradu. A03	131954479	AseI	YES
565	Aradu. A03	132034553	AseI
566	Aradu. A03	132126510	AseI	YES
567	Aradu. A03	132144975	AseI	YES
568	Aradu. A03	132201621	AseI
569	Aradu. A03	132325256	AseI
570	Aradu. A03	132375649	AseI	YES
571	Aradu. A03	132410484	AseI	YES
572	Aradu. A03	132447664	AseI	YES
573	Aradu. A03	132513550	AseI	YES
574	Aradu. A03	132537843	AseI	YES
575	Aradu. A03	132559380	AseI
576	Aradu. A03	132658041	AseI	YES
577	Aradu. A03	132712180	AseI	YES
578	Aradu. A03	132826444	AseI
579	Aradu. A03	132829554	AseI
580	Aradu. A03	132830317	AseI
581	Aradu. A03	132966045	AseI
582	Aradu. A03	133028626	AseI
583	Aradu. A03	133063921	AseI
584	Aradu. A03	133258476	AseI
585	Aradu. A03	133290327	AseI
586	Aradu. A03	133304069	AseI	YES
587	Aradu. A03	133399973	AseI
588	Aradu. A03	133399986	AseI
589	Aradu. A03	133514847	AseI	YES
590	Aradu. A03	133650583	AseI
591	Aradu. A03	133828187	AseI	YES
592	Aradu. A03	134069013	AseI
593	Aradu. A03	134156934	AseI	YES
594	Aradu. A03	134156935	AseI	YES
595	Aradu. A03	134188398	AseI
596	Aradu. A03	134226493	AseI	YES
597	Aradu. A03	134259158	AseI
598	Aradu. A03	134316181	AseI
599	Aradu. A03	134316208	AseI
600	Aradu. A03	134559903	AseI
601	Aradu. A03	134613576	AseI
602	Aradu. A03	37459938	BamHI	YES
603	Aradu. A03	38870121	BamHI
604	Aradu. A03	45871723	BamHI	YES
605	Aradu. A03	57234549	BamHI	YES
606	Aradu. A03	62534179	BamHI	YES
607	Aradu. A03	89341473	BamHI
608	Aradu. A03	101911621	BamHI	YES
609	Aradu. A03	113642962	BamHI	YES
610	Aradu. A03	132059553	BamHI
611	Aradu. A03	132128510	BamHI	YES
612	Aradu. A03	132800410	BamHI	YES
613	Aradu. A03	134050310	BamHI	YES
614	Aradu. A03	134331216	BamHI	YES
615	Aradu. A03	134462024	BamHI
616	Aradu. A03	9722	BfaI
617	Aradu. A03	428045	BfaI
618	Aradu. A03	1605060	BfaI
619	Aradu. A03	1729376	BfaI
620	Aradu. A03	4222887	BfaI
621	Aradu. A03	6721601	BfaI
622	Aradu. A03	10584467	BfaI
623	Aradu. A03	11191423	BfaI
624	Aradu. A03	11607571	BfaI
625	Aradu. A03	12537497	BfaI
626	Aradu. A03	12869366	BfaI
627	Aradu. A03	15363269	BfaI
628	Aradu. A03	16138320	BfaI
629	Aradu. A03	16489186	BfaI
630	Aradu. A03	19189831	BfaI
631	Aradu. A03	19304380	BfaI	YES
632	Aradu. A03	19337247	BfaI
633	Aradu. A03	24847028	BfaI
634	Aradu. A03	25820350	BfaI
635	Aradu. A03	26719092	BfaI
636	Aradu. A03	28128169	BfaI
637	Aradu. A03	28838161	BfaI
638	Aradu. A03	29660008	BfaI
639	Aradu. A03	35283329	BfaI
640	Aradu. A03	35542526	BfaI
641	Aradu. A03	36841486	BfaI	YES
642	Aradu. A03	36941865	BfaI
643	Aradu. A03	39065519	BfaI
644	Aradu. A03	40886744	BfaI
645	Aradu. A03	41658552	BfaI
646	Aradu. A03	42001445	BfaI
647	Aradu. A03	43657305	BfaI
648	Aradu. A03	46527435	BfaI
649	Aradu. A03	47585451	BfaI
650	Aradu. A03	47698576	BfaI
651	Aradu. A03	47956342	BfaI
652	Aradu. A03	48120122	BfaI
653	Aradu. A03	48742589	BfaI
654	Aradu. A03	48869564	BfaI
655	Aradu. A03	49052062	BfaI
656	Aradu. A03	49234418	BfaI
657	Aradu. A03	50086809	BfaI
658	Aradu. A03	54006362	BfaI
659	Aradu. A03	54009019	BfaI
660	Aradu. A03	55348918	BfaI	YES
661	Aradu. A03	55965848	BfaI
662	Aradu. A03	56917370	BfaI
663	Aradu. A03	60211781	BfaI
664	Aradu. A03	62442789	BfaI
665	Aradu. A03	62760105	BfaI
666	Aradu. A03	65952944	BfaI	YES
667	Aradu. A03	67956084	BfaI
668	Aradu. A03	70248191	BfaI
669	Aradu. A03	70904930	BfaI
670	Aradu. A03	72325435	BfaI
671	Aradu. A03	72723215	BfaI
672	Aradu. A03	73483453	BfaI
673	Aradu. A03	74769351	BfaI
674	Aradu. A03	75397071	BfaI
675	Aradu. A03	75709107	BfaI
676	Aradu. A03	77321984	BfaI
677	Aradu. A03	78282315	BfaI
678	Aradu. A03	80370119	BfaI
679	Aradu. A03	81991191	BfaI
680	Aradu. A03	82219035	BfaI	YES
681	Aradu. A03	82721486	BfaI
682	Aradu. A03	82868515	BfaI
683	Aradu. A03	83350478	BfaI
684	Aradu. A03	83533030	BfaI
685	Aradu. A03	85229218	BfaI
686	Aradu. A03	87535159	BfaI	YES
687	Aradu. A03	92583183	BfaI
688	Aradu. A03	94396838	BfaI	YES
689	Aradu. A03	95485401	BfaI	YES
690	Aradu. A03	95763355	BfaI
691	Aradu. A03	95991421	BfaI
692	Aradu. A03	97339114	BfaI	YES
693	Aradu. A03	97347574	BfaI
694	Aradu. A03	97870404	BfaI
695	Aradu. A03	98101815	BfaI
696	Aradu. A03	98310502	BfaI
697	Aradu. A03	99923742	BfaI
698	Aradu. A03	100539099	BfaI
699	Aradu. A03	100578410	BfaI
700	Aradu. A03	101669873	BfaI	YES
701	Aradu. A03	102692068	BfaI
702	Aradu. A03	104349818	BfaI
703	Aradu. A03	104897608	BfaI
704	Aradu. A03	105139233	BfaI
705	Aradu. A03	105977830	BfaI	YES
706	Aradu. A03	108976677	BfaI
707	Aradu. A03	110003502	BfaI
708	Aradu. A03	112355040	BfaI
709	Aradu. A03	113172293	BfaI
710	Aradu. A03	114959816	BfaI
711	Aradu. A03	116103562	BfaI
712	Aradu. A03	116140561	BfaI
713	Aradu. A03	116629508	BfaI
714	Aradu. A03	117526630	BfaI
715	Aradu. A03	119643739	BfaI
716	Aradu. A03	120299124	BfaI
717	Aradu. A03	124238459	BfaI	YES
718	Aradu. A03	125230293	BfaI
719	Aradu. A03	128582779	BfaI
720	Aradu. A03	129419792	BfaI
721	Aradu. A03	130995013	BfaI	YES
722	Aradu. A03	131681869	BfaI	YES
723	Aradu. A03	131723334	BfaI
724	Aradu. A03	131744467	BfaI
725	Aradu. A03	131779626	BfaI
726	Aradu. A03	131780892	BfaI	YES
727	Aradu. A03	131786630	BfaI
728	Aradu. A03	131802332	BfaI
729	Aradu. A03	131865992	BfaI	YES
730	Aradu. A03	131909897	BfaI
731	Aradu. A03	131940694	BfaI
732	Aradu. A03	131972132	BfaI	YES
733	Aradu. A03	132046746	BfaI
734	Aradu. A03	132046748	BfaI	YES
735	Aradu. A03	132062288	BfaI
736	Aradu. A03	132067582	BfaI	YES
737	Aradu. A03	132106965	BfaI
738	Aradu. A03	132123596	BfaI
739	Aradu. A03	132142897	BfaI	YES
740	Aradu. A03	132143702	BfaI	YES
741	Aradu. A03	132161669	BfaI
742	Aradu. A03	132198893	BfaI	YES
743	Aradu. A03	132342376	BfaI	YES
744	Aradu. A03	132342377	BfaI
745	Aradu. A03	132373343	BfaI
746	Aradu. A03	132374569	BfaI	YES
747	Aradu. A03	132399271	BfaI	YES
748	Aradu. A03	132408013	BfaI
749	Aradu. A03	132446997	BfaI	YES
750	Aradu. A03	132537747	BfaI
751	Aradu. A03	132560162	BfaI
752	Aradu. A03	132638716	BfaI
753	Aradu. A03	132670113	BfaI
754	Aradu. A03	132709068	BfaI
755	Aradu. A03	132709452	BfaI
756	Aradu. A03	132710340	BfaI	YES
757	Aradu. A03	132724498	BfaI
758	Aradu. A03	132795728	BfaI	YES
759	Aradu. A03	132798714	BfaI	YES
760	Aradu. A03	132799268	BfaI
761	Aradu. A03	132803917	BfaI
762	Aradu. A03	132830069	BfaI
763	Aradu. A03	132841196	BfaI
764	Aradu. A03	132843934	BfaI	YES
765	Aradu. A03	132843935	BfaI	YES
766	Aradu. A03	132844800	BfaI
767	Aradu. A03	132867715	BfaI
768	Aradu. A03	132879174	BfaI	YES
769	Aradu. A03	132880335	BfaI	YES
770	Aradu. A03	132881940	BfaI	YES
771	Aradu. A03	132889034	BfaI
772	Aradu. A03	132896110	BfaI	YES
773	Aradu. A03	132952638	BfaI
774	Aradu. A03	132995051	BfaI	YES
775	Aradu. A03	132998281	BfaI	YES
776	Aradu. A03	132999240	BfaI	YES
777	Aradu. A03	133030640	BfaI
778	Aradu. A03	133117566	BfaI	YES
779	Aradu. A03	133194363	BfaI
780	Aradu. A03	133237369	BfaI	YES
781	Aradu. A03	133252322	BfaI
782	Aradu. A03	133286977	BfaI
783	Aradu. A03	133331554	BfaI
784	Aradu. A03	133405006	BfaI
785	Aradu. A03	133414856	BfaI	YES
786	Aradu. A03	133448152	BfaI
787	Aradu. A03	133545702	BfaI	YES
788	Aradu. A03	133579561	BfaI
789	Aradu. A03	133612169	BfaI
790	Aradu. A03	133651953	BfaI	YES
791	Aradu. A03	133682146	BfaI
792	Aradu. A03	133683515	BfaI	YES
793	Aradu. A03	133689057	BfaI
794	Aradu. A03	133722390	BfaI
795	Aradu. A03	133731826	BfaI
796	Aradu. A03	133924599	BfaI	YES
797	Aradu. A03	133929208	BfaI	YES
798	Aradu. A03	134043846	BfaI
799	Aradu. A03	134047399	BfaI	YES
800	Aradu. A03	134048756	BfaI	YES
801	Aradu. A03	134119967	BfaI	YES
802	Aradu. A03	134150997	BfaI	YES
803	Aradu. A03	134153550	BfaI	YES
804	Aradu. A03	134172226	BfaI	YES
805	Aradu. A03	134224865	BfaI	YES
806	Aradu. A03	134249668	BfaI	YES
807	Aradu. A03	134312549	BfaI	YES
808	Aradu. A03	134330929	BfaI	YES
809	Aradu. A03	134330983	BfaI	YES
810	Aradu. A03	134401571	BfaI	YES
811	Aradu. A03	134441893	BfaI
812	Aradu. A03	4934360	BglII
813	Aradu. A03	10902740	BglII	YES
814	Aradu. A03	18437015	BglII	YES
815	Aradu. A03	21809720	BglII	YES
816	Aradu. A03	24899439	BglII	YES
817	Aradu. A03	32384053	BglII
818	Aradu. A03	48435428	BglII
819	Aradu. A03	58152518	BglII	YES
820	Aradu. A03	67290792	BglII	YES
821	Aradu. A03	69368494	BglII	YES
822	Aradu. A03	74760289	BglII	YES
823	Aradu. A03	75993135	BglII	YES
824	Aradu. A03	97070941	BglII	YES
825	Aradu. A03	106893488	BglII	YES
826	Aradu. A03	115389981	BglII	YES
827	Aradu. A03	132041945	BglII	YES
828	Aradu. A03	132143286	BglII	YES
829	Aradu. A03	132425363	BglII	YES
830	Aradu. A03	132459543	BglII
831	Aradu. A03	133079742	BglII	YES
832	Aradu. A03	133193768	BglII	YES
833	Aradu. A03	133290303	BglII
834	Aradu. A03	133403398	BglII	YES
835	Aradu. A03	133507781	BglII	YES
836	Aradu. A03	133686713	BglII
837	Aradu. A03	134119967	BglII	YES
838	Aradu. A03	134242905	BglII	YES
839	Aradu. A03	134638461	BglII	YES
840	Aradu. A03	156403	BstKTI
841	Aradu. A03	1947153	BstKTI
842	Aradu. A03	2584228	BstKTI
843	Aradu. A03	4934360	BstKTI
844	Aradu. A03	6529747	BstKTI
845	Aradu. A03	10464064	BstKTI
846	Aradu. A03	10902740	BstKTI
847	Aradu. A03	12713308	BstKTI
848	Aradu. A03	13005272	BstKTI
849	Aradu. A03	14774254	BstKTI
850	Aradu. A03	18437015	BstKTI
851	Aradu. A03	19749135	BstKTI
852	Aradu. A03	24899439	BstKTI
853	Aradu. A03	25857393	BstKTI
854	Aradu. A03	26034764	BstKTI
855	Aradu. A03	26912667	BstKTI
856	Aradu. A03	28246618	BstKTI
857	Aradu. A03	28550508	BstKTI
858	Aradu. A03	28838161	BstKTI
859	Aradu. A03	28902264	BstKTI
860	Aradu. A03	28922916	BstKTI
861	Aradu. A03	29051307	BstKTI
862	Aradu. A03	29157864	BstKTI
863	Aradu. A03	29380310	BstKTI
864	Aradu. A03	29812419	BstKTI	YES
865	Aradu. A03	30147428	BstKTI
866	Aradu. A03	31122037	BstKTI
867	Aradu. A03	32030070	BstKTI
868	Aradu. A03	32384053	BstKTI
869	Aradu. A03	37101924	BstKTI
870	Aradu. A03	37874340	BstKTI
871	Aradu. A03	38870121	BstKTI
872	Aradu. A03	42138841	BstKTI
873	Aradu. A03	46454344	BstKTI
874	Aradu. A03	47125005	BstKTI	YES
875	Aradu. A03	47573152	BstKTI
876	Aradu. A03	47585484	BstKTI
877	Aradu. A03	48435428	BstKTI	YES
878	Aradu. A03	49743890	BstKTI
879	Aradu. A03	51367915	BstKTI
880	Aradu. A03	51997248	BstKTI
881	Aradu. A03	52071744	BstKTI	YES
882	Aradu. A03	52733606	BstKTI
883	Aradu. A03	53066392	BstKTI
884	Aradu. A03	55434486	BstKTI
885	Aradu. A03	58152518	BstKTI	YES
886	Aradu. A03	58512419	BstKTI
887	Aradu. A03	60647542	BstKTI
888	Aradu. A03	66280463	BstKTI
889	Aradu. A03	67290792	BstKTI
890	Aradu. A03	67360060	BstKTI
891	Aradu. A03	67969379	BstKTI
892	Aradu. A03	68127902	BstKTI
893	Aradu. A03	68506226	BstKTI
894	Aradu. A03	71352946	BstKTI	YES
895	Aradu. A03	72530622	BstKTI
896	Aradu. A03	73274227	BstKTI
897	Aradu. A03	73930365	BstKTI	YES
898	Aradu. A03	74760289	BstKTI
899	Aradu. A03	75993135	BstKTI	YES
900	Aradu. A03	78922268	BstKTI	YES
901	Aradu. A03	81665731	BstKTI
902	Aradu. A03	85758259	BstKTI
903	Aradu. A03	88638349	BstKTI
904	Aradu. A03	91513072	BstKTI
905	Aradu. A03	92082384	BstKTI
906	Aradu. A03	95226610	BstKTI	YES
907	Aradu. A03	96530369	BstKTI
908	Aradu. A03	97070941	BstKTI
909	Aradu. A03	97757537	BstKTI
910	Aradu. A03	97942141	BstKTI
911	Aradu. A03	99525443	BstKTI
912	Aradu. A03	100084670	BstKTI	YES
913	Aradu. A03	100642738	BstKTI
914	Aradu. A03	101739534	BstKTI
915	Aradu. A03	102647637	BstKTI
916	Aradu. A03	102714623	BstKTI	YES
917	Aradu. A03	103330752	BstKTI
918	Aradu. A03	104271651	BstKTI
919	Aradu. A03	105470942	BstKTI	YES
920	Aradu. A03	105583459	BstKTI
921	Aradu. A03	106893488	BstKTI
922	Aradu. A03	114630632	BstKTI
923	Aradu. A03	114677531	BstKTI	YES
924	Aradu. A03	115389981	BstKTI
925	Aradu. A03	115490707	BstKTI
926	Aradu. A03	117577297	BstKTI	YES
927	Aradu. A03	117611989	BstKTI	YES
928	Aradu. A03	121452991	BstKTI
929	Aradu. A03	123210325	BstKTI
930	Aradu. A03	125950937	BstKTI
931	Aradu. A03	127895552	BstKTI
932	Aradu. A03	128435058	BstKTI
933	Aradu. A03	128524921	BstKTI
934	Aradu. A03	128524923	BstKTI
935	Aradu. A03	128898616	BstKTI	YES
936	Aradu. A03	129932320	BstKTI
937	Aradu. A03	131638260	BstKTI
938	Aradu. A03	131648708	BstKTI	YES
939	Aradu. A03	131684590	BstKTI	YES
940	Aradu. A03	131707328	BstKTI
941	Aradu. A03	131758984	BstKTI	YES
942	Aradu. A03	131778820	BstKTI
943	Aradu. A03	131780267	BstKTI	YES
944	Aradu. A03	131802700	BstKTI
945	Aradu. A03	131856733	BstKTI
946	Aradu. A03	131867164	BstKTI	YES
947	Aradu. A03	131937796	BstKTI	YES
948	Aradu. A03	131939206	BstKTI
949	Aradu. A03	132041945	BstKTI
950	Aradu. A03	132064320	BstKTI	YES
951	Aradu. A03	132066652	BstKTI
952	Aradu. A03	132079038	BstKTI	YES
953	Aradu. A03	132123884	BstKTI	YES
954	Aradu. A03	132124036	BstKTI	YES
955	Aradu. A03	132128510	BstKTI	YES
956	Aradu. A03	132156984	BstKTI
957	Aradu. A03	132161827	BstKTI
958	Aradu. A03	132181846	BstKTI	YES
959	Aradu. A03	132183023	BstKTI
960	Aradu. A03	132243930	BstKTI
961	Aradu. A03	132342294	BstKTI
962	Aradu. A03	132342984	BstKTI	YES
963	Aradu. A03	132352373	BstKTI	YES
964	Aradu. A03	132406765	BstKTI
965	Aradu. A03	132409260	BstKTI
966	Aradu. A03	132409681	BstKTI
967	Aradu. A03	132415179	BstKTI
968	Aradu. A03	132425363	BstKTI	YES
969	Aradu. A03	132449686	BstKTI
970	Aradu. A03	132454132	BstKTI	YES
971	Aradu. A03	132459543	BstKTI
972	Aradu. A03	132505817	BstKTI	YES
973	Aradu. A03	132537866	BstKTI
974	Aradu. A03	132559914	BstKTI	YES
975	Aradu. A03	132661099	BstKTI	YES
976	Aradu. A03	132710547	BstKTI	YES
977	Aradu. A03	132711075	BstKTI
978	Aradu. A03	132799040	BstKTI
979	Aradu. A03	132800410	BstKTI	YES
980	Aradu. A03	132804141	BstKTI	YES
981	Aradu. A03	132804922	BstKTI
982	Aradu. A03	132827134	BstKTI
983	Aradu. A03	132844041	BstKTI	YES
984	Aradu. A03	132867701	BstKTI	YES
985	Aradu. A03	132877698	BstKTI	YES
986	Aradu. A03	132977275	BstKTI
987	Aradu. A03	132987330	BstKTI
988	Aradu. A03	132999253	BstKTI	YES
989	Aradu. A03	132999710	BstKTI	YES
990	Aradu. A03	133080405	BstKTI
991	Aradu. A03	133192718	BstKTI	YES
992	Aradu. A03	133193737	BstKTI	YES
993	Aradu. A03	133193768	BstKTI
994	Aradu. A03	133250844	BstKTI
995	Aradu. A03	133290303	BstKTI
996	Aradu. A03	133294783	BstKTI	YES
997	Aradu. A03	133403398	BstKTI	YES
998	Aradu. A03	133457148	BstKTI	YES
999	Aradu. A03	133461510	BstKTI	YES
1000	Aradu. A03	133507781	BstKTI	YES
1001	Aradu. A03	133603314	BstKTI	YES
1002	Aradu. A03	133613344	BstKTI	YES
1003	Aradu. A03	133652190	BstKTI	YES
1004	Aradu. A03	133680935	BstKTI	YES
1005	Aradu. A03	133681139	BstKTI	YES
1006	Aradu. A03	133686713	BstKTI
1007	Aradu. A03	133731752	BstKTI	YES
1008	Aradu. A03	133760563	BstKTI	YES
1009	Aradu. A03	656105	BstUI	YES
1010	Aradu. A03	3197545	BstUI	YES
1011	Aradu. A03	5949061	BstUI	YES
1012	Aradu. A03	7836642	BstUI	YES
1013	Aradu. A03	9026190	BstUI	YES
1014	Aradu. A03	10479219	BstUI
1015	Aradu. A03	11012814	BstUI	YES
1016	Aradu. A03	11280247	BstUI
1017	Aradu. A03	15046880	BstUI
1018	Aradu. A03	15731562	BstUI
1019	Aradu. A03	15731601	BstUI
1020	Aradu. A03	18028228	BstUI	YES
1021	Aradu. A03	19084721	BstUI
1022	Aradu. A03	19567232	BstUI	YES
1023	Aradu. A03	19616160	BstUI
1024	Aradu. A03	21724230	BstUI
1025	Aradu. A03	22048747	BstUI	YES
1026	Aradu. A03	22867030	BstUI	YES
1027	Aradu. A03	23854449	BstUI
1028	Aradu. A03	25765709	BstUI
1029	Aradu. A03	27527236	BstUI
1030	Aradu. A03	27875374	BstUI
1031	Aradu. A03	28820575	BstUI
1032	Aradu. A03	29896279	BstUI
1033	Aradu. A03	33711401	BstUI
1034	Aradu. A03	34006335	BstUI	YES
1035	Aradu. A03	34607470	BstUI
1036	Aradu. A03	36038395	BstUI
1037	Aradu. A03	36968984	BstUI
1038	Aradu. A03	37108257	BstUI
1039	Aradu. A03	37985130	BstUI
1040	Aradu. A03	37987912	BstUI	YES
1041	Aradu. A03	38844702	BstUI
1042	Aradu. A03	39660818	BstUI
1043	Aradu. A03	40428094	BstUI
1044	Aradu. A03	40660309	BstUI
1045	Aradu. A03	40660529	BstUI
1046	Aradu. A03	41702329	BstUI
1047	Aradu. A03	42313654	BstUI
1048	Aradu. A03	42927392	BstUI
1049	Aradu. A03	43521277	BstUI
1050	Aradu. A03	43775068	BstUI
1051	Aradu. A03	43867463	BstUI	YES
1052	Aradu. A03	44523798	BstUI
1053	Aradu. A03	45561393	BstUI
1054	Aradu. A03	46634025	BstUI	YES
1055	Aradu. A03	46835053	BstUI
1056	Aradu. A03	47389459	BstUI
1057	Aradu. A03	47414822	BstUI
1058	Aradu. A03	47852430	BstUI
1059	Aradu. A03	47890781	BstUI
1060	Aradu. A03	48100659	BstUI
1061	Aradu. A03	48844062	BstUI
1062	Aradu. A03	48882355	BstUI	YES
1063	Aradu. A03	49129585	BstUI
1064	Aradu. A03	49699776	BstUI
1065	Aradu. A03	49721015	BstUI
1066	Aradu. A03	50105076	BstUI
1067	Aradu. A03	51075944	BstUI
1068	Aradu. A03	52160823	BstUI	YES
1069	Aradu. A03	52334906	BstUI	YES
1070	Aradu. A03	52492500	BstUI	YES
1071	Aradu. A03	52614174	BstUI
1072	Aradu. A03	54007069	BstUI
1073	Aradu. A03	54600829	BstUI
1074	Aradu. A03	56417173	BstUI
1075	Aradu. A03	57499750	BstUI
1076	Aradu. A03	58954076	BstUI
1077	Aradu. A03	59363898	BstUI	YES
1078	Aradu. A03	59603699	BstUI
1079	Aradu. A03	62192817	BstUI
1080	Aradu. A03	63536226	BstUI
1081	Aradu. A03	63834687	BstUI
1082	Aradu. A03	63912182	BstUI
1083	Aradu. A03	65863087	BstUI	YES
1084	Aradu. A03	66593793	BstUI	YES
1085	Aradu. A03	66723601	BstUI
1086	Aradu. A03	68391400	BstUI
1087	Aradu. A03	68410993	BstUI	YES
1088	Aradu. A03	68677243	BstUI
1089	Aradu. A03	69772588	BstUI
1090	Aradu. A03	70739555	BstUI
1091	Aradu. A03	70756388	BstUI
1092	Aradu. A03	71000417	BstUI
1093	Aradu. A03	71245201	BstUI	YES
1094	Aradu. A03	71399573	BstUI	YES
1095	Aradu. A03	73399327	BstUI	YES
1096	Aradu. A03	73400725	BstUI
1097	Aradu. A03	73474008	BstUI
1098	Aradu. A03	74522705	BstUI
1099	Aradu. A03	74763848	BstUI
1100	Aradu. A03	75109641	BstUI
1101	Aradu. A03	76047446	BstUI
1102	Aradu. A03	76249902	BstUI
1103	Aradu. A03	76350038	BstUI
1104	Aradu. A03	76370544	BstUI	YES
1105	Aradu. A03	76470587	BstUI	YES
1106	Aradu. A03	78284421	BstUI
1107	Aradu. A03	79486352	BstUI
1108	Aradu. A03	79930274	BstUI
1109	Aradu. A03	80257364	BstUI
1110	Aradu. A03	80571692	BstUI	YES
1111	Aradu. A03	80699030	BstUI
1112	Aradu. A03	81151416	BstUI	YES
1113	Aradu. A03	83482607	BstUI
1114	Aradu. A03	83760985	BstUI	YES
1115	Aradu. A03	85438354	BstUI
1116	Aradu. A03	86544536	BstUI
1117	Aradu. A03	87470729	BstUI
1118	Aradu. A03	88030449	BstUI	YES
1119	Aradu. A03	89249480	BstUI
1120	Aradu. A03	91148801	BstUI
1121	Aradu. A03	92719218	BstUI
1122	Aradu. A03	93192273	BstUI
1123	Aradu. A03	93290498	BstUI
1124	Aradu. A03	94350494	BstUI
1125	Aradu. A03	94608763	BstUI
1126	Aradu. A03	94639722	BstUI
1127	Aradu. A03	94732916	BstUI
1128	Aradu. A03	95073224	BstUI
1129	Aradu. A03	95366982	BstUI
1130	Aradu. A03	95444448	BstUI
1131	Aradu. A03	96647076	BstUI
1132	Aradu. A03	97372751	BstUI
1133	Aradu. A03	99530226	BstUI
1134	Aradu. A03	100155773	BstUI
1135	Aradu. A03	100492800	BstUI
1136	Aradu. A03	100878855	BstUI	YES
1137	Aradu. A03	100879623	BstUI
1138	Aradu. A03	101069801	BstUI
1139	Aradu. A03	101466701	BstUI
1140	Aradu. A03	101659499	BstUI
1141	Aradu. A03	101826337	BstUI
1142	Aradu. A03	102177778	BstUI	YES
1143	Aradu. A03	102368926	BstUI
1144	Aradu. A03	102459288	BstUI
1145	Aradu. A03	102595405	BstUI
1146	Aradu. A03	102695586	BstUI	YES
1147	Aradu. A03	103331023	BstUI
1148	Aradu. A03	103816331	BstUI
1149	Aradu. A03	104310371	BstUI
1150	Aradu. A03	104502315	BstUI	YES
1151	Aradu. A03	104979180	BstUI
1152	Aradu. A03	105117790	BstUI	YES
1153	Aradu. A03	105823216	BstUI
1154	Aradu. A03	109270762	BstUI	YES
1155	Aradu. A03	110298252	BstUI
1156	Aradu. A03	110549632	BstUI
1157	Aradu. A03	110672348	BstUI
1158	Aradu. A03	111147963	BstUI	YES
1159	Aradu. A03	113309468	BstUI
1160	Aradu. A03	114721253	BstUI
1161	Aradu. A03	116017118	BstUI
1162	Aradu. A03	122488778	BstUI	YES
1163	Aradu. A03	123210325	BstUI	YES
1164	Aradu. A03	124907876	BstUI
1165	Aradu. A03	126094638	BstUI
1166	Aradu. A03	129862229	BstUI	YES
1167	Aradu. A03	131680400	BstUI	YES
1168	Aradu. A03	131693344	BstUI	YES
1169	Aradu. A03	131757504	BstUI	YES
1170	Aradu. A03	131788846	BstUI	YES
1171	Aradu. A03	131870734	BstUI	YES
1172	Aradu. A03	131970349	BstUI	YES
1173	Aradu. A03	132050910	BstUI	YES
1174	Aradu. A03	132050911	BstUI
1175	Aradu. A03	132051066	BstUI
1176	Aradu. A03	132124337	BstUI	YES
1177	Aradu. A03	132130852	BstUI
1178	Aradu. A03	132159524	BstUI
1179	Aradu. A03	132166801	BstUI	YES
1180	Aradu. A03	132208087	BstUI	YES
1181	Aradu. A03	132209419	BstUI
1182	Aradu. A03	132266179	BstUI	YES
1183	Aradu. A03	132317709	BstUI	YES
1184	Aradu. A03	132451023	BstUI
1185	Aradu. A03	132601569	BstUI	YES
1186	Aradu. A03	132674046	BstUI
1187	Aradu. A03	132798065	BstUI	YES
1188	Aradu. A03	132817392	BstUI
1189	Aradu. A03	132817452	BstUI
1190	Aradu. A03	132831681	BstUI	YES
1191	Aradu. A03	132845193	BstUI
1192	Aradu. A03	132863364	BstUI	YES
1193	Aradu. A03	132999728	BstUI	YES
1194	Aradu. A03	133064329	BstUI
1195	Aradu. A03	133083662	BstUI	YES
1196	Aradu. A03	133264067	BstUI
1197	Aradu. A03	133295375	BstUI
1198	Aradu. A03	133545324	BstUI
1199	Aradu. A03	133651960	BstUI	YES
1200	Aradu. A03	133653916	BstUI	YES
1201	Aradu. A03	133760736	BstUI
1202	Aradu. A03	133760743	BstUI
1203	Aradu. A03	133968751	BstUI
1204	Aradu. A03	134048549	BstUI	YES
1205	Aradu. A03	134091650	BstUI
1206	Aradu. A03	134152098	BstUI	YES
1207	Aradu. A03	134408861	BstUI
1208	Aradu. A03	134408862	BstUI
1209	Aradu. A03	134551189	BstUI	YES
1210	Aradu. A03	134563393	BstUI	YES
1211	Aradu. A03	134610477	BstUI	YES
1212	Aradu. A03	5143600	Csp6I
1213	Aradu. A03	6560244	Csp6I
1214	Aradu. A03	6845754	Csp6I
1215	Aradu. A03	7898717	Csp6I
1216	Aradu. A03	14018287	Csp6I	YES
1217	Aradu. A03	16818028	Csp6I
1218	Aradu. A03	19369646	Csp6I
1219	Aradu. A03	22677281	Csp6I
1220	Aradu. A03	27760858	Csp6I
1221	Aradu. A03	30253384	Csp6I	YES
1222	Aradu. A03	32182106	Csp6I
1223	Aradu. A03	33824853	Csp6I
1224	Aradu. A03	36481967	Csp6I
1225	Aradu. A03	36949066	Csp6I
1226	Aradu. A03	40195636	Csp6I
1227	Aradu. A03	41702329	Csp6I
1228	Aradu. A03	43521277	Csp6I	YES
1229	Aradu. A03	43673862	Csp6I
1230	Aradu. A03	44523562	Csp6I
1231	Aradu. A03	45561393	Csp6I
1232	Aradu. A03	46384508	Csp6I	YES
1233	Aradu. A03	47738164	Csp6I
1234	Aradu. A03	48237934	Csp6I	YES
1235	Aradu. A03	51038074	Csp6I
1236	Aradu. A03	54832340	Csp6I
1237	Aradu. A03	56173744	Csp6I	YES
1238	Aradu. A03	57232189	Csp6I
1239	Aradu. A03	58782044	Csp6I
1240	Aradu. A03	59765009	Csp6I
1241	Aradu. A03	65145328	Csp6I
1242	Aradu. A03	65158668	Csp6I
1243	Aradu. A03	72432432	Csp6I	YES
1244	Aradu. A03	74941224	Csp6I	YES
1245	Aradu. A03	75402984	Csp6I	YES
1246	Aradu. A03	76350038	Csp6I
1247	Aradu. A03	77073176	Csp6I
1248	Aradu. A03	81397806	Csp6I	YES
1249	Aradu. A03	81939425	Csp6I	YES
1250	Aradu. A03	83091996	Csp6I	YES
1251	Aradu. A03	84168957	Csp6I	YES
1252	Aradu. A03	84801601	Csp6I
1253	Aradu. A03	85606187	Csp6I
1254	Aradu. A03	88106480	Csp6I	YES
1255	Aradu. A03	94785388	Csp6I	YES
1256	Aradu. A03	98556048	Csp6I
1257	Aradu. A03	100871233	Csp6I
1258	Aradu. A03	101204401	Csp6I
1259	Aradu. A03	101654681	Csp6I	YES
1260	Aradu. A03	102459288	Csp6I	YES
1261	Aradu. A03	102518734	Csp6I	YES
1262	Aradu. A03	105817265	Csp6I	YES
1263	Aradu. A03	106966626	Csp6I	YES
1264	Aradu. A03	108303936	Csp6I
1265	Aradu. A03	109427309	Csp6I	YES
1266	Aradu. A03	110977074	Csp6I
1267	Aradu. A03	111689671	Csp6I	YES
1268	Aradu. A03	114674668	Csp6I	YES
1269	Aradu. A03	114908566	Csp6I
1270	Aradu. A03	115334484	Csp6I
1271	Aradu. A03	115398224	Csp6I
1272	Aradu. A03	117219034	Csp6I
1273	Aradu. A03	118824598	Csp6I
1274	Aradu. A03	119464917	Csp6I	YES
1275	Aradu. A03	121555518	Csp6I	YES
1276	Aradu. A03	125735586	Csp6I
1277	Aradu. A03	125899169	Csp6I	YES
1278	Aradu. A03	126501480	Csp6I
1279	Aradu. A03	128215325	Csp6I	YES
1280	Aradu. A03	128906601	Csp6I	YES
1281	Aradu. A03	131583845	Csp6I
1282	Aradu. A03	131634866	Csp6I
1283	Aradu. A03	131641769	Csp6I	YES
1284	Aradu. A03	131671695	Csp6I
1285	Aradu. A03	131680503	Csp6I
1286	Aradu. A03	131745404	Csp6I
1287	Aradu. A03	131758186	Csp6I
1288	Aradu. A03	131758711	Csp6I	YES
1289	Aradu. A03	131768580	Csp6I
1290	Aradu. A03	131789040	Csp6I
1291	Aradu. A03	131869619	Csp6I
1292	Aradu. A03	131869634	Csp6I
1293	Aradu. A03	131878265	Csp6I
1294	Aradu. A03	132031407	Csp6I	YES
1295	Aradu. A03	132046798	Csp6I	YES
1296	Aradu. A03	132067582	Csp6I
1297	Aradu. A03	132109749	Csp6I
1298	Aradu. A03	132130089	Csp6I
1299	Aradu. A03	132130177	Csp6I
1300	Aradu. A03	132159524	Csp6I
1301	Aradu. A03	132181579	Csp6I
1302	Aradu. A03	132196954	Csp6I
1303	Aradu. A03	132196955	Csp6I
1304	Aradu. A03	132197144	Csp6I
1305	Aradu. A03	132221076	Csp6I
1306	Aradu. A03	132347278	Csp6I	YES
1307	Aradu. A03	132371375	Csp6I	YES
1308	Aradu. A03	132373730	Csp6I
1309	Aradu. A03	132415530	Csp6I	YES
1310	Aradu. A03	132438173	Csp6I
1311	Aradu. A03	132444421	Csp6I	YES
1312	Aradu. A03	132446012	Csp6I
1313	Aradu. A03	132447550	Csp6I	YES
1314	Aradu. A03	132526556	Csp6I
1315	Aradu. A03	132617232	Csp6I	YES
1316	Aradu. A03	132708961	Csp6I	YES
1317	Aradu. A03	132800118	Csp6I
1318	Aradu. A03	132801521	Csp6I
1319	Aradu. A03	132804529	Csp6I	YES
1320	Aradu. A03	132926360	Csp6I
1321	Aradu. A03	133040603	Csp6I	YES
1322	Aradu. A03	133117562	Csp6I
1323	Aradu. A03	133194212	Csp6I	YES
1324	Aradu. A03	133217470	Csp6I	YES
1325	Aradu. A03	133217472	Csp6I
1326	Aradu. A03	133246274	Csp6I
1327	Aradu. A03	133307323	Csp6I	YES
1328	Aradu. A03	133313535	Csp6I
1329	Aradu. A03	133326806	Csp6I
1330	Aradu. A03	133654026	Csp6I
1331	Aradu. A03	133681681	Csp6I
1332	Aradu. A03	133688261	Csp6I	YES
1333	Aradu. A03	133722717	Csp6I
1334	Aradu. A03	133766531	Csp6I	YES
1335	Aradu. A03	133890376	Csp6I
1336	Aradu. A03	134048569	Csp6I
1337	Aradu. A03	134048593	Csp6I
1338	Aradu. A03	134073201	Csp6I
1339	Aradu. A03	134076121	Csp6I
1340	Aradu. A03	134087271	Csp6I	YES
1341	Aradu. A03	134197650	Csp6I
1342	Aradu. A03	134202151	Csp6I
1343	Aradu. A03	134243057	Csp6I
1344	Aradu. A03	134307064	Csp6I	YES
1345	Aradu. A03	134393383	Csp6I	YES
1346	Aradu. A03	134397564	Csp6I	YES
1347	Aradu. A03	134426358	Csp6I	YES
1348	Aradu. A03	134461316	Csp6I
1349	Aradu. A03	134568424	Csp6I
1350	Aradu. A03	134568711	Csp6I
1351	Aradu. A03	134635529	Csp6I
1352	Aradu. A03	156403	DpnI
1353	Aradu. A03	1947153	DpnI
1354	Aradu. A03	2584228	DpnI
1355	Aradu. A03	4588674	DpnI
1356	Aradu. A03	4934360	DpnI
1357	Aradu. A03	6529747	DpnI
1358	Aradu. A03	6599000	DpnI
1359	Aradu. A03	10464064	DpnI
1360	Aradu. A03	10902740	DpnI
1361	Aradu. A03	12713308	DpnI
1362	Aradu. A03	13005272	DpnI
1363	Aradu. A03	14774254	DpnI
1364	Aradu. A03	18437015	DpnI
1365	Aradu. A03	19749135	DpnI
1366	Aradu. A03	24899439	DpnI
1367	Aradu. A03	25857393	DpnI
1368	Aradu. A03	26034764	DpnI
1369	Aradu. A03	26912667	DpnI
1370	Aradu. A03	28246618	DpnI
1371	Aradu. A03	28550508	DpnI
1372	Aradu. A03	28838161	DpnI
1373	Aradu. A03	28902264	DpnI
1374	Aradu. A03	28922916	DpnI
1375	Aradu. A03	29051307	DpnI
1376	Aradu. A03	29157864	DpnI
1377	Aradu. A03	29380310	DpnI
1378	Aradu. A03	29812419	DpnI
1379	Aradu. A03	30147428	DpnI
1380	Aradu. A03	31122037	DpnI
1381	Aradu. A03	32030070	DpnI
1382	Aradu. A03	32384053	DpnI
1383	Aradu. A03	37101924	DpnI
1384	Aradu. A03	37874340	DpnI
1385	Aradu. A03	38870121	DpnI
1386	Aradu. A03	42001445	DpnI
1387	Aradu. A03	42138841	DpnI
1388	Aradu. A03	46454344	DpnI
1389	Aradu. A03	47125005	DpnI
1390	Aradu. A03	47573152	DpnI
1391	Aradu. A03	47585484	DpnI
1392	Aradu. A03	48435428	DpnI
1393	Aradu. A03	49743890	DpnI
1394	Aradu. A03	51367915	DpnI
1395	Aradu. A03	51997248	DpnI
1396	Aradu. A03	52071744	DpnI
1397	Aradu. A03	52733606	DpnI
1398	Aradu. A03	53066392	DpnI
1399	Aradu. A03	55434486	DpnI
1400	Aradu. A03	58152518	DpnI
1401	Aradu. A03	58512419	DpnI
1402	Aradu. A03	60647542	DpnI
1403	Aradu. A03	66280463	DpnI
1404	Aradu. A03	67290792	DpnI
1405	Aradu. A03	67360060	DpnI
1406	Aradu. A03	67969379	DpnI
1407	Aradu. A03	68127902	DpnI
1408	Aradu. A03	68506226	DpnI
1409	Aradu. A03	71352946	DpnI
1410	Aradu. A03	72530622	DpnI
1411	Aradu. A03	73274227	DpnI
1412	Aradu. A03	73930365	DpnI
1413	Aradu. A03	74760289	DpnI
1414	Aradu. A03	78922268	DpnI
1415	Aradu. A03	81407271	DpnI
1416	Aradu. A03	81665731	DpnI
1417	Aradu. A03	85758259	DpnI
1418	Aradu. A03	88638349	DpnI
1419	Aradu. A03	91513072	DpnI
1420	Aradu. A03	92082384	DpnI
1421	Aradu. A03	95226610	DpnI
1422	Aradu. A03	96530369	DpnI
1423	Aradu. A03	97070941	DpnI
1424	Aradu. A03	97757537	DpnI
1425	Aradu. A03	97942141	DpnI
1426	Aradu. A03	99525443	DpnI
1427	Aradu. A03	100642738	DpnI
1428	Aradu. A03	101739534	DpnI
1429	Aradu. A03	102647637	DpnI
1430	Aradu. A03	102714623	DpnI
1431	Aradu. A03	103330752	DpnI
1432	Aradu. A03	104271651	DpnI
1433	Aradu. A03	105583459	DpnI
1434	Aradu. A03	106893488	DpnI
1435	Aradu. A03	114630632	DpnI
1436	Aradu. A03	114677531	DpnI
1437	Aradu. A03	115389981	DpnI
1438	Aradu. A03	115490707	DpnI
1439	Aradu. A03	117577297	DpnI
1440	Aradu. A03	117611989	DpnI
1441	Aradu. A03	121452991	DpnI
1442	Aradu. A03	123210325	DpnI
1443	Aradu. A03	125950937	DpnI
1444	Aradu. A03	127895552	DpnI
1445	Aradu. A03	128435058	DpnI
1446	Aradu. A03	128524921	DpnI
1447	Aradu. A03	128524923	DpnI
1448	Aradu. A03	128898616	DpnI
1449	Aradu. A03	129932320	DpnI
1450	Aradu. A03	131638260	DpnI
1451	Aradu. A03	131648708	DpnI
1452	Aradu. A03	131684590	DpnI
1453	Aradu. A03	131707328	DpnI
1454	Aradu. A03	131758984	DpnI
1455	Aradu. A03	131778820	DpnI
1456	Aradu. A03	131780267	DpnI
1457	Aradu. A03	131802700	DpnI
1458	Aradu. A03	131856733	DpnI
1459	Aradu. A03	131867164	DpnI
1460	Aradu. A03	131937796	DpnI
1461	Aradu. A03	131939206	DpnI
1462	Aradu. A03	132041945	DpnI
1463	Aradu. A03	132064320	DpnI
1464	Aradu. A03	132066652	DpnI
1465	Aradu. A03	132079038	DpnI
1466	Aradu. A03	132123884	DpnI
1467	Aradu. A03	132124036	DpnI
1468	Aradu. A03	132128510	DpnI
1469	Aradu. A03	132156984	DpnI
1470	Aradu. A03	132161827	DpnI
1471	Aradu. A03	132181846	DpnI
1472	Aradu. A03	132183023	DpnI
1473	Aradu. A03	132243930	DpnI
1474	Aradu. A03	132342294	DpnI
1475	Aradu. A03	132342984	DpnI
1476	Aradu. A03	132352373	DpnI
1477	Aradu. A03	132406765	DpnI
1478	Aradu. A03	132409260	DpnI
1479	Aradu. A03	132409681	DpnI
1480	Aradu. A03	132415179	DpnI
1481	Aradu. A03	132425363	DpnI
1482	Aradu. A03	132449686	DpnI
1483	Aradu. A03	132454132	DpnI
1484	Aradu. A03	132459543	DpnI
1485	Aradu. A03	132505817	DpnI
1486	Aradu. A03	132537866	DpnI
1487	Aradu. A03	132559914	DpnI
1488	Aradu. A03	132661099	DpnI
1489	Aradu. A03	132710547	DpnI
1490	Aradu. A03	132711075	DpnI
1491	Aradu. A03	132799040	DpnI
1492	Aradu. A03	132800410	DpnI
1493	Aradu. A03	132804141	DpnI
1494	Aradu. A03	132804922	DpnI
1495	Aradu. A03	132827134	DpnI
1496	Aradu. A03	132844041	DpnI
1497	Aradu. A03	132867701	DpnI
1498	Aradu. A03	132877698	DpnI
1499	Aradu. A03	132977275	DpnI
1500	Aradu. A03	132987330	DpnI
1501	Aradu. A03	132999253	DpnI
1502	Aradu. A03	133080405	DpnI
1503	Aradu. A03	133192718	DpnI
1504	Aradu. A03	133193737	DpnI
1505	Aradu. A03	133193768	DpnI
1506	Aradu. A03	133250844	DpnI
1507	Aradu. A03	133290303	DpnI
1508	Aradu. A03	133294783	DpnI
1509	Aradu. A03	133403398	DpnI
1510	Aradu. A03	133457148	DpnI
1511	Aradu. A03	133461510	DpnI
1512	Aradu. A03	133507781	DpnI
1513	Aradu. A03	133603314	DpnI
1514	Aradu. A03	133613344	DpnI
1515	Aradu. A03	133652190	DpnI
1516	Aradu. A03	133680935	DpnI
1517	Aradu. A03	133681139	DpnI
1518	Aradu. A03	133686713	DpnI
1519	Aradu. A03	133731752	DpnI
1520	Aradu. A03	133760563	DpnI
1521	Aradu. A03	5949061	EcoRI
1522	Aradu. A03	14020452	EcoRI
1523	Aradu. A03	17508066	EcoRI
1524	Aradu. A03	34601621	EcoRI
1525	Aradu. A03	57668498	EcoRI
1526	Aradu. A03	66158064	EcoRI
1527	Aradu. A03	66237410	EcoRI
1528	Aradu. A03	69565102	EcoRI
1529	Aradu. A03	74168191	EcoRI
1530	Aradu. A03	79558646	EcoRI
1531	Aradu. A03	92432246	EcoRI
1532	Aradu. A03	95472782	EcoRI
1533	Aradu. A03	96639956	EcoRI
1534	Aradu. A03	99865030	EcoRI
1535	Aradu. A03	109415773	EcoRI
1536	Aradu. A03	119649829	EcoRI
1537	Aradu. A03	121468500	EcoRI
1538	Aradu. A03	130658414	EcoRI
1539	Aradu. A03	131681028	EcoRI
1540	Aradu. A03	131743073	EcoRI
1541	Aradu. A03	132041915	EcoRI
1542	Aradu. A03	132069758	EcoRI
1543	Aradu. A03	132175234	EcoRI
1544	Aradu. A03	132209215	EcoRI
1545	Aradu. A03	132444921	EcoRI
1546	Aradu. A03	132804464	EcoRI
1547	Aradu. A03	132854979	EcoRI
1548	Aradu. A03	132988182	EcoRI
1549	Aradu. A03	133078347	EcoRI
1550	Aradu. A03	133172490	EcoRI
1551	Aradu. A03	133785537	EcoRI
1552	Aradu. A03	308491	HaeIII	YES
1553	Aradu. A03	5565281	HaeIII
1554	Aradu. A03	6384688	HaeIII	YES
1555	Aradu. A03	6928961	HaeIII
1556	Aradu. A03	8046906	HaeIII
1557	Aradu. A03	8852871	HaeIII
1558	Aradu. A03	13362544	HaeIII
1559	Aradu. A03	16176461	HaeIII	YES
1560	Aradu. A03	17601300	HaeIII
1561	Aradu. A03	18025224	HaeIII	YES
1562	Aradu. A03	26244789	HaeIII
1563	Aradu. A03	26917526	HaeIII
1564	Aradu. A03	29192546	HaeIII
1565	Aradu. A03	31892140	HaeIII
1566	Aradu. A03	32087762	HaeIII
1567	Aradu. A03	32346910	HaeIII
1568	Aradu. A03	32493747	HaeIII
1569	Aradu. A03	33662172	HaeIII
1570	Aradu. A03	34343264	HaeIII	YES
1571	Aradu. A03	34524707	HaeIII	YES
1572	Aradu. A03	35082965	HaeIII	YES
1573	Aradu. A03	37549922	HaeIII
1574	Aradu. A03	38023374	HaeIII
1575	Aradu. A03	38299523	HaeIII	YES
1576	Aradu. A03	38454916	HaeIII	YES
1577	Aradu. A03	40264273	HaeIII	YES
1578	Aradu. A03	41604638	HaeIII
1579	Aradu. A03	41894129	HaeIII
1580	Aradu. A03	41999472	HaeIII
1581	Aradu. A03	42031170	HaeIII	YES
1582	Aradu. A03	42792995	HaeIII	YES
1583	Aradu. A03	42890453	HaeIII
1584	Aradu. A03	42983850	HaeIII
1585	Aradu. A03	44408649	HaeIII
1586	Aradu. A03	45667082	HaeIII
1587	Aradu. A03	46489968	HaeIII
1588	Aradu. A03	47389438	HaeIII	YES
1589	Aradu. A03	47930877	HaeIII
1590	Aradu. A03	49012712	HaeIII	YES
1591	Aradu. A03	51541085	HaeIII
1592	Aradu. A03	52160568	HaeIII	YES
1593	Aradu. A03	52208702	HaeIII
1594	Aradu. A03	53122564	HaeIII
1595	Aradu. A03	53557784	HaeIII
1596	Aradu. A03	55463449	HaeIII
1597	Aradu. A03	59403644	HaeIII	YES
1598	Aradu. A03	63149372	HaeIII
1599	Aradu. A03	63227975	HaeIII	YES
1600	Aradu. A03	64369687	HaeIII	YES
1601	Aradu. A03	64655287	HaeIII	YES
1602	Aradu. A03	64935526	HaeIII
1603	Aradu. A03	65440945	HaeIII
1604	Aradu. A03	65726773	HaeIII	YES
1605	Aradu. A03	65786036	HaeIII
1606	Aradu. A03	65814205	HaeIII	YES
1607	Aradu. A03	68592208	HaeIII	YES
1608	Aradu. A03	68899806	HaeIII
1609	Aradu. A03	69241876	HaeIII	YES
1610	Aradu. A03	69766747	HaeIII	YES
1611	Aradu. A03	70904239	HaeIII
1612	Aradu. A03	72880989	HaeIII
1613	Aradu. A03	73161608	HaeIII	YES
1614	Aradu. A03	74268475	HaeIII
1615	Aradu. A03	74268476	HaeIII
1616	Aradu. A03	74288155	HaeIII
1617	Aradu. A03	74700232	HaeIII	YES
1618	Aradu. A03	75681257	HaeIII	YES
1619	Aradu. A03	75863534	HaeIII
1620	Aradu. A03	78268123	HaeIII
1621	Aradu. A03	81557509	HaeIII
1622	Aradu. A03	81689835	HaeIII
1623	Aradu. A03	82113592	HaeIII	YES
1624	Aradu. A03	85609604	HaeIII
1625	Aradu. A03	87467051	HaeIII
1626	Aradu. A03	87904394	HaeIII
1627	Aradu. A03	87960662	HaeIII
1628	Aradu. A03	87965159	HaeIII	YES
1629	Aradu. A03	89894547	HaeIII
1630	Aradu. A03	90172022	HaeIII
1631	Aradu. A03	94588095	HaeIII
1632	Aradu. A03	96138149	HaeIII
1633	Aradu. A03	96196236	HaeIII
1634	Aradu. A03	96339007	HaeIII
1635	Aradu. A03	97115984	HaeIII
1636	Aradu. A03	99062382	HaeIII
1637	Aradu. A03	102400090	HaeIII
1638	Aradu. A03	102922159	HaeIII
1639	Aradu. A03	103136476	HaeIII
1640	Aradu. A03	105455173	HaeIII
1641	Aradu. A03	107484540	HaeIII
1642	Aradu. A03	109121377	HaeIII
1643	Aradu. A03	111359244	HaeIII
1644	Aradu. A03	111473995	HaeIII
1645	Aradu. A03	115423597	HaeIII
1646	Aradu. A03	116222593	HaeIII
1647	Aradu. A03	119598418	HaeIII
1648	Aradu. A03	126112156	HaeIII
1649	Aradu. A03	126966322	HaeIII
1650	Aradu. A03	127957897	HaeIII
1651	Aradu. A03	127992936	HaeIII
1652	Aradu. A03	128620574	HaeIII
1653	Aradu. A03	129411472	HaeIII
1654	Aradu. A03	131679021	HaeIII
1655	Aradu. A03	131779443	HaeIII
1656	Aradu. A03	132038946	HaeIII
1657	Aradu. A03	132046982	HaeIII
1658	Aradu. A03	132046984	HaeIII
1659	Aradu. A03	132063466	HaeIII
1660	Aradu. A03	132127562	HaeIII
1661	Aradu. A03	132127565	HaeIII
1662	Aradu. A03	132305915	HaeIII
1663	Aradu. A03	132343026	HaeIII
1664	Aradu. A03	132406477	HaeIII
1665	Aradu. A03	132505554	HaeIII
1666	Aradu. A03	132531005	HaeIII
1667	Aradu. A03	132531007	HaeIII
1668	Aradu. A03	132537299	HaeIII
1669	Aradu. A03	132537302	HaeIII
1670	Aradu. A03	132537363	HaeIII
1671	Aradu. A03	132838312	HaeIII
1672	Aradu. A03	132901863	HaeIII
1673	Aradu. A03	132901864	HaeIII
1674	Aradu. A03	132992984	HaeIII
1675	Aradu. A03	132995851	HaeIII
1676	Aradu. A03	133048638	HaeIII
1677	Aradu. A03	133078340	HaeIII
1678	Aradu. A03	133078896	HaeIII
1679	Aradu. A03	133085264	HaeIII
1680	Aradu. A03	133257085	HaeIII
1681	Aradu. A03	133263686	HaeIII
1682	Aradu. A03	133263902	HaeIII
1683	Aradu. A03	133321805	HaeIII
1684	Aradu. A03	133321811	HaeIII
1685	Aradu. A03	133721693	HaeIII
1686	Aradu. A03	133730436	HaeIII
1687	Aradu. A03	133731615	HaeIII
1688	Aradu. A03	133844225	HaeIII
1689	Aradu. A03	133992579	HaeIII
1690	Aradu. A03	134046240	HaeIII
1691	Aradu. A03	134049313	HaeIII
1692	Aradu. A03	134121867	HaeIII
1693	Aradu. A03	134307115	HaeIII
1694	Aradu. A03	134327946	HaeIII
1695	Aradu. A03	134397253	HaeIII
1696	Aradu. A03	134500129	HaeIII
1697	Aradu. A03	2922085	HhaI
1698	Aradu. A03	7042104	HhaI
1699	Aradu. A03	11280247	HhaI
1700	Aradu. A03	11664223	HhaI
1701	Aradu. A03	13580580	HhaI
1702	Aradu. A03	13746439	HhaI
1703	Aradu. A03	15731562	HhaI
1704	Aradu. A03	19084721	HhaI
1705	Aradu. A03	22281584	HhaI
1706	Aradu. A03	23908738	HhaI
1707	Aradu. A03	26281495	HhaI
1708	Aradu. A03	27527236	HhaI
1709	Aradu. A03	32027354	HhaI
1710	Aradu. A03	33670360	HhaI
1711	Aradu. A03	33901973	HhaI
1712	Aradu. A03	36968984	HhaI
1713	Aradu. A03	37108257	HhaI
1714	Aradu. A03	38665134	HhaI
1715	Aradu. A03	40260935	HhaI
1716	Aradu. A03	40642806	HhaI
1717	Aradu. A03	40660309	HhaI
1718	Aradu. A03	40660529	HhaI
1719	Aradu. A03	41698696	HhaI
1720	Aradu. A03	42015584	HhaI
1721	Aradu. A03	42183231	HhaI
1722	Aradu. A03	44074339	HhaI
1723	Aradu. A03	44089532	HhaI
1724	Aradu. A03	47890781	HhaI
1725	Aradu. A03	48882355	HhaI
1726	Aradu. A03	49694708	HhaI
1727	Aradu. A03	50095210	HhaI
1728	Aradu. A03	51075944	HhaI
1729	Aradu. A03	51455853	HhaI
1730	Aradu. A03	52160823	HhaI
1731	Aradu. A03	55208753	HhaI
1732	Aradu. A03	57499750	HhaI
1733	Aradu. A03	59363898	HhaI
1734	Aradu. A03	63152724	HhaI
1735	Aradu. A03	65863087	HhaI
1736	Aradu. A03	66591725	HhaI
1737	Aradu. A03	66593793	HhaI
1738	Aradu. A03	66723601	HhaI
1739	Aradu. A03	68159053	HhaI
1740	Aradu. A03	68398795	HhaI
1741	Aradu. A03	68410993	HhaI
1742	Aradu. A03	70739555	HhaI
1743	Aradu. A03	70946725	HhaI
1744	Aradu. A03	71000417	HhaI
1745	Aradu. A03	71245201	HhaI
1746	Aradu. A03	71338248	HhaI
1747	Aradu. A03	71399573	HhaI
1748	Aradu. A03	73400725	HhaI
1749	Aradu. A03	73474008	HhaI
1750	Aradu. A03	74342601	HhaI
1751	Aradu. A03	74664959	HhaI
1752	Aradu. A03	74763848	HhaI
1753	Aradu. A03	75109641	HhaI
1754	Aradu. A03	75707257	HhaI
1755	Aradu. A03	76370544	HhaI
1756	Aradu. A03	77302180	HhaI
1757	Aradu. A03	78284421	HhaI
1758	Aradu. A03	79930274	HhaI
1759	Aradu. A03	80669232	HhaI
1760	Aradu. A03	80699030	HhaI
1761	Aradu. A03	83085743	HhaI
1762	Aradu. A03	85481410	HhaI
1763	Aradu. A03	87470729	HhaI
1764	Aradu. A03	87908228	HhaI
1765	Aradu. A03	88030449	HhaI
1766	Aradu. A03	93290498	HhaI
1767	Aradu. A03	94639722	HhaI
1768	Aradu. A03	95073224	HhaI
1769	Aradu. A03	95366982	HhaI
1770	Aradu. A03	95444448	HhaI
1771	Aradu. A03	96101038	HhaI
1772	Aradu. A03	96222691	HhaI
1773	Aradu. A03	96297313	HhaI
1774	Aradu. A03	96647076	HhaI
1775	Aradu. A03	97736589	HhaI
1776	Aradu. A03	97915379	HhaI
1777	Aradu. A03	99311459	HhaI
1778	Aradu. A03	99439233	HhaI
1779	Aradu. A03	100155773	HhaI
1780	Aradu. A03	100492800	HhaI
1781	Aradu. A03	101279397	HhaI
1782	Aradu. A03	101826337	HhaI
1783	Aradu. A03	102177778	HhaI
1784	Aradu. A03	102201247	HhaI
1785	Aradu. A03	102959872	HhaI
1786	Aradu. A03	104502315	HhaI
1787	Aradu. A03	105694752	HhaI
1788	Aradu. A03	106010185	HhaI
1789	Aradu. A03	107178196	HhaI
1790	Aradu. A03	110549632	HhaI
1791	Aradu. A03	112698472	HhaI
1792	Aradu. A03	113246867	HhaI
1793	Aradu. A03	114721253	HhaI
1794	Aradu. A03	115645147	HhaI
1795	Aradu. A03	116017118	HhaI
1796	Aradu. A03	117796861	HhaI
1797	Aradu. A03	118595044	HhaI
1798	Aradu. A03	131583783	HhaI
1799	Aradu. A03	131634750	HhaI
1800	Aradu. A03	131677638	HhaI
1801	Aradu. A03	131678278	HhaI
1802	Aradu. A03	131678279	HhaI
1803	Aradu. A03	131693344	HhaI
1804	Aradu. A03	131743980	HhaI
1805	Aradu. A03	131752124	HhaI
1806	Aradu. A03	131757697	HhaI
1807	Aradu. A03	131780303	HhaI
1808	Aradu. A03	131870734	HhaI
1809	Aradu. A03	132040043	HhaI
1810	Aradu. A03	132130852	HhaI
1811	Aradu. A03	132130921	HhaI
1812	Aradu. A03	132178653	HhaI
1813	Aradu. A03	132406158	HhaI
1814	Aradu. A03	132425416	HhaI
1815	Aradu. A03	132573628	HhaI
1816	Aradu. A03	132674046	HhaI
1817	Aradu. A03	132674087	HhaI
1818	Aradu. A03	132709080	HhaI
1819	Aradu. A03	132815281	HhaI
1820	Aradu. A03	133016816	HhaI
1821	Aradu. A03	133068908	HhaI
1822	Aradu. A03	133085152	HhaI
1823	Aradu. A03	133246817	HhaI
1824	Aradu. A03	133535724	HhaI
1825	Aradu. A03	133545324	HhaI
1826	Aradu. A03	133546160	HhaI
1827	Aradu. A03	133677599	HhaI
1828	Aradu. A03	134152098	HhaI
1829	Aradu. A03	134192330	HhaI
1830	Aradu. A03	134249382	HhaI
1831	Aradu. A03	134394459	HhaI
1832	Aradu. A03	134563393	HhaI
1833	Aradu. A03	27760858	KpnI
1834	Aradu. A03	74941224	KpnI
1835	Aradu. A03	83764150	KpnI
1836	Aradu. A03	110977074	KpnI
1837	Aradu. A03	131744673	KpnI
1838	Aradu. A03	131757741	KpnI
1839	Aradu. A03	131780187	KpnI
1840	Aradu. A03	132125573	KpnI
1841	Aradu. A03	132800118	KpnI
1842	Aradu. A03	132804529	KpnI
1843	Aradu. A03	132883034	KpnI
1844	Aradu. A03	134050334	KpnI
1845	Aradu. A03	156403	MboI
1846	Aradu. A03	1947153	MboI
1847	Aradu. A03	2584228	MboI
1848	Aradu. A03	4588674	MboI
1849	Aradu. A03	4934360	MboI
1850	Aradu. A03	6529747	MboI
1851	Aradu. A03	10464064	MboI
1852	Aradu. A03	10902740	MboI
1853	Aradu. A03	12713308	MboI
1854	Aradu. A03	13005272	MboI
1855	Aradu. A03	18437015	MboI
1856	Aradu. A03	19749135	MboI
1857	Aradu. A03	24899439	MboI
1858	Aradu. A03	25857393	MboI
1859	Aradu. A03	26034764	MboI
1860	Aradu. A03	26912667	MboI
1861	Aradu. A03	28246618	MboI
1862	Aradu. A03	28550508	MboI
1863	Aradu. A03	28838161	MboI
1864	Aradu. A03	28902264	MboI
1865	Aradu. A03	28922916	MboI
1866	Aradu. A03	29051307	MboI
1867	Aradu. A03	29157864	MboI
1868	Aradu. A03	29380310	MboI
1869	Aradu. A03	29812419	MboI
1870	Aradu. A03	30147428	MboI
1871	Aradu. A03	32030070	MboI
1872	Aradu. A03	32384053	MboI
1873	Aradu. A03	37101924	MboI
1874	Aradu. A03	37874340	MboI
1875	Aradu. A03	38870121	MboI
1876	Aradu. A03	46454344	MboI
1877	Aradu. A03	47125005	MboI
1878	Aradu. A03	47573152	MboI
1879	Aradu. A03	47585484	MboI
1880	Aradu. A03	48435428	MboI
1881	Aradu. A03	49743890	MboI
1882	Aradu. A03	51367915	MboI
1883	Aradu. A03	51997248	MboI
1884	Aradu. A03	52071744	MboI
1885	Aradu. A03	52733606	MboI
1886	Aradu. A03	53066392	MboI
1887	Aradu. A03	55434486	MboI
1888	Aradu. A03	58152518	MboI
1889	Aradu. A03	58512419	MboI
1890	Aradu. A03	60647542	MboI
1891	Aradu. A03	66280463	MboI
1892	Aradu. A03	67290792	MboI
1893	Aradu. A03	67360060	MboI
1894	Aradu. A03	67969379	MboI
1895	Aradu. A03	68127902	MboI
1896	Aradu. A03	68506226	MboI
1897	Aradu. A03	71352946	MboI
1898	Aradu. A03	72530622	MboI
1899	Aradu. A03	73274227	MboI
1900	Aradu. A03	73930365	MboI
1901	Aradu. A03	74760289	MboI
1902	Aradu. A03	78922268	MboI
1903	Aradu. A03	81407271	MboI
1904	Aradu. A03	81665731	MboI
1905	Aradu. A03	85758259	MboI
1906	Aradu. A03	88638349	MboI
1907	Aradu. A03	91513072	MboI
1908	Aradu. A03	92082384	MboI
1909	Aradu. A03	95226610	MboI
1910	Aradu. A03	96530369	MboI
1911	Aradu. A03	97070941	MboI
1912	Aradu. A03	97757537	MboI
1913	Aradu. A03	99525443	MboI
1914	Aradu. A03	100084670	MboI
1915	Aradu. A03	100642738	MboI
1916	Aradu. A03	101739534	MboI
1917	Aradu. A03	102647637	MboI
1918	Aradu. A03	102714623	MboI
1919	Aradu. A03	103330752	MboI
1920	Aradu. A03	104271651	MboI
1921	Aradu. A03	105583459	MboI
1922	Aradu. A03	106893488	MboI
1923	Aradu. A03	114630632	MboI
1924	Aradu. A03	114677531	MboI
1925	Aradu. A03	115389981	MboI
1926	Aradu. A03	115490707	MboI
1927	Aradu. A03	117577297	MboI
1928	Aradu. A03	117611989	MboI
1929	Aradu. A03	121452991	MboI
1930	Aradu. A03	123210325	MboI
1931	Aradu. A03	127895552	MboI
1932	Aradu. A03	128435058	MboI
1933	Aradu. A03	128524921	MboI
1934	Aradu. A03	128524923	MboI
1935	Aradu. A03	128898616	MboI
1936	Aradu. A03	129932320	MboI
1937	Aradu. A03	131638260	MboI
1938	Aradu. A03	131648708	MboI
1939	Aradu. A03	131684590	MboI
1940	Aradu. A03	131707328	MboI
1941	Aradu. A03	131758984	MboI
1942	Aradu. A03	131778820	MboI
1943	Aradu. A03	131780267	MboI
1944	Aradu. A03	131802700	MboI
1945	Aradu. A03	131856733	MboI
1946	Aradu. A03	131867164	MboI
1947	Aradu. A03	131937796	MboI
1948	Aradu. A03	131939206	MboI
1949	Aradu. A03	132041945	MboI
1950	Aradu. A03	132064320	MboI
1951	Aradu. A03	132066652	MboI
1952	Aradu. A03	132079038	MboI
1953	Aradu. A03	132123884	MboI
1954	Aradu. A03	132124036	MboI
1955	Aradu. A03	132128510	MboI
1956	Aradu. A03	132156984	MboI
1957	Aradu. A03	132161827	MboI
1958	Aradu. A03	132181846	MboI
1959	Aradu. A03	132183023	MboI
1960	Aradu. A03	132243930	MboI
1961	Aradu. A03	132342294	MboI
1962	Aradu. A03	132342984	MboI
1963	Aradu. A03	132352373	MboI
1964	Aradu. A03	132406765	MboI
1965	Aradu. A03	132409260	MboI
1966	Aradu. A03	132409681	MboI
1967	Aradu. A03	132415179	MboI
1968	Aradu. A03	132425363	MboI
1969	Aradu. A03	132449686	MboI
1970	Aradu. A03	132454132	MboI
1971	Aradu. A03	132459543	MboI
1972	Aradu. A03	132505817	MboI
1973	Aradu. A03	132537866	MboI
1974	Aradu. A03	132559914	MboI
1975	Aradu. A03	132661099	MboI
1976	Aradu. A03	132710547	MboI
1977	Aradu. A03	132711075	MboI
1978	Aradu. A03	132799040	MboI
1979	Aradu. A03	132800410	MboI
1980	Aradu. A03	132804141	MboI
1981	Aradu. A03	132804922	MboI
1982	Aradu. A03	132827134	MboI
1983	Aradu. A03	132844041	MboI
1984	Aradu. A03	132867701	MboI
1985	Aradu. A03	132877698	MboI
1986	Aradu. A03	132977275	MboI
1987	Aradu. A03	132987330	MboI
1988	Aradu. A03	132999253	MboI
1989	Aradu. A03	133080405	MboI
1990	Aradu. A03	133192718	MboI
1991	Aradu. A03	133193737	MboI
1992	Aradu. A03	133193768	MboI
1993	Aradu. A03	133250844	MboI
1994	Aradu. A03	133290303	MboI
1995	Aradu. A03	133294783	MboI
1996	Aradu. A03	133403398	MboI
1997	Aradu. A03	133457148	MboI
1998	Aradu. A03	133461510	MboI
1999	Aradu. A03	133507781	MboI
[truncated: 9,731 more rows]

## Sheet: Sheet2
pos on chromosome
308491
656105
3197545
5927651
5949061
6258356
6345796
6384688
6892446
7758728
7836642
9026190
9905344
10902740
11012814
11012814
12480255
13697674
14018287
16176461
16259826
16399684
18025224
18028228
18394233
18437015
19197771
19304380
19521739
19522731
19522960
19567232
21809720
22048747
22048747
22099924
22867030
23708982
24718705
24899439
25616507
26170465
29147561
29148345
29281211
29812419
30253384
30270408
32977113
34006335
34334784
34343264
34524707
34954662
35082965
36741281
36841486
37459938
37549922
37978601
37987912
38299523
38454916
38454916
40264273
40284910
40711353
41898780
42031170
42701298
42792995
42894219
43521277
43684398
43711892
43867463
43956501
44416154
45604094
45871723
46384508
46634025
46808282
46949658
47125005
47389438
47657438
47890781
48237934
48435428
48869564
48882355
48997640
49012712
49407063
49413740
50018635
51032997
52071744
52160568
52160823
52334906
52492500
53016288
53559620
55348918
56173744
57030281
57234549
58152518
58152518
58342350
58796272
59363898
59403644
62534179
62657212
63108704
63227975
63475655
64043052
64369687
64655287
65440945
65726773
65814205
65863087
65952944
66593793
66623915
67290792
67998145
68296163
68410993
68592208
69241876
69368494
69428986
69543903
69716474
69730772
69766747
70217115
70968352
71245201
71352946
71399573
71455656
72432432
72843529
73161608
73399327
73399327
73930365
74700232
74760289
74941224
75035470
75402984
75611338
75681257
75855733
75993135
75993135
76370544
76470587
76568392
76988022
77132273
78922268
80571692
80698596
81151416
81397806
81584486
81939425
82113592
82219035
82865766
83091996
83758512
83760985
84168957
84193893
84272114
84340123
87535159
87947294
87965159
87965159
88030449
88106480
88125437
88386229
89410324
93650574
93961851
94396838
94435587
94588095
94785388
95226610
95485401
96234440
96362179
96620600
97070941
97339114
97965481
97973812
100084670
100240045
100570570
100665764
100878855
101075015
101654681
101669873
101716792
101911621
102177778
102459288
102518734
102695586
102714623
104114954
104248399
104502315
105117790
105470942
105817265
105932658
105977830
106263088
106893488
106932310
106966626
107260583
109270762
109427309
111147963
111613457
111672789
111689671
111859173
112222301
112856128
113023718
113642962
114043478
114135889
114435739
114674668
114677531
115389981
115697378
116936249
117214878
117577297
117611989
118199802
119464917
119730241
119997264
120089787
120585885
121555518
121736277
122122884
122243416
122488778
123210325
123261989
123465419
123614750
123971616
124238459
125899169
128215325
128898616
128906601
129862229
129862229
129943838
130506769
130995013
131612715
131641769
131648708
131680400
131681869
131684590
131693344
131695512
131757504
131758711
131758984
131779429
131779431
131779443
131779444
131780267
131780892
131786134
131786137
131788846
131789627
131865992
131867164
131870268
131870734
131870734
131937796
131954479
131970349
131972132
132023819
132031407
132041945
132046748
132046798
132050910
132064320
132067582
132078768
132079038
132123884
132124036
132124337
132125735
132126510
132126719
132128510
132128510
132142897
132143286
132143702
132144975
132161522
132166801
132175761
132181846
132198893
132208087
132266179
132317709
132342376
132342984
132347278
132352373
132367255
132371375
132374569
132375649
132375902
132399271
132406779
132410484
132412827
132415530
132415685
132415686
132425363
132425363
132444421
132446997
132447167
132447550
132447664
132454132
132458030
132505817
132513550
132537363
132537843
132559914
132563749
132601569
132617232
132658041
132661099
132673105
132687694
132708961
132710340
132710547
132712180
132795728
132798065
132798714
132800410
132800410
132804141
132804529
132817392
132831681
132843934
132843935
132844041
132863364
132867701
132877698
132879174
132879544
132880335
132881033
132881940
132883121
132896110
132927686
132995051
132998281
132999240
132999253
132999710
132999728
132999755
133040603
133063273
133063274
133079742
133083662
133085152
133117566
133124052
133192718
133193737
133193768
133194092
133194212
133217470
133237369
133294783
133304069
133307323
133340281
133398244
133403398
133403398
133414657
133414856
133457148
133461510
133507781
133507781
133514847
133545702
133586406
133603314
133613344
133651953
133651960
133652190
133653916
133680935
133681139
133683515
133688261
133689291
133731752
133760563
133766531
133828187
133912496
133924599
133929208
134047399
134048549
134048549
134048756
134050310
134087271
134119743
134119967
134119967
134120588
134150997
134152098
134153550
134156934
134156935
134172226
134202476
134224865
134226493
134242905
134249668
134307064
134312549
134330929
134330983
134331216
134393383
134397564
134401571
134426358
134551189
134563393
134610477
134638461
