# Supplementary material for: Development of AhMITE1 markers through genome-wide analysis in peanut (Arachis hypogaea L.)
Source: BMC Res Notes. 2018 Jan 8;11:10. doi: 10.1186/s13104-017-3121-8 (PMC5759262; doi:10.1186/s13104-017-3121-8)
Supplement: Supplementary file 7 — Additional file 7. Details on the newly developed CAPS markers. [file 13104_2017_3121_MOESM7_ESM.xlsx]

## Sheet: Sheet1
Sl. #	Marker Name	Enzyme	Company, Catlog #	position on chromosome	Forward primer (5'3')	Reverse primer (5'3')	Amplicon size (bp)	RD fragment size (bp)	RD fragment size (bp)	Tested for validation	PCR validated	RD validated	Incubation Temp, duration	PIC
1	CAPS0001	AatI		132537363	CGGCTTCGCATCATTCATTCC	TGGAGGCAAGCAGCAAGTAATGA	748	395	353
2	CAPS0002	AciI	NEB, R0551S	131612715	GCATGCTGTAACCCTCTTCTTCTA	TTAGCTTTTTCTTCTTTTGGAGTCA	728	318	410	YES	YES	YES	37°C, 15 mins	0.305
3	CAPS0003	AciI		131779443	GCAGCTTCCCACCTTACCCTT	TTGCTCAAGCTCTCGGAAAGTAG	317	156	161
4	CAPS0004	AciI		131779444	CCACTCTGTCCCTCCAATGAATT	TTGCTCAAGCTCTCGGAAAGTAG	363	202	161
5	CAPS0005	AciI		131786134	TGGCATCAGTGGTGGGTTCTTTT	GGTTGTGGGGGCTGCTTCTTT	740	345	395
6	CAPS0006	AciI		131786137	TGGCATCAGTGGTGGGTTCTTTT	GGTTGTGGGGGCTGCTTCTTT	740	345	395
7	CAPS0007	AciI		131789627	TCCAAGATAATACGCAACCCACAA	GGCGTTCCTTTAATTTCCTCGTT	719	371	348
8	CAPS0008	AciI		131870734	AATTTTTGTCCATCGCTTGTCATC	GGGAAGTGAGCGCGACAAGTA	418	211	207
9	CAPS0009	AciI		132023819	CTGTGCAGCTGAGACCAAGAACT	GCAGGTGTTAGGTGTAGGCTTTTC	524	389	138
10	CAPS0010	AciI		132078768	GCCTTCGCCAGCCTAACCACTTT	GGTGGTGGTGACGACAACGATGA	896	486	410
11	CAPS0011	AciI		132126719	TCCTCATGCTCAGCCCAAAA	GTTTGATGACATGTTTTGCGTAGAA	600	414	186
12	CAPS0012	AciI		132161522	TCCCCCACCCCTTCAGAAAAA	GGGCTTTGGTTGCTTATTATTGGG	656	190	466
13	CAPS0013	AciI		132367255	CTCCGATTCCAACAACCTTCTAG	TGCAAGGTATAAAGGGCCAAA	562	312	250
14	CAPS0014	AciI		132375902	TCCCTTTCCCATGCTTTGTAACGT	TTTCATCCTTCTCCCCCATCATCA	787	300	487
15	CAPS0015	AciI		132406779	TGGCGACCTGGGCACTCTTACTC	GGCCGAACCCACATCAACGACTA	823	368	455
16	CAPS0016	AciI		132412827	GGCCGTCGGGAGAGCTGCT	AGCAACAATCCCAGTAGGCGACAA	432	233	199
17	CAPS0017	AciI		132415685	ACCCCTACTTTATTCCCTTTTGCC	GAGCCTGAGGAAGCCCAAGAGA	424	307	117
18	CAPS0018	AciI		132415686	ACCCCTACTTTATTCCCTTTTGCC	GAGCCTGAGGAAGCCCAAGAGA	424	307	117
19	CAPS0019	AciI		132563749	AGGAAACTATACAGGCCAAACAAC	CACAAAGGCCCATTCAACATATA	633	368	265
20	CAPS0020	AciI		132673105	GCGGCAATTGAAACTCCAGATG	GGGTGTTTCTTTCGACGGTTAGC	598	342	256
21	CAPS0021	AciI		132687694	CCAAAAAGTTAAGGGGGAAAAA	AATGGTGGTGTACTTTTGTTTGTGT	478	286	192
22	CAPS0022	AciI		132817392	GCGTATTCAGAGGCAGTTTTGG	TCCCAACTGTACTTTATCGAGCAA	548	377	171
23	CAPS0023	AciI		132879544	CGGGAGGCGGAATAACCAAGTC	TCCTTCCTTTGGGCTGTGGTCTC	647	230	417	YES
24	CAPS0024	AciI		132881033	CAGATTCTTGGCAGGGTTGACAT	GGGCTTCCATTGTTTCCTCTTG	541	204	337
25	CAPS0025	AciI		132883121	CGGCCTCCTTAACCCTTTCCC	TGCCCGACCTTTCTTCTTGATGA	803	465	338
26	CAPS0026	AciI		132927686	GGCCTGCATATATTTTCCAAGTG	TACCCATCTCAACTTTCCTCACA	776	480	296	YES
27	CAPS0027	AciI		132999755	CCCGTTGGTTCCTTGCCTTTACT	GGATTCCCACCCGAGTCTTTCAT	536	296	240	YES
28	CAPS0028	AciI		133063273	TGCGAAGTTCCCACCAAGATG	GGCACAAGATCAAAATACCACGTT	581	413	168
29	CAPS0029	AciI		133063274	TGCGAAGTTCCCACCAAGATG	GGCACAAGATCAAAATACCACGTT	581	413	168
30	CAPS0030	AciI		133085152	TCCGAGAAGACGACAAACAACACT	GCCCTCATGTTTCGCTCCTG	678	375	303
31	CAPS0031	AciI		133124052	CTCAACAACACATTTCACCGACAA	TGGGGATGAGGGGTTGTAATTC	595	316	279
32	CAPS0032	AciI		133194092	TTCCAACCATCTTCGACCCAAAC	TGTGGGAGGTCATTTTGGTGTTTT	669	418	251
33	CAPS0033	AciI		133340281	TCAATTGCGCGCTCTAACACAC	GGGAAGCCTTGGTAATGGTGAAT	549	161	161	YES
34	CAPS0034	AciI		133414657	TGATGAAAGAAGGCTCGAAAATTA	CCTGCTTACCATGGACCTCGA	499	332	167
35	CAPS0035	AciI		133689291	TCCCATTTCCACCATCTTTGTTTT	TCTGGGAGGGGATCACATGGA	708	267	441
36	CAPS0036	AclI		131870268	TGGGCTTGTTGCTTTTTGCTTGA	CGGCGAGAGGTGGTGACAGAAA	667	219	448	YES
37	CAPS0037	AclI		132125735	CCAGGTCCTTGCTTCCCGAATT	TGGGGGCAAAGATCAAGGCTG	709	403	306
38	CAPS0038	AclI		132175761	GGAAGAGGCTGGCGAAACAAAAAG	GGGAGATCCAGCAACCGCATGT	612	346	266
39	CAPS0039	AclI		132447167	GTTCCTTGCCACGCTTTCA	TTGACTGAATGGGAAAAAACACA	577	227	350
40	CAPS0040	AclI		132458030	TGCGGCAGCCATGATTACAGA	AGGCCCAAACACTAAAACCCACA	595	177	418
41	CAPS0041	AclI		133398244	AACAAAAAAATGCCAAACTGACAC	GGCAACACATCCCCTCTTTTC	566	116	450
42	CAPS0042	AclI		133586406	AGGCACATCCCAAGTCATAAAAAA	GCGGGCTCCTTGAAACTGG	485	316	169
43	CAPS0043	AluI	NEB, R0137S	131695512	TGGCACCTAACATCACCTCCTCC	GATCCATGCCTGCACGCTTTAGT	692	431	261	YES	YES	YES	37°C, 15 mins	0.305
44	CAPS0044	AseI	NEB, R0526S	131779429	GCAGCTTCCCACCTTACCCTTG	ACGCACAAAGGACCTAATGGCTC	556	144	412	YES	YES		37°C, 15 mins
45	CAPS0045	AseI	NEB, R0526S	131779431	GCAGCTTCCCACCTTACCCTTG	ACGCACAAAGGACCTAATGGCTC	556	144	412	YES	YES		37°C, 15 mins
46	CAPS0046	AseI		131954479	GCGGCGGCGAAAGGAGAG	TTGGAGGAGAGGGGGTCATGATC	680	309	371	YES
47	CAPS0047	AseI	NEB, R0526S	132126510	TTCCGTCTGCTCCACTCCATCA	AGCGGAGGAAGTTATGGCAGGAG	538	322	216	YES	YES	YES	37°C, 15 mins	0.305
48	CAPS0048	AseI		132144975	TGAGGTAGTTAGCGTCCAGAGAGG	TGGCTTCCTCTTTGGGTGTAATG	696	465	231
49	CAPS0049	AseI		132375649	GAGCCATACCCCAGGGATCTT	TGCAGATTTTGGTGATTGGATTT	673	361	312
50	CAPS0050	AseI	NEB, R0526S	132410484	AACGGTTGCCATGGACTCGAATC	GGTGGTGCGTGCCCTGACTTTAT	716	247	469	YES	YES	YES	37°C, 15 mins	0.305
51	CAPS0051	AseI		132447664	TTCCATCCAAGCACGCTATTAAC	TGTTGTGTTTTTGCCTCGATAGC	660	492	168	YES
52	CAPS0052	AseI		132513550	CGTTGGTAGGGTTTTCGCTTT	TCTCAGTCTGCCTTCCCATCATA	701	389	312
53	CAPS0053	AseI	NEB, R0526S	132537843	CGACGTTCAGCTGGTGCACAA	CCATCACCATTGCACACATCCAC	602	421	181	YES	YES	YES	37°C, 15 mins	0.305
54	CAPS0054	AseI	NEB, R0526S	132658041	CTCGGGTCATATCTTGCCAGGTA	ACCGTCATACTGCTTCGAACCAA	582	345	237	YES	YES	YES	37°C, 15 mins	0.305
55	CAPS0055	AseI		132712180	CCGGGTAAGACGTAATGGTGATA	AAGGCAAATCTAGAACCCCGAC	750	492	258
56	CAPS0056	AseI		133304069	TTTGCAGCCTATGGTGTCCTT	CTGGGAAAGGAGAGTGACAAGTT	773	366	407
57	CAPS0057	AseI		133514847	GCTCCTCATTTTGTGTTTGGTAA	AAAACGAACAAAAAAAGGGAAGA	707	243	464
58	CAPS0058	BamHI	NEB, R0136S	132128510	CCCCGTCGTTGAACCTGGTC	ACCCACAACACACCTCCAACCAT	827	381	446	YES	YES	YES	37°C, 15 mins	0.305
59	CAPS0059	BamHI	NEB, R0136S	132800410	AAAAGAACGGCAGCCCTGAG	TCGTTGTTATTTGTTGCGTTTGA	804	408	396	YES	YES	YES	37°C, 15 mins	0.305
60	CAPS0060	BfaI		131681869	GGTGACTGCATCCGATTTTCTTT	GGTGTTGTCATCCGCAGCATAT	418	159	259
61	CAPS0061	BfaI		131780892	TTTGATTGTGCCATTAGATTCTGTA	CTGCGGCTTCATCATCCTATC	404	231	173
62	CAPS0062	BfaI		131865992	CCCGCGTACCTTTCATTCTC	CTCCTCCTTTTCCTCCTACTTCTT	334	162	172
63	CAPS0063	BfaI		131972132	AGCAGCCATGGTTGTTGTTGTTG	CCCACACCCACACCCCCTTA	736	426	310
64	CAPS0064	BfaI		132046748	ACGCTTCTGAATCATTGACGGTAA	CGCAGGCCATACACTTTTAGAGC	616	373	243
65	CAPS0065	BfaI	NEB, R0568S	132067582	CTGTCGAGCACCCGCAAAGTAAT	GCCGTCCCGTCAAAGGTTTCTA	449	105	344	YES	YES		37°C, 60 mins
66	CAPS0066	BfaI	NEB, R0568S	132142897	GGTGAAATGGAAAAGATGCAGAA	TTGGTGCAGCTGGTTGTAAAGA	468	314	154	YES	YES		37°C, 60 mins
67	CAPS0067	BfaI		132143702	GCTGTCCAAATCTAAGGCTGTCA	TCCCAGGCACAAGCTCTTCA	487	146	341
68	CAPS0068	BfaI		132198893	CTTCATGGTAATTTTGGGGTTGT	AGCATCTCTACCTGGTTTGGACA	425	186	239
69	CAPS0069	BfaI		132342376	CCCTAATCGCCCCGTACCTTGG	GCCCCAAAGGAGCCCCAAAG	593	419	174
70	CAPS0070	BfaI		132374569	GGAGAGAGAGAATCACACCAAGAA	CATGGTGAAAAAGGCAAATAGTG	393	131	262
71	CAPS0071	BfaI		132399271	TGCCAATAATTCATCTTCTTCCA	TCCTTCTCCTCTGCCATAAACTC	304	125	179
72	CAPS0072	BfaI	NEB, R0568S	132446997	ACCAACGAAGAACAGGACGCATC	CCGTTAATAGCGTGCTTGGATGG	324	125	199	YES	YES	YES	37°C, 60 mins	0.195
73	CAPS0073	BfaI	NEB, R0568S	132710340	CGTTCGTCTCGGAGTCCTCTTCA	TGGCGGATTCCTCTCTAAGCTCA	416	270	146	YES	YES		37°C, 60 mins
74	CAPS0074	BfaI		132795728	TTCCCCTGCAATTTAATCACTCT	GCCAAGGATTAAGCATGTGAACT	286	113	173
75	CAPS0075	BfaI		132798714	TTGGGCCATGCAGAACTAGAGG	CCCGTCAGCTGCACTATTCCC	591	209	382	YES
76	CAPS0076	BfaI		132843934	CACGAAATAAAAACACAACGCTCA	GTCGAAAATGGAGGTATGGAGGA	610	125	485
77	CAPS0077	BfaI		132843935	AGCCGTAAAGCAGAAGAGGTGT	ATTTTGTTTTCTCTCCGCATGAC	385	242	143
78	CAPS0078	BfaI		132879174	AGCCTGCTCCTAGACCAAACAAT	GCCTCCCGCAAATCCTCTAG	439	291	148
79	CAPS0079	BfaI		132880335	CCACAGCCCAAAGGAAGGATAG	TTCCCTGGTCTTAACGAGCATGT	666	392	274
80	CAPS0080	BfaI		132881940	TCGCCAAAGAAGTCAGAGCC	AGCTTTGCATGGATGTTTTTTCT	570	404	166
81	CAPS0081	BfaI		132896110	AAAGGAGTGGAAAGGCGGTAA	TCGGTCTTAGTTGCTTTGTCCAT	545	123	422
82	CAPS0082	BfaI		132995051	GGTGGACTTGGAGGCAGATTCA	TCCAAGGACACCACAACAAAATG	625	271	354
83	CAPS0083	BfaI	NEB, R0568S	132998281	GCCACTCACGACAATCTTCCA	CCAAAGAGTGAAAAAAGGCTGAG	742	421	321	YES	YES		37°C, 60 mins
84	CAPS0084	BfaI		132999240	TGCTTCACCAACCCACAAACTCA	CAAGGAACCAACGGGCTGAACT	519	285	234
85	CAPS0085	BfaI		133117566	GAAGGGTATGTACGCAAGCTAGC	GCTCGGACCTGAATATGTGAAAC	618	126	492
86	CAPS0086	BfaI		133237369	CCAAGAGGCTAGAGGTGAAGGAG	GGCCAGCTGAGTTAACACGATT	422	178	244
87	CAPS0087	BfaI		133414856	ACGCCTAGGAGCACGCAACAT	AAACCAACGTGCATCAGGGAATA	412	158	254
88	CAPS0088	BfaI		133545702	AAGAAAAATCGGGAGGGGGTGTG	CGGCGTACAAGCGGAACACAGA	940	497	442
89	CAPS0089	BfaI		133651953	GGCGCTCCAACCGTCCAGA	AACGCGGATGTCCCCTGCA	364	139	225	YES
90	CAPS0090	BfaI		133683515	CGCAATACCACCACAGGAACAC	TAACGCGGATGCTAATTCGGATA	607	396	211
91	CAPS0091	BglII		132041945	GGAGGAGGAAGAGGTGGTGTTGG	TCCACATAACCAAGCGCGAATTT	753	417	336	YES
92	CAPS0092	BglII	NEB, R0144S	132143286	AGGATGGCATGTTGGGAAAGAG	TATCCCTGGCATTGGTCTTTCAT	602	142	460	YES	YES		37°C, 15 mins
93	CAPS0093	BglII	NEB, R0144S	132425363	AAGGGAGCTGCTGTGTGGGATC	GGGGGTTGGGGGAGGAAAAT	597	112	485	YES	YES		37°C, 15 mins
94	CAPS0094	BglII	NEB, R0144S	133079742	GCCCGCGAAAGATCACCTAAAG	GGGGCAGCAAGGAAGAGAGAAAG	605	234	371	YES	YES		37°C, 15 mins
95	CAPS0095	BglII		133193768	ACACGGGCCTCATTTTTATTTAA	CGATCCCTACGCTTTTTTTTTTA	541	393	148
96	CAPS0096	BglII	NEB, R0144S	133403398	CGAGGATGCACTAAAATAAACCGA	AAAGGCTGAAAGTTGAATGGATGA	665	283	382	YES	YES		37°C, 15 mins
97	CAPS0097	BglII		133507781	TTTTGACGGCCTGGCATTTGTTA	GGCCGAGATGGACCCAAGAGAC	907	483	424
98	CAPS0098	BstKTI		131648708	CCCCGAATAAAGCCAAAGAATCA	TGGCGGAGGAGGAAGATATGAAG	572	143	429
99	CAPS0099	BstKTI		131684590	CCAATCCCTTCATACGGCTTCAA	TTGGGTGCTGGAATCTTTTTTGC	538	407	131
100	CAPS0100	BstKTI	SibEnzyme, E151	131758984	TCGGAGCTGATACCCCATAATTG	AAACCGCCTTACTACAACCACGAT	351	171	180	YES	YES		37°C, 60 mins
101	CAPS0101	BstKTI		131780267	CAAGCTTTTCGATCCGCCAGTG	TCGGCGTTCTTGGATTGCTAGG	567	281	286
102	CAPS0102	BstKTI		131867164	CGGGCACAAAAAACACCAAAAAC	AATTCAGCTCCATGCGCCACTAT	660	443	217
103	CAPS0103	BstKTI		131937796	GCGCTTATTTGTTTGTCAGGAT	TGTTCAATCTCCATCTCCATCTG	604	452	152
104	CAPS0104	BstKTI		132064320	TTCCGAGCCATGATGACAATTGA	GGTTGTAGGGCCTTGTTGCTGAG	248	117	131
105	CAPS0105	BstKTI		132079038	TTGGGAAGAAAGAAGAGCTGTGC	AGAGGAAGAGGAGGAGGAAGAGGT	317	158	159
106	CAPS0106	BstKTI		132123884	TGCTGCTTCCCCTTGTTGTGATG	GGGGAGGGCTGGGATGAGAATA	697	427	270
107	CAPS0107	BstKTI		132124036	CTTCCCCGTCCCACTTTTTATTT	GAGAGAAGGAAGGAACGCGTCAT	730	414	316
108	CAPS0108	BstKTI		132128510	CACGCTCCCATTCCTCTCCC	CCCACAGGAGGTTGCAGTTATTG	625	441	184
109	CAPS0109	BstKTI		132181846	CGCGGCTCCATATCAACCCT	AGGCCTGGATCTTGCAACATTTT	694	448	246
110	CAPS0110	BstKTI		132342984	GCTCCTTTGGGGCGCTGAAC	CCGCTGCTTCAATTGGGGATC	590	451	139
111	CAPS0111	BstKTI		132352373	TCTCGGTAATGGCAGCTGTCAAG	TGGTTAGGCCTGGGGAGCATAT	246	112	134
112	CAPS0112	BstKTI		132425363	AAGGGAGCTGCTGTGTGGGAT	GCAAACATTCACTTCAACCCCATA	498	112	386
113	CAPS0113	BstKTI		132454132	CACCGTAAGCCGAAACCAATT	GTTTGTGTACGGGTGTTTGCATAT	754	400	354
114	CAPS0114	BstKTI		132505817	AAGGGTTTTCGAGCGCGTATT	GAGTTTCAGCCCTTCCGGTAATT	708	327	381
115	CAPS0115	BstKTI		132559914	TGTGTTGTGGCCATTTTTGAGTT	GGGGGTGACGCAATAGTAGGAG	794	323	471
116	CAPS0116	BstKTI		132661099	AGCAACAGGGCAATCCATTCAGT	TGGGGACAACTACTCACGGCTG	870	430	440
117	CAPS0117	BstKTI		132710547	TGGGTGTGGATTGGAGTCTTTG	CACCAATTTTCAACCAACTTCGAT	454	130	324
118	CAPS0118	BstKTI		132800410	CAAGGGTGAGCAAAAAAGAACG	TCGTTGTTATTTGTTGCGTTTGA	817	425	392
119	CAPS0119	BstKTI		132804141	TCGCAACACAAACAAAATCTCAA	CGTGAGGGGGTAGGGGTGT	803	397	406
120	CAPS0120	BstKTI		132844041	CCGTAAAGCAGAAGAGGTGTGGT	GTCGAAAATGGAGGTATGGAGGA	721	348	373
121	CAPS0121	BstKTI		132867701	GCCGCCCTGTGCCTAAAATTT	CCGCCCCTCACACAGACGAC	383	189	194
122	CAPS0122	BstKTI		132877698	GCACGTTAGCAGGATAGCAGCCA	ATTGCTTTTGGGCTTGGACGTG	573	401	172
123	CAPS0123	BstKTI		132999253	TGCTTCACCAACCCACAAACTCA	CAAGGAACCAACGGGCTGAACT	519	298	221
124	CAPS0124	BstKTI		132999710	CATTTATTTTTGGCCTGCATCAC	AACCAAGGGGACGGAATATCAC	373	123	250
125	CAPS0125	BstKTI		133192718	CCGAGGTGGGTTGCGATCTG	GGGATGTATCGGTTGGCAGTTGA	497	257	240
126	CAPS0126	BstKTI		133193737	AAACCATTCAATCCCAACAACAA	TCGGATGAGAATGTGGTATGAGC	540	104	436
127	CAPS0127	BstKTI		133294783	TTCTTCCTCTTTCTCCTCCTCATC	ACCATCACTGTCCACTTCTTTTTG	397	184	213
128	CAPS0128	BstKTI		133403398	CGAGGATGCACTAAAATAAACCGA	AAAGGCTGAAAGTTGAATGGATGA	665	288	277
129	CAPS0129	BstKTI		133457148	AACCTTGAATGCTTGATGGAATG	TGCATTTTGTATTGTATTGGATCG	458	109	249
130	CAPS0130	BstKTI		133461510	CCGCCATCCGCAATAAAAAACTA	GCGAAAGGAGGTACGACGATGAA	872	452	420
131	CAPS0131	BstKTI		133507781	TTTTGACGGCCTGGCATTTGTTA	GGCCGAGATGGACCCAAGAGAC	907	487	420
132	CAPS0132	BstKTI		133603314	TTTCGCTCACGCTATTTTAATTTG	GGCAAAACTGGAGCGATGATAA	697	348	349
133	CAPS0133	BstKTI		133613344	CGAAACTGCATCAACCCCATT	TTTTTGAGAGAGTGGCAGGTGTC	606	487	119
134	CAPS0134	BstKTI		133652190	GGCGCTCCAACCGTCCAGA	GGGCGGTGGAATCTTTTAGGGTT	769	380	389
135	CAPS0135	BstKTI		133680935	AGGAAGGCACGAAGATGAACAA	ACCCCCTCCTTTCCTATTTTTTT	720	367	353
136	CAPS0136	BstKTI		133681139	TCCGTATCAGGGTCTTTGTGTTG	CCCCCTCCTTTCCTATTTTTTTAA	570	419	151
137	CAPS0137	BstUI		131680400	TCGACAACGCAAAAGGCTTATGA	AACCCCCTATGAGCAAAAGACCC	575	412	163
138	CAPS0138	BstUI		131693344	ACGCAGAGAAAGCAGCAAGCACT	AGATGATGGCTGGCACCTGTGTC	300	200	100
139	CAPS0139	BstUI		131757504	TCCTGATGATGGGTCCACTTGT	TGAGCATTGACGGTACCCACTT	464	212	252
140	CAPS0140	BstUI		131788846	ACCAAGCTTTCTGATGATCCTCT	TTTGTGGGTTGCGTATTATCTTG	806	372	434
141	CAPS0141	BstUI		131870734	AATTTTTGTCCATCGCTTGTCATC	GAGGCAGCAACGAGCAGTGA	391	213	178
142	CAPS0142	BstUI		131970349	CGCTTCCATCCAACGACTCTTCT	TTGGCACATTTCTGGGGAGGA	802	498	304
143	CAPS0143	BstUI		132050910	GCAGCAGTAGAAGGCACCGAAG	CTCCCCTTTTTTCCGCGTGA	304	133	171
144	CAPS0144	BstUI		132124337	CCCGATAGCCCGATTTCACTGAG	GCGATCCCGGCTTTTGCTATG	652	336	316
145	CAPS0145	BstUI		132166801	CGGGGCCGGGCTTAAAAATA	GGGGTGCGTCGAGATGTGTTG	531	248	283
146	CAPS0146	BstUI		132208087	CAAAATTGGGCCGAACGAGTCA	CAGCAACCAAAGCACAACCCAAC	561	230	331
147	CAPS0147	BstUI		132266179	TGGGTCACCGTAGAGAGTTTTCG	GTGCAATTTGGTGAGGTGTGTGA	559	215	344
148	CAPS0148	BstUI		132317709	TCCCAATTTGCCGAAGATGTAA	TTTGAGGTGGAGAGGAGGAGACA	623	275	348
149	CAPS0149	BstUI		132601569	AAAACCAATGAGGCACGTGAAT	TTTTGCAGCATGATTGAATTGAA	737	411	326
150	CAPS0150	BstUI		132798065	GGATTTCGCTTTGCCACCGTAG	GCATGGCCCAAAAGGAGAGGTA	779	332	447
151	CAPS0151	BstUI		132831681	CCGGGTGTGCGAGGAGTGAA	CTGCCCACGCTCCCTCTTTAAAC	690	355	335
152	CAPS0152	BstUI		132863364	GCGGGAGCACCTGCACAAAG	GAGGCCCAGCAGCAACAAAAAGT	470	258	212
153	CAPS0153	BstUI		132999728	CCCGTTGGTTCCTTGCCTTTACT	AGGGGACGGAATATCACAGGAGG	495	268	227
154	CAPS0154	BstUI		133083662	CCTCGGAACACCAAAAGCCACTC	TGCCGGTGGTTTTATGGACAGC	745	475	270
155	CAPS0155	BstUI		133651960	GGCGCTCCAACCGTCCAGA	AACGCGGATGTCCCCTGCA	364	150	214
156	CAPS0156	BstUI		133653916	CCCGCAAGGACGCAAAACAA	CGGGGATGATCAAAGGGGTACC	431	190	241
157	CAPS0157	Csp6I		131641769	GCGGCAACAAGCAAACAACAAC	CATTTGCATTCGCCTTCGCTACT	728	409	319
158	CAPS0158	Csp6I		131758711	CGTCCGACTGTTGCCCCATAG	TGGGACCAAATAGGCGAAGAAGT	605	296	309
159	CAPS0159	Csp6I		132031407	CTCCCATGGCTGCAAAAAGAATAA	CCCCTCTCTCTCAATTGTCTCCG	492	152	340
160	CAPS0160	Csp6I		132046798	CGCTTCTGAATCATTGACGGTA	TCCTATATGATGCACCCAAGAAAC	753	425	328
161	CAPS0161	Csp6I		132347278	GGCAGCATGTAACGAGCAGAGA	TGCATGCCATAATAATTCCCTGA	332	227	105
162	CAPS0162	Csp6I		132371375	TTTCCCGCACTATCCGCTTAATG	GCGCTGATTTTGGGGGATTTTA	388	138	250
163	CAPS0163	Csp6I		132415530	TCAGGTGGTTTTTTGGCAGAATT	AGAGCCTGAGGAAGCCCAAGA	448	177	271
164	CAPS0164	Csp6I		132444421	CACCCAAAAAAATATAGCAGCTG	GCTCTCTGATGCCCTTGATGA	420	110	310
165	CAPS0165	Csp6I		132447550	CCATCCAAGCACGCTATTAACG	TGTTGTGTTTTTGCCTCGATAGC	658	378	280
166	CAPS0166	Csp6I		132617232	AGGCCAAAGTTGAGCAAATGAAAG	TGGCCAATAGGTGAAAGCAGACA	489	146	343
167	CAPS0167	Csp6I		132708961	CACGGTGCACGGTTCTTCTTCA	CTTCCTGTGTTGGCGCTCGTC	375	174	201
168	CAPS0168	Csp6I		132804529	CCCAAAATGAATAAGACCCAATC	GGTTGATACGGATGCACACG	668	337	331
169	CAPS0169	Csp6I		133040603	GCCATACCAAGCCCAACATCAC	ACCGCAATTGGAGCTTTTTTCTT	389	260	129
170	CAPS0170	Csp6I		133194212	GTGCAAGGACCCAAATAAAAAAA	AAAGCTTGTGTGGGAGGTCATT	476	338	138
171	CAPS0171	Csp6I		133217470	GGGGGAGAGGGTGTTTGGGTA	TCGCTGAAGCATTGGCCATTAT	702	438	264
172	CAPS0172	Csp6I		133307323	CTGCGATTGGCTGAAGAGAGTGT	GAAGCAAAACCCTGGCATCAAT	584	267	317
173	CAPS0173	Csp6I		133688261	GGAAAAACAAAAGGAAACCACGAA	GGGGGGTTTCAACAGGTCATG	456	300	155
174	CAPS0174	AatI		37549922	TGTGCAGCGTCCATGGTCTCCTA	TGTCGGTCTGCGGGGGAAAA	815	344	471
175	CAPS0175	AatI		65440945	GGGGTCGGGTAATGCTTGAGAGG	AGGAATCACAGGCAGAGGCAAAG3	730	261	469
176	CAPS0176	AatI		94588095	GACGCGAGCGCATGGATGAG	GGTTGAAATGCGGCCCAGAATCT	549	179	370
177	CAPS0177	AciI		6892446	CCGACGGGTTCTGGTTCTGCTG	GCGCCCATCAGGTTCAGCAAGT	506	194	312
178	CAPS0178	AciI		11012814	GAACGAAACCAATCCTTAAACCAT	GCTTTCTGGGTGGCGCTAA	408	189	219
179	CAPS0179	AciI		12480255	TGACTTGGGCCATTGAACTCT	CCCGGTTTCGTACTTGCTAGC	514	254	260
180	CAPS0180	AciI		13697674	CGCCGTCTTGTCGCTGTC	AAAGAAGAACGAGCACAACAACAG	851	354	497
181	CAPS0181	AciI		16399684	TTGGAAGAGGTGCATTTTTTTTGA	CGCCAATGTTCCGAGGGTTAC	811	448	363
182	CAPS0182	AciI		19521739	ATGGGTTGGCCTTATACGTGGA	GGTCACCTTGTTCTTCCTTCTTCTT	581	341	240
183	CAPS0183	AciI		22048747	CAGCCTCCACTAAACAAAGCAAA	TCCACAATTGCTGAAGAGGGTAT	564	282	282
184	CAPS0184	AciI		24718705	CCTGTCGGAAGATTGGGGTTTGA	CCCTTCGGCTCATGGCACGTA	613	267	345
185	CAPS0185	AciI		26170465	AAAGGAGATGAAAACGTGGTGATGA	CCGGCGTGTGATCTGAAGTTGA	596	356	239
186	CAPS0186	AciI		29147561	TTCTTTTTGCGTTTTGAGTATGTGA	TCCTTCACTTTTCGCCCAATC	298	79	218
187	CAPS0187	AciI		30270408	CTACCTGTCGAAGCAATTTACCT	TGTTTTTCATCAGGCATATAGAGTC	546	357	189
188	CAPS0188	AciI		32977113	AGGCGAGTAGTGACGAGGTTTGACG	AACGCCTTTCTTCTTGCCTCTATCG	853	414	439
189	CAPS0189	AciI		34334784	ATGCAGAGTTGATTTTTTTATTTAA	AACCTTGACGTCTAAAATAATTGAT	809	363	446
190	CAPS0190	AciI		38454916	CCGCCAACATAAGCTAGAGAACCCC	GCCATACCGGACCAAGCCCATAC	352	168	184
191	CAPS0191	AciI		41898780	AACCAAACGAACCCGGGGAGT	CCTGGATGAGAATGGCGAGCC	462	120	342
192	CAPS0192	AciI		42701298	ATTTTGGAAGGGTTGCAGTCTCTCA	TCCCAAGCTCGAAACACCACAAA	665	325	340
193	CAPS0193	AciI		43684398	ATCCTCACCTTCCTTCATCTCT	ATTGCTATGCTTTTCTGACTCC	420	191	229
194	CAPS0194	AciI		43956501	GAAGACGCTACAATTGACGCTAAA	AAGCTGGCCATCTGTTTCAAGT	474	145	328
195	CAPS0195	AciI		44416154	GCGGTGGACTTGAGGGATTGG	TCGCCGTCTCTAGGATTGGGATT	491	341	150
196	CAPS0196	AciI		45604094	GGCAACCCAATCTCTCTAAGCTT	CGCCATTTGGAGTCCTGTAGC	743	464	279
197	CAPS0197	AciI		46808282	CGCAGGGAACAGTGGCAAGAAA	TTGCTTGTTTGGTTCGGGGTTGT	572	308	364
198	CAPS0198	AciI		46949658	TTTTTTGCTATGTATGATGAGTCCT	TTTAAAGGCCCTCATGGATTC	409	180	229
199	CAPS0199	AciI		47657438	CCGGCGTTTAATGCTGGGAAT	CCCGACAACAGCGCCAATAAC	564	410	154
200	CAPS0200	AciI		47890781	GGTGATGATTGTTTAGTGGGAGAGG	GGCATGCACTTGAAATCTCCCTAA	889	499	390
201	CAPS0201	AciI		50018635	GGGGATGCGCGATAGAAGGACAG	GCGCAACACTCCGATCGATAACG	838	451	387
202	CAPS0202	AciI		53016288	TCGAATGGCAATAGAAGGGATCAAA	CCCCAAGGTGAAGCCAACGATC	817	472	345
203	CAPS0203	AciI		53559620	GGGATGAAGAGGTCGGACGA	CCTAGTGGTTGAATTGGGATGTC	403	289	114
204	CAPS0204	AciI		58796272	GACCCAAGCAGGAGTAGCCAGAA	GCAGGTGTTCAAGCTAGTAGGCAAG	690	196	494
205	CAPS0205	AciI		62657212	CCGGCTACGTTTGAAAGGTGCAT	GCATAGTTGGAGGCGTCGCACAT	530	335	194
206	CAPS0206	AciI		63475655	ACTCGAACAATCCCTGGCAATGA	GGACGGGAGGTAGCCATTGACAC	462	233	229
207	CAPS0207	AciI		66623915	GGAATCCAAACCAAGGCTTATACGT	GCCGTTGAGAGCGCACCATT	499	209	290
208	CAPS0208	AciI		67998145	TGCTTCAGCCTCGATCCACTTG	GGGAAGCCGCAAAGTACACCAC	416	144	272
209	CAPS0209	AciI		69428986	GCCCCGAAAGTGCAATGATGAAC	TCGCTCTCTCCCCCTTCCTTCC	768	277	491
210	CAPS0210	AciI		69543903	GGGCAAGCCGAGGTGTCAA	CCATGGTATAGCTTCAGACGGTGT	554	147	407
211	CAPS0211	AciI		69716474	GGGGACCTCGGGGATCACCTT	CGCCAGAAAGGTGCAGGGATG	643	424	219
212	CAPS0212	AciI		69730772	GAAGGAAGGAAAGCCCCAACGTTA	GCACTTTCGGGGCAGGTATTCTC	580	255	325
213	CAPS0213	AciI		72843529	TACGGCAGAAATGGAAGCAGCAG	CGCCATTCATGCTCCGTCGT	295	172	123
214	CAPS0214	AciI		73399327	GGAAAGGTAGGTTGCCCACGA	TCTGGCAGCTCGAAATTACAACA	595	312	283
215	CAPS0215	AciI		75035470	CTCGCGCCGTAAAGTGAAGGAT	TTGGCGTCCCGAAACCTTATATC	511	400	111
216	CAPS0216	AciI		75611338	TCTCGGTTCCTGGCAATCCTC	ATCCTTCCTTACTGGGCATTTTTCT	564	132	432
217	CAPS0217	AciI		75855733	GGAGCCTCGTGTGCGTGAAG	AATGCATCCACTTGGTCAAAACA	552	360	192
218	CAPS0218	AciI		76988022	CCGCCTCATATTGCTGCATTTG	ACTCGGGAAGACGTAATGGGACA	421	240	181
219	CAPS0219	AciI		77132273	CCTCCAATTAAAGCTGCTCAACCA	CTCAACCTCAAGCCTTCTCAACTCA	824	394	430
220	CAPS0220	AciI		82865766	GATCCACGTGCTATAAGGCTTCTA	ATTTTATACGCTTTTTGGCATCATT	495	329	166
221	CAPS0221	AciI		83758512	GCTGAAAATGTGAGTGTGCAAAA	GTTGGATTGGATGTCGAAGAAGA	429	141	288
222	CAPS0222	AciI		84193893	CGGGGTTGTGAAAAGAAAAAGCT	CGCTGTCACTGCACGGCTAATC	669	315	354
223	CAPS0223	AciI		84272114	ACCCTCACTCTCTCCCCATTTCAG	GTTGGAGGGAGCATTGAATCACC	574	369	205
224	CAPS0224	AciI		84340123	GTCCCGGATAGAACCAGTTGCAG	CCTGCACCTTCCTGGCGTTTA	591	289	302
225	CAPS0225	AciI		87965159	ATGCCTGGACCTTTATCACTTATGT	GGCGTCAATGGCTACCTCC	547	315	232
226	CAPS0226	AciI		88386229	CCAATAGCATCTGCAGTCCTTTT	GGGGATCGAAGAGGTGCAG	430	220	210
227	CAPS0227	AciI		96234440	CCGCTGTCCATTCAAACTCCTT	TCCCAATGTACCCACCCGACTA	512	245	267
228	CAPS0228	AciI		97965481	TGCTCAGGTCCCTCAATTTCAGTC	TGGTGCTATGTTGTTGGCTATTGTG	716	446	270
229	CAPS0229	AciI		97973812	CCCCACCTACCCCACCACTCTCT	CCATCAAATCGCGGGCAAAGTAT	499	138	361
230	CAPS0230	AciI		100665764	TGCTCCTTCAATCTGTGGTGTGTC	ATCCCAGTCAACCACCCAATCA	306	184	122
231	CAPS0231	AciI		101075015	TGCTGCATACATGTTTTTCCCTTGA	TAAGCGTCATGAGCCGGAAGAAT	524	307	217
232	CAPS0232	AciI		104114954	GGTGCTGACTGTGAAAGGGAAAG	GGCTGAGTGGGTGGGAGACA	530	211	319
233	CAPS0233	AciI		105932658	GTTCCCTTCTCCTGACTCTTGTACC	GTGGAATTCATCTAGGGGCAAGT	406	105	301
234	CAPS0234	AciI		106263088	GCCCCGATCTCCTGAGCAGTAG	GGCTTAACGACTTTGATCCCCAC	766	359	407
235	CAPS0235	AciI		106932310	CGGATGCAACAGAGCCACTACAA	GGGGCTGCAGACTCCTTAATGG	746	334	412
236	CAPS0236	AciI		118199802	AGGGTTATTATTGTCGGCATTTG	GCTTGCGAAAAAATTATTAGAGACA	609	294	315
237	CAPS0237	AciI		122122884	TGGCCATGGAGGAACAGGTAAGA	GCCCACCTATATTGCCATCTCCA	575	366	209
238	CAPS0238	AciI		123614750	CGCCCCGTGGATATCTTTGCT	CCCCCTTTGATGTTGTCTTCGAA	673	224	449
239	CAPS0239	AciI		123971616	ACCCGAAATGTTTATCCGAATCTA	GGGCCATGGTTTCAATTTTTAA	566	313	253
240	CAPS0240	AciI		129862229	AACGACATTGTACGCATTTTGAT	AAACGAAGGAATAACAGCATGATC	687	369	318
241	CAPS0241	AciI		129943838	TTCCTCTTCCAAGTTGCTCCTACC	CCCCATCCCATCCCCAATAAT	802	391	410
242	CAPS0242	AciI		133912496	TGGGACGGGAGGCTTTAGTTTG	TTGGGACATCCTTGAATTGGTGG	471	122	349
243	CAPS0243	AciI		134048549	CCGGTGTCCACGCAAATAGG	TTCCGATCTTCAAGTCCAAACCTC	712	282	430
244	CAPS0244	AciI		134119743	TTGCGCTTTTGGTGTCTGGATAA	TTGGCGACCTCCTCCTCAGAAT	553	381	172
245	CAPS0245	AciI		134120588	TTTTCACGACCAAGACCAATCAGT	TGCGACTCCCAAAAAGGTAGGTA	585	232	353
246	CAPS0246	AclI		29281211	ATTCGATGACCATTTTGTTGTGC	AGTGCGATCATGAGGTGCTAAAA	637	319	318
247	CAPS0247	AclI		40711353	TCCCGTTCATTCCTCCACTTTGC	CGCCTGGCTTCGGGGTAGTG	606	201	405
248	CAPS0248	AclI		49407063	CCCTTTTGGCTTTGGTTGATTGA	CGCCATTTTGACGATCGGATTT	561	457	104
249	CAPS0249	AclI		64043052	CGGCCGAGATCCTGGGTAGACT	CCAGGGGAGTTTCGCCGATATC	652	411	241
250	CAPS0250	AclI		71455656	TTGATGACGCTCCACCTGACTTG	AAGCCCCATTACAACCAACAGAAG	698	345	353
251	CAPS0251	AclI		89410324	TGGGACAATGATAGATGCTGAGGG	TTGGCAGGCAGGGGTGATCTA	856	463	393
252	CAPS0252	AclI		93961851	TGCCGCACAACTTATCCAGATCA	GGCGGGGGTTGTGGTTCC	724	385	339
253	CAPS0253	AclI		114043478	ACCGCCAGCCACCAACAGCC	GAGGGAGCAGAGCAGCGAACGAC	660	483	177
254	CAPS0254	AclI		119730241	TTGGGCCGACCTCTTGTTTTGAC	CCGGGATGAGAAGCACGCAAA	794	306	488
255	CAPS0255	AclI		134202476	CGGGGCCACCAGTATCGAATC	CCCCCTGTTAGCTTGCATGCC	759	380	379
256	CAPS0256	AluI		5927651	AGGTTATTTTTTGCGATTCGTTTT	GGGAAGGAAAACTCGCTGCTA	575	179	396
257	CAPS0257	AluI		6258356	GGGGCGTTGACCTAAGATGTTGC	TGGGGAGGTTGCATATTGTGGC	494	374	120
258	CAPS0258	AluI		6345796	TTCGATGCCGTTGTTGTGTCTCA	ACCTAAACTCCGCGGGCTGTG	388	254	134
259	CAPS0259	AluI		9905344	AGAAGCAGCAGTCATGATCACAC	GTGCATATTTTTACTCCGGTTTGT	462	326	136
260	CAPS0260	AluI		16259826	TGAGCATGCATTTGGGACTTTGAA	TGCCACCAATGCGACGCTTC	467	334	133
261	CAPS0261	AluI		18394233	TTCGGTCAGTAATCGGCAAGTCC	GGGGGCTAAGGGGTGATGGA	516	159	357
262	CAPS0262	AluI		19197771	CGAGACCATGGAAAACGGATT	CACCAAACATAGGAGGGAGACAGT	434	143	291
263	CAPS0263	AluI		19522731	CCGGCCCAATGCAGTTTT	TGGTAGACAGCCGCATTAATAAGA	377	264	113
264	CAPS0264	AluI		22099924	GGGCCGAAGATGCTAGCTGAGAC	ACTCCTCAACACCGGCTCGACTC	483	305	178
265	CAPS0265	AluI		23708982	ATTGGTGGATATGGCTTGTTGTA	TGGTTAAAAGGAGGAAAATGGAG	575	353	222
266	CAPS0266	AluI		25616507	GCTAGTGCTTCTGTGGACCATTC	TGTTGGGCCTATGGGTTTGT	710	272	438
267	CAPS0267	AluI		29148345	CGCAAAACAAAAAGCACAACCCT	TTACGAGGGCAGTTCCACCAGAG	600	107	493
268	CAPS0268	AluI		36741281	GCATTACAAAGCATCCCTGAAGAG	GCGACATTTTTTGACTCTTTGCA	632	246	386
269	CAPS0269	AluI		37978601	AAGGAATTGCAGGGAGGTATGTT	CGGCCCAGAAACACAGATTAAA	774	305	469
270	CAPS0270	AluI		42894219	ATGGCTAGAGGATGGTTGGAGT	AGGAATTTTCTCATGCTCTTGTTG	342	187	155
271	CAPS0271	AluI		43711892	TAGCTAGCCGAATTCAAGGAGGTA	GACGCCAACTCCTTACCTGCTT	404	271	133
272	CAPS0272	AluI		48869564	AGTGGCTAAGAGAAGGGGTTGAA	AAGCCAATGAGTGAAAAAATGCA	629	489	140
273	CAPS0273	AluI		48997640	TGGAGGGAAACCGGAAGATG	AAGGCCTCAATCATATCAGTGCA	544	373	171
274	CAPS0274	AluI		49413740	CCGAGGGAAGACGACATGAAATT	TGTGGAGATGAGGCTTGGATTGA	551	238	312
275	CAPS0275	AluI		51032997	GGCTTCTTTGACACCTTCTCCTT	CCATGGGAGTTGTTCTTTGAGTTT	603	161	442
276	CAPS0276	AluI		57030281	ATGGGGTTAGGGTCAAGGTAGGA	TTTGGTTTGGGAATCGAGTATGTT	355	174	181
277	CAPS0277	AluI		58342350	AATCACAAGGGGAGAAACGCAAGT	TGCCATATGTGTTCAATCAGGTCCT	383	157	226
278	CAPS0278	AluI		63108704	CCGGGCTAACTGAGGACAAG	TGACGTGTCCGACTTGTTGG	410	311	99
279	CAPS0279	AluI		68296163	TGGATACGGAAGGCGAAGTGG	CCACCCACCTTATAAAAATTGTCGT	440	282	158
280	CAPS0280	AluI		70217115	TTCAACACCATGGCATAAACACA	TGGAAAGGAGTAAGGAGGATTGG	314	121	193
281	CAPS0281	AluI		70968352	TCGCTTCTTTCGTATTCTGTGCATC	CTCCGTCCACATCCAATACCCAT	704	256	448
282	CAPS0282	AluI		76568392	GAGCCTCAGATTCCCTTGGGTC	GGTGGAAGAAATAGGCTCAGCAAT	394	211	183
283	CAPS0283	AluI		80698596	CCGCGTCTTGTAATGTGGGGAAT	TCCCTAGCCACGCGAACAGAGAG	842	357	485
284	CAPS0284	AluI		81584486	CGCGTACTCAGAGCATGGGACA	GGGGAAACGGTAACTTGTGGAGG	622	458	164
285	CAPS0285	AluI		87947294	CGCACAAAAAAATTACACAACCA	CGATATCTGCAAACCACGGTACT	356	233	123
286	CAPS0286	AluI		88125437	CAAGGCTATGATCCAAAAAAAGG	ACGGGTCGGTGATGGAGG	597	112	485
287	CAPS0287	AluI		93650574	GTGGGGGTCGCATTAATTTCCT	TGAAACCTGCAGCCACATTGAAT	564	309	246
288	CAPS0288	AluI		94435587	CGAAGTCTTGGCACGCATGTAAC	TCGGCCAAGTCACAGGAAAGC	472	163	309
289	CAPS0289	AluI		96362179	TGGCGACGGGTGTGGCA	TGGCGTCCTATGATGAATGGGTT	512	119	393
290	CAPS0290	AluI		96620600	GGTGGTCAGGTCAATGTTGTGG	TGCTGGTTAGTTGTGCGAAGTTG	452	261	191
291	CAPS0291	AluI		100240045	TTCGAACCCACCCTCCCTTTTA	TCCGGGATCACTGACCTTAGACC	312	151	161
292	CAPS0292	AluI		100570570	CTGGACCATTTTCACTGAGAGGA	TTGTTGGTTGGCTGGTTAGTCA	520	110	410
293	CAPS0293	AluI		101716792	TGGCCTTGCACTCCCCTCTTG	CCCCTCTCGACCACCATATGACC	536	217	319
294	CAPS0294	AluI		104248399	TTAAATGTGTGCGTTCGCGTAGA	TGGGTTTGAGTTGGTCTTGAATTG	560	199	361
295	CAPS0295	AluI		107260583	AGCAGGTTGGTCAAAATGGCAGA	AGTGGGGTCGGCTACATGAATCA	499	154	345
296	CAPS0296	AluI		111613457	ATCGTAGTGTCCCCGTGAATTAA	CAGCATGACTTTAATAGGCAGGAT	456	180	276
297	CAPS0297	AluI		111672789	TTGGGATAAAAAATTGTTGTCATG	GAGCGTCCCCAATGTCACTT	652	317	335
298	CAPS0298	AluI		111859173	AACAGGGGCTTTAATCTTTGAAC	CTCAGTTTTCATTGGGGTTTGTAC	399	134	265
299	CAPS0299	AluI		112222301	GGCTTTTTTGGGCAGTGGTGTT	CCAAACCAGGGGGCAACAATAG	624	166	458
300	CAPS0300	AluI		112856128	GGGACCGACAGAATAATTAAACC	GCCTCTACCACTCCTGCTTTTT	343	225	118
301	CAPS0301	AluI		113023718	ATAATCCACACAGAGCCGCATAC	GGGCCGGTCGTGATGAATA	399	123	276
302	CAPS0302	AluI		114135889	AGGTCGTGGCATGCTTGTAATAT	ACCTTGTGCGTGTATGCTTTTCT	688	290	398
303	CAPS0303	AluI		114435739	CCGAGTTTCCGAAGCAGATTATT	GCAAAGTCATGAAGCGCAAGTT	342	124	218
304	CAPS0304	AluI		115697378	CGGCGGAACTCCCTTGGTCTAT	GGCCAAGCAAGGAGATCAGGAGA	872	477	395
305	CAPS0305	AluI		116936249	CCCAACCAGGACCATAGCACCA	CGGGGTTGTGGAAAAAGTTGGTT	860	485	375
306	CAPS0306	AluI		117214878	GAGGCTTCTTCTGGAGTTAAACG	GGCTGAAATTGAGGGACCTG	333	173	160
307	CAPS0307	AluI		119997264	GGCCATCAGTGTGTCATATTAGC	CAAAAATCTCAAAATCCCACACA	441	251	190
308	CAPS0308	AluI		120089787	GGCGGTGGCGAGTTCTTAC	TTTTCTGCTCCACAATGTCAACA	600	336	264
309	CAPS0309	AluI		120585885	GGCAGGAAAGAAAATGAGATGGG	TTGGGAGACGACCTGGGATTTC	481	242	239
310	CAPS0310	AluI		121736277	TGGTGATGGAACAGCAGTGATGG	GCCGCTGCCAACACGATCTT	542	109	433
311	CAPS0311	AluI		122243416	GGGGCGGGGGACATCAATTAT	CCCGCCCCCTTTTTTCTTGAT	697	276	421
312	CAPS0312	AluI		123261989	TTCCCATCCCCCAGCATCAT	GCCGCTGCTCTCCCAACG	655	477	178
313	CAPS0313	AluI		123465419	CTTCGAGTTGCTTCTGCTGCTTT	CCGCAGACTCCAAAAGCAATG	609	421	188
314	CAPS0314	AluI		130506769	CTTTTGGAGCACTGGTTCTTCTT	GCGTGAGCATCTTTCCTATCTTT	398	127	271
315	CAPS0315	AseI		7758728	CAATCCAATCTAAACCGCACAAT	CACCAAACCAACAAACCTCCTAA	748	489	259
316	CAPS0316	AseI		19522960	GCAAACCTATTCGCATTAAGAGAG	CCCACCCTGCTTTCATCATAA	586	106	480
317	CAPS0317	AseI		34954662	TGGAAAAAAGAGAGAGACCGTGA	CCCAAAATAGTCAAAACCCTCAA	480	337	143
318	CAPS0318	AseI		40284910	GGAATGCTGCAAAAACAAACTG	ATGGAGATGAAGGAAAAATGTGAG	876	376	500
319	CAPS0319	AseI		133828187	CCCAACCACTCCGGAAACTAA	GCTTCTCTTGCAGGGATATGACA	634	231	403
320	CAPS0320	AseI		134156934	GGCGTATGGTCCACCGTCA	CCGTGTAAAAATCAAGGTCCAAA	667	434	233
321	CAPS0321	AseI		134156935	GGCGTATGGTCCACCGTCA	CCGTGTAAAAATCAAGGTCCAAA	667	434	233
322	CAPS0322	AseI		134226493	GCTTTCTTTTGGGCCACCTTG	ACTCGGATTGTTGGCACCCTAA	725	272	453
323	CAPS0323	BamHI		37459938	ATCCGCTCATCACAACACCA	TTTGTTTTTTGAATGAATGCTTGA	621	375	246
324	CAPS0324	BamHI		45871723	CCATTGGGCTCATTCGCACTTC	ACGGTCTTGGTGGCGCCTAACT	655	288	367
325	CAPS0325	BamHI		57234549	TTGCTGTGGCTAGGAAGGGTCT	CGGGCCAGCTGAGTAAAAGAGT	716	305	411
326	CAPS0326	BamHI		62534179	CCCCCTAAGTTGCCACCATCC	TGGGAGGCATTTTTCGCAACTAA	789	338	451
327	CAPS0327	BamHI		101911621	CGCGCCGCTTCCCATTTTATT	TGCGAGCAGGCCTTCCAAGATT	513	325	188
328	CAPS0328	BamHI		113642962	ATTGGGCGGCGAGGAAGA	TCTTGGGGAGTTGCATCATCTTC	763	422	341
329	CAPS0329	BamHI		134050310	GATCCCTGAGCCCTTCGTATGG	CCAAGACCCTCAACAAACGGAAC	414	289	125
330	CAPS0330	BamHI		134331216	CGCCGTAACAACCCCTGCTC	GCCTGCTCTCCCACGTGTTCTT	655	466	189
331	CAPS0331	BfaI		19304380	TGTCCGAAAGAGAAGAAAGAAAGA	TGTCCGAAAGAGAAGAAAGAAAGA	501	165	336
332	CAPS0332	BfaI		36841486	GCTGGCTCTCACTGTGGTCCT	AGTCGAGCAACCAGTGATGATTC	264	106	158
333	CAPS0333	BfaI		55348918	TGTAAAAAATGCGCACCGGTAAA	CAAAAGGCACGCGAATCAGAGTA	372	267	105
334	CAPS0334	BfaI		65952944	TGCCACCACCACAACAATAAGAG	CTTGCATTTCTCCCCAGTTGATC	300	96	204
335	CAPS0335	BfaI		82219035	AAAAAGTGATTCGAGCTGGATTC	CCTCCATTCCGTAAGCCAGT	612	138	474
336	CAPS0336	BfaI		87535159	AGCATTGAACCCCCACAGGAAGT	TGCACATGGGACAAAATTCAACAA	371	216	155
337	CAPS0337	BfaI		94396838	GCGGAAGTGCGTTAGGGC	GCTTATCTTGGCTTGGCTTAGGT	728	479	249
338	CAPS0338	BfaI		95485401	CTTGGATTCCTGATGCACGACA	TGCTTTCCTACTGCCTTCATCCA	404	156	248
339	CAPS0339	BfaI		97339114	CCGAGTCAAACAAAGCCCCCAC	ACGCCCAATTGCAGCATGTTTCT	555	170	358
340	CAPS0340	BfaI		101669873	GAGCGGGACTAGTAACTTTTTGC	CTGGACACATCTAACTGGGGACT	291	121	170
341	CAPS0341	BfaI		105977830	TGTTGATGCTGTTGGATTCTGAC	TGTGATGTGTTTCTGGCGTTTTA	221	115	106
342	CAPS0342	BfaI		124238459	CGGGGTTGACTTCATACTGTTCC	CCGTCGGACAGCAAGAATCTAA	478	358	120
343	CAPS0343	BfaI		130995013	AATCACTAAGCAGCATCCGAACTC	AAGAAGCAACCGAACCCAAATTA	384	178	206
344	CAPS0344	BfaI		133924599	TTCAAGTTAGGCTCCCAAAATTT	ACGTAAAATTGACTGCACCTGAA	600	334	266
345	CAPS0345	BfaI		133929208	TTCCATGACCTTGCAGAGCTTTT	TGCACACTTACCGTTACCGTTTCA	573	396	177
346	CAPS0346	BfaI		134047399	CCGCCGCCCCTTCATCAAC	TCGCGTCGTTGTTGCTGATGTG	830	436	394
347	CAPS0347	BfaI		134048756	CCGGTGTCCACGCAAATAGGT	AGGCTATGCTGAGGGAGGAATGA	845	489	356
348	CAPS0348	BfaI		134119967	GGCCATTCCAAACCGCAAAGA	GCTGGCGGTCAATGAGGCTCT	590	235	355
349	CAPS0349	BfaI		134150997	TGGGGAGGCTGAGAATGAAAACA	GCGGGACTTAGCCAGACTCGG	684	205	479
350	CAPS0350	BfaI		134153550	GTTTTACATTTATGCCCACCAAGT	GGCCATCGATCCTCACATAAA	610	367	243
351	CAPS0351	BfaI		134172226	GGAGGGACAATTGCTGGGCTAGA	TGCGCCACCCAACCATATCTAAA	669	458	211
352	CAPS0352	BfaI		134224865	AGCCCCTCATCCTTCTTGGTT	TCCCAGCAACTTACAAATAGACCC	572	235	337
353	CAPS0353	BfaI		134249668	CGAGAGGGAGGATGGGAATAAGA	TCACGTGCCTAGCTTCATGGTAAT	923	459	464
354	CAPS0354	BfaI		134312549	ATGGTCATGGCGGCAATTAT	TCAGCTTTTCCTACGTTGGTTATC	824	382	442
355	CAPS0355	BfaI		134330929	CCTGCTCGCCACTTTTGCCATAA	CGCCTGCTCTCCCACGTGTTCT	643	166	477
356	CAPS0356	BfaI		134330983	CCTGCTCGCCACTTTTGCCATAA	CGCCTGCTCTCCCACGTGTTCT	643	220	423
357	CAPS0357	BfaI		134401571	GCTCCTCCACATGTTTTCTTTTG	AACCCGTGATTAACAACAGAAACA	564	433	131
358	CAPS0358	BglII		10902740	ACGGCCAAAGAAGAACACGAACA	TCCCAAATTTTCTGAAGGCCCAT	772	288	484
359	CAPS0359	BglII		18437015	CCCCTCTCCCTCCTTTTGCCT	ACCCGCAGCTATCCAATTCGAC	684	465	219
360	CAPS0360	BglII		21809720	GCCCAGGTCACCAACTCGGATC	TCCCCCCAAGGTCGGTCACTAG	358	174	184
361	CAPS0361	BglII		24899439	TGGGGCATGTGTGAGACCTTCGA	GCCCGCGTCCACATACTCTTGCT	650	196	451
362	CAPS0362	BglII		58152518	GGCATCCCAACACCAAACTTAAA	AGCCGCTTTGATACATGACACCTA	349	207	142
363	CAPS0363	BglII		67290792	GCGTGCCATGCCTTCGATATCA	GCACGCCAGGCTTAAGTTCCAGA	512	114	398
364	CAPS0364	BglII		69368494	AGGGGATGTCCGACTGGCTAGA	GCACACTCAACCTCGTCAAGCAT	644	317	327
365	CAPS0365	BglII		74760289	CGCCAGTTCCATGTTGCAGTC	GCACGGCTAATCATCTGTTGGTT	751	274	477
366	CAPS0366	BglII		75993135	GAGCTAGTCCGGAGAATGCATGA	GGGGCATCCTCCAGGGTGT	644	383	261
367	CAPS0367	BglII		97070941	TGAGCAGGGAAGTTAGACCATACA	GGCGTCTCGTTGCTCCTCT	722	332	390
368	CAPS0368	BglII		106893488	TGAAACAAAGGTGGGAAGAAACA	GGGTCATCCTGCACTTGTTGTT	668	310	358
369	CAPS0369	BglII		115389981	AAAGGAATTGAGAGGGACAGAAA	TATGCTCTTCGTCCCCTTAAAAT	943	472	471
370	CAPS0370	BglII		134119967	GGCCATTCCAAACCGCAAAGA	GCTGGCGGTCAATGAGGCTCT	590	238	352
371	CAPS0371	BglII		134242905	TTAAAGGGGCCCAACAATGTATG	GGCCCCAGCTGAAAAGGAATA	771	378	393
372	CAPS0372	BglII		134638461	CCGTACAAATCAAGCAAAGCAG	TGTTCCGCTGTCAATTCTGTTAA	684	440	244
373	CAPS0373	BstKTI		29812419	ACGCCAACCTCACATTTTTCGG	TCCCCGAGGTCCCTTTCAATCT	249	103	146
374	CAPS0374	BstKTI		47125005	GGTGGGAATTTCAGATAAGCGTA	TGGGATTCGGAAAGTCTAAACC	345	205	140
375	CAPS0375	BstKTI		48435428	GACAAAGGATCAGCAGCATTCTCA	TTTGCGTTGATGTTGGGCTTC	373	220	153
376	CAPS0376	BstKTI		52071744	CACCAAAGGATGCCGAAGCTG	TTCCTGAGTCATTTTGGGGCATC	555	282	272
377	CAPS0377	BstKTI		58152518	TGTCCCCAAGCAAGAAAAGAACT	AGCCGCTTTGATACATGACACCT	319	177	142
378	CAPS0378	BstKTI		71352946	GGCGAGCTTGACGGTGACA	TCCAGCAAACTAGCGAAATGATG	615	425	190
379	CAPS0379	BstKTI		73930365	CCCTTGTCAACGGTTACTTCCC	GCGTCTTGTCTTTGGATGGATCT	621	303	318
380	CAPS0380	BstKTI		75993135	GAAAGCCATACAAACCCCACAGA	GGGGCATCCTCCAGGGTGT	524	267	257
381	CAPS0381	BstKTI		78922268	CGTATAAATTAGCCGCTCATCAC	TGGTTTGTCTTTCATGTCGTTTG	393	144	249
382	CAPS0382	BstKTI		95226610	CGTGCCTCAAGCCCATTCTAAGC	CGGCGGTTATGGAGGTTGAGAGA	486	164	322
383	CAPS0383	BstKTI		100084670	CTTGCTAGTTTGGCCGAGGA	TGACGCATAATAACCCCACTACA	671	371	300
384	CAPS0384	BstKTI		102714623	TTAGCATTTCCTCGTCTCATCTGT	TGGGACATTCATAGCTTCAAGGT	558	388	115
385	CAPS0385	BstKTI		105470942	TGAAAACAGCAGAGATGGGCATAT	GCAGCTTTGTCATCGGATCAGA	440	108	332
386	CAPS0386	BstKTI		114677531	CACAAGGAGGAGACCAGCGTTCA	GGTTGTCAGGCACGCGGTCTTA	470	215	255
387	CAPS0387	BstKTI		117577297	TTTCATTTTATTTGGGCCTTGTTC	AGCTCGGCCAAATCACAAGAA	427	105	322
388	CAPS0388	BstKTI		117611989	CGAGTACCGCATCTGAGTTCATCT	CTTTCCCAGGGCATCCACAC	378	261	117
389	CAPS0389	BstKTI		128898616	AGGTCCACAAGCAGAAGAAGAACA	CCACCTCTTCCCCACCAATTTA	569	127	442
390	CAPS0390	BstKTI		133731752	GGGGATCGCTTTTGACAGGTAA	GATGAAACAATGGGCACGAACTC	565	376	189
391	CAPS0391	BstKTI		133760563	GGCCGCTTTTTCGCTCAACC	CCGCGTCGAGCTCTACAAAACC	416	240	176
392	CAPS0392	BstUI		656105	AAAGCTTCAAACAGTTCAAACGAC	AGAGCCAATGCAACAATCAAACT	665	327	338
393	CAPS0393	BstUI		3197545	GGACCGTGTATTGGCCTCTTC	ATGCGTGTTTTTTTGTTGAGTTTG	567	451	116
394	CAPS0394	BstUI		5949061	CGGAAAAACGTGGAAGAAGGAAA	GGGGCAGCAACAAGGTGGAG	430	258	172
395	CAPS0395	BstUI		7836642	CGTCGGGTGAGTCCATCTGT	AATAAGAATGGGCGGTAATGATAA	381	105	276
396	CAPS0396	BstUI		9026190	CGCACGTTCTCTTCCTCCTCCTT	ACGCACAAGCAAATTCCTCCTCC	379	119	260
397	CAPS0397	BstUI		11012814	GAACGAAACCAATCCTTAAACCA	GTCCATTCACCGGCGTTTAG	459	191	268
398	CAPS0398	BstUI		18028228	GGCACATTGATCCGGGCTCC	GGCCTAAAATTTGCGGGTCGTAA	549	155	394
399	CAPS0399	BstUI		19567232	GGCCACCCACCCCTTTCTCTC	GGGGGGAGTGGCTATCTGCAAG	532	287	245
400	CAPS0400	BstUI		22048747	ATCGGAGAAAGGAAGAGAGGGA	ATCATCGTCATCATCGGAGTCTG	461	316	145
401	CAPS0401	BstUI		22867030	TTCGAAAAAAGCTTGTTGGGAGA	ATTGCAGCGTCGATGGAGGTAT	669	390	279
402	CAPS0402	BstUI		34006335	CGTGGCAGCAGCAGCGATAATT	CGTGAAGCCTGTCTCGCCATTG	678	495	183
403	CAPS0403	BstUI		37987912	CAAAGCAACGGGGGTGAGAAC	AAGTGGGAGCAACGAGCAATTCT	509	189	320
404	CAPS0404	BstUI		43867463	TCCAGCAACAGCGGCAGAGAG	CCCAAAAAAGCGACACCCAACA	517	147	370
405	CAPS0405	BstUI		46634025	GGAAAAGAAAGCCATGAGCAACA	TTTGGGAATGTGCGAAGGTTTAA	649	490	159
406	CAPS0406	BstUI		48882355	TAACGCCCAGCCTTCAGGAG	TTTGGTGTTGTGATGAGCGGATA	770	474	396
407	CAPS0407	BstUI		52160823	GCGTGCTTGAAGGGAAAACAGAA	TCCTCGGTGGCCATCTTGAAA	908	490	418
408	CAPS0408	BstUI		52334906	GCGTTTTACCCCAAGAGAAGCA	GCTCGTCACAGTCATCCCATCTC	619	482	137
409	CAPS0409	BstUI		52492500	CCAATTAATCTTCTCCCGGTCAA	GTGGCATCTCATTTTTCTTGGGT	536	217	319
410	CAPS0410	BstUI		59363898	CCGGACTTCTTCAATCTCGCCTT	GGAAAGGGAACCCGATCAAAGAC	318	129	189
411	CAPS0411	BstUI		65863087	TTGGACCGGCCTTGTTTAGATCA	ACAGCCACCGACACCGAGAATAA	507	121	386
412	CAPS0412	BstUI		66593793	CCCCTTCCTTCTCTGCCATGATC	AGCACCAACGGCCCCAAAGT	466	327	139
413	CAPS0413	BstUI		68410993	CGCCAGCTTTCATGCCAGTTTG	GCCTCTTCTTCCCTGCTGCTTGA	607	184	423
414	CAPS0414	BstUI		71245201	CCCAGGCACGTGAGAAGTTTAA	TGGAGTTTTGGAGATGCTTTGTC	810	313	497
415	CAPS0415	BstUI		71399573	ACGCCTACGAAGCCATCATAAGC	TAAAAATCCACTTCCGGGCTCAC	664	353	311
416	CAPS0416	BstUI		73399327	GCCCACGATCTGCACTTGTTCC	CCGCAAGGAAAGGAACGAAGAGA	754	299	455
417	CAPS0417	BstUI		76370544	AAGGGATGGAGGGGGTGGAAGT	CGCACGCACACAACAACCAATT	566	455	111
418	CAPS0418	BstUI		76470587	GAAAAGAAGCAGGCGAGAAGA	GCCAAAAAATACCTGAAATCACA	640	140	500
419	CAPS0419	BstUI		80571692	TCCGACTTGGTGATGGTGCTGAT	CGTCAGAGGCGCAAGCACAAC	904	502	402
420	CAPS0420	BstUI		81151416	CCCCTTCCACACTTCTTGCTTGA	CTGCGATGAATGGTGTGGAAGC	768	457	311
421	CAPS0421	BstUI		83760985	CCCGACAGGCCGAGGAGATATC	CCGCCGAACTCCCTTGGTCTAT	560	351	209
422	CAPS0422	BstUI		88030449	GCCAGCCCCCAAAATATGATC	CGCTTTTTGGCATTGTTTTTAGG	629	391	238
423	CAPS0423	BstUI		100878855	GGGTTACCAGATTCTCGCTCCTC	ATAGGGAGAGGAAGGGGCAGACT	490	226	264
424	CAPS0424	BstUI		102177778	GAGGCCAGCCCCCATGATCT	CGGTAGCCATTGACAACGGTGA	869	425	444
425	CAPS0425	BstUI		102695586	GCGCCCAAGCTAGCCTAACCA	CCCCGATGCTCCTTACGACTTTC	574	308	266
426	CAPS0426	BstUI		104502315	TTCGGGTTTGGCTTGAGACTCCT	ACCGACACCAGCATGAGGGACTT	538	269	269
427	CAPS0427	BstUI		105117790	GCCGAAGCCGATGAACACAATAA	TGGCTACCTCCCGTCCTCTCAGT	565	192	373
428	CAPS0428	BstUI		109270762	TACCATTTTCTGCTTGCCTGACT	AAACAACCCTCCATGAACAAAAAC	302	201	101
429	CAPS0429	BstUI		111147963	AAAGCAGAGAGACGGAAGGGACA	GCAGGTTGGTCAAAATGGCAGA	584	383	201
430	CAPS0430	BstUI		122488778	GCGTTGTTGTTGCTTTCCTTTCG	CCGGCAGCTCGAGATATTCACAA	698	326	372
431	CAPS0431	BstUI		123210325	TGCCGGTGTTGATGCCAGAGAG	CGCTCTCTGATATTGGGGCTCGA	714	434	280
432	CAPS0432	BstUI		129862229	AACGACATTGTACGCATTTTGAT	TTGCTTTCTCTCCCTTTTCTGAC	833	371	462
433	CAPS0433	BstUI		134048549	CGGTGTCCACGCAAATAGGTC	TTCCGATCTTCAAGTCCAAACCT	711	283	428
434	CAPS0434	BstUI		134152098	TAAGGATTGTGGCGTGGTGTTGT	CAAAACCGCAGAAGCAGAACTAGC	652	478	174
435	CAPS0435	BstUI		134551189	CGCAAGGATGATAGCAGCAGGAG	GGCCCAATCCACCATAATGCAG	398	209	189
436	CAPS0436	BstUI		134563393	GGGGGCTCATAAATAGGTCCATC	GCCATGCCTAATTGCCTCTGTC	486	388	98
437	CAPS0437	BstUI		134610477	GGAAAAAACGTGCGCAAAGGAAT	GAGGAGCATTGGTTTCGGGACAG	410	164	246
438	CAPS0438	Csp6I		14018287	GGGAGGAGCACAAGGCAAAAAGA	TGGGGCAGACCTGGCTCATG	833	487	346
439	CAPS0439	Csp6I		30253384	CCCCTTCCACCAACACACCAACT	CCTCCCATCCTCAACCTCCACAT	801	379	422
440	CAPS0440	Csp6I		43521277	GATTCCCCACTCTGCAGCCTCTA	GAGGCGGTTTTAGTTGCGTTGA	259	117	142
441	CAPS0441	Csp6I		46384508	GGCTTTTGCTCCCACTTGGTCA	GGGGCAATTTCTGGGCTGTTTT	565	338	227
442	CAPS0442	Csp6I		48237934	CGCACCGAAGTTTTTTATCTCCG	CTGCGCATGATAACTGTGACGGA	606	238	368
443	CAPS0443	Csp6I		56173744	CGAGGCCAAAGCACAGAAAC	AACCAACCAAACACATCAAAGCT	565	190	375
444	CAPS0444	Csp6I		72432432	CGCGGGGTTTGCTCAGCC	ACGCCTCCGACGCAATTCAAT	793	297	496
445	CAPS0445	Csp6I		74941224	CGCGTCCCCGTTGGTAAAAA	CCTCGGAACAGTGGCCAACCT	606	319	287
446	CAPS0446	Csp6I		75402984	GCCAACTGAGAAAGAGGAAGCCA	CCCCATGCAGTTTTCCTTGTCA	840	441	399
447	CAPS0447	Csp6I		81397806	TGCACCATCGCTCCACCAGA	TTGCCCCGGTCATGGATTTG	557	223	334
448	CAPS0448	Csp6I		81939425	TGGTTTTCGAAGAGGTTTGAGTTT	TGTGGAGTTGGGGCTTTACCT	498	192	306
449	CAPS0449	Csp6I		83091996	AGGCATATCCGGGTTGGTTTGAC	CCACCAAGCGGAACAGGATAAGC	375	187	188
450	CAPS0450	Csp6I		84168957	TGCCATGGATCACAATATAGAGGA	TCGGATCAGAGCAGAGTCAAGC	441	109	332
451	CAPS0451	Csp6I		88106480	GGGCCAGCTCTCCTTATTCAACA	CCAGCAACGAAGAAGAGGTGACA	761	318	443
452	CAPS0452	Csp6I		94785388	AGGCCTTTACTTTTCTGCTGATTT	ACGCCAGTAAGTCCTTCCTCC	584	218	366
453	CAPS0453	Csp6I		101654681	GCGCTTAATTCTATGTTCCCTGCT	TCGTTCGTGCAGCTTCCAATC	752	484	268
454	CAPS0454	Csp6I		102459288	GCCCATACACCTTTTTACGTCG	GGAGGACCCACCAACAGTAGAAG	431	206	225
455	CAPS0455	Csp6I		102518734	GCACAAAACTGGCACAACTCTCG	GGCGGTTTTGTGAATCGTGGTA	540	113	427
456	CAPS0456	Csp6I		105817265	GCCCGTCACAGCATCCTTGG	TTTGAACCACCTCCAGCACATGA	678	230	448
457	CAPS0457	Csp6I		106966626	TGGGATGGGATGCAGTGGTAATG	GCCCTCCACGCCATCAAGTTC	562	259	203
458	CAPS0458	Csp6I		109427309	GGTTTCAGGTAGCGGTTTCGTAA	GCGATATCTTGCGGGTTCATTA	491	137	354
459	CAPS0459	Csp6I		111689671	AGGAAGCATTGCGCAGACATACA	AAAAAGCAAAGAGGCGCAAAAGA	433	271	162
460	CAPS0460	Csp6I		114674668	AGAGGCATGGCTGGTGGTGGT	CCAGCCCTTGACCACGAAAAACT	520	290	230
461	CAPS0461	Csp6I		119464917	ATGCGAATTTTGAAACACTGACC	GGAAGGATTGGCCACATTGTC	406	126	280
462	CAPS0462	Csp6I		121555518	ATTGCAAACTAGGCCACATGTCA	CGCTCTGCTACACCATTTTGCT	480	269	211
463	CAPS0463	Csp6I		125899169	GCTCCTAATAATGGCTGCTTGTG	TTGCCACTTCACCACATCATACA	479	107	372
464	CAPS0464	Csp6I		128215325	ACGTGGGTGCGACTGGCTTATC	GGGGCTTGGGGTTTCATTCATT	698	466	232
465	CAPS0465	Csp6I		128906601	GGCGCAACGACACCAAAACTAGT	AGCGGTGCAGTGGTGGATGAG	758	317	441
466	CAPS0466	Csp6I		133766531	CCGTTTCGTCCAGCGTTTTC	TTCCCCCTTGCTTTTGAGAGTAA	703	484	219
467	CAPS0467	Csp6I		134087271	GGCGGCAACTCAGCGATATA	TCGAAACCAATACAAAAGAACCAG	757	341	416
468	CAPS0468	Csp6I		134307064	CCCCCAAACACATCCTTCATCG	AGCATGAATAACCCCACCGTCGT	554	381	173
469	CAPS0469	Csp6I		134393383	TGAGGACCTGACACGAGTTGATT	CCGACAGATCAATTCCCCACTA	512	109	403
470	CAPS0470	Csp6I		134397564	TCCAATCCTAGGCCGTTCACTCA	CCTCACATCCACCGAACCAAAAA	589	325	264
471	CAPS0471	Csp6I		134426358	CAAGGGGGAAGGGGCAAAAA	TGCGACTTGTGTTTCTGCCATGT	600	230	370
472	CAPS0472	HaeIII		308491	TCGCCGATCACAACCTCAACC	CCCTCGCATTGTTCAGCCTTATC	432	207	225
473	CAPS0473	HaeIII		6384688	GGTGTTGGTTGGAGTTGGTTGA	TTTCATCCCTTCGTCTTGTTCATC	526	302	224
474	CAPS0474	HaeIII		16176461	CCCCGGTTGCCTTGAAGTTG	TTGGGGCATGCTGGCTTTTATA	667	441	226
475	CAPS0475	HaeIII		18025224	GCTCGCTCAACTCAAACCACTC	TTTGGGTAGAAGCTGAGTTTGTCC	823	420	403
476	CAPS0476	HaeIII		34343264	CAGCAATGCGTTATCGGTTTCAA	GCGACACCTCACTGAAGCATGC	711	471	240
477	CAPS0477	HaeIII		34524707	TGCCTTCTGACACACCTCCTCCC	CGGGCTGATGATCTGACGAAGGT	802	407	395
478	CAPS0478	HaeIII		35082965	GCCCCCTGGTTTGGTGCTG	CGGCGCGGGTATGATAATTGA	349	227	122
479	CAPS0479	HaeIII		38299523	TGATGAAAAGCCCTGGATGTCTA	GAGCCCTGTTGAGTTTTATGGATT	636	364	272
480	CAPS0480	HaeIII		38454916	GGACACCGCCAACATAAGCTAG	CCGGACCAAGCCCATACATATA	351	172	179
481	CAPS0481	HaeIII		40264273	GTGGTGGAGGGTCAATACTTTCA	TGCCTTCTTCTATGCTGATTGGT	578	101	477
482	CAPS0482	HaeIII		42031170	ACCAATGATTTATCCACGAGCTCT	AGGAAGCCAGCAACAAAGAAGA	574	192	382
483	CAPS0483	HaeIII		42792995	ACCCTGTCAAACCCAAAAAACC	GCCTCTTTTCCTCCCCTATTTTG	602	324	278
484	CAPS0484	HaeIII		47389438	AAGGGAAAGAAGGCAAGAAAGAA	AAAAAAAAGAGGGAATCGCACAC	651	313	338
485	CAPS0485	HaeIII		49012712	ACCTTCTGGGATCCGATTTCTTTT	CGCGTTGGACATTTTCACTGAG	824	360	464
486	CAPS0486	HaeIII		52160568	GCGTGCTTGAAGGGAAAACAGA	GCGCGCTCTCAAATGGGTTAG	493	236	257
487	CAPS0487	HaeIII		59403644	TGGCTGCTTTTGTTGGTAGGCTT	CGCCGCGAGCTAGAAGACAAG	613	140	473
488	CAPS0488	HaeIII		63227975	TTGGGACTTGGGTTCACGCTTGT	GGGGGCAGAGATTGGGCATTC	933	462	471
489	CAPS0489	HaeIII		64369687	GGTGGCAACTAGGAAGGTCATC	AAAGCTAACCTAACTGCCCATTCT	965	475	490
490	CAPS0490	HaeIII		64655287	GGGCTCTCTTGTTTGCTCCATC	ACCCCACAAGATCCCTACCTACC	468	268	200
491	CAPS0491	HaeIII		65726773	TGCCACACAAATCCTCCCCGTAT	TGCGCTGGAGGAGATGGATGG	358	119	239
492	CAPS0492	HaeIII		65814205	CCCCGGCAATAACACCAAAAAC	GCATGAACCGCCAGCTTGATTAT	598	308	290
493	CAPS0493	HaeIII		68592208	TGCCCACTACCCACTTTTCTGAG	GGTGCTGGTGGTGGTGGTAATAG	403	127	276
494	CAPS0494	HaeIII		69241876	TCACGCTTCAGGGACTTGTTTGT	CCGAACCCAATGAGGAGCAA	527	243	769
495	CAPS0495	HaeIII		69766747	TGCCATGGAAAGGAGTAAGAAGG	CATGGAGATTGTCGGCTTGAAG	767	472	295
496	CAPS0496	HaeIII		73161608	CACGGCTAATCATCTGTCGGTTC	TGAGGGAGCTGAGCAAAAATCTG	827	458	369
497	CAPS0497	HaeIII		74700232	CCGAATACACCTCTCCCCCTCTC	GCCAACCTCACATTTTCCGGAC	441	150	291
498	CAPS0498	HaeIII		75681257	AACGCCCAGAACATGCATCACTT	TCCGGTCTTAGGTGCCATCAATG	587	346	241
499	CAPS0499	HaeIII		82113592	CGGAGTTATGATCACACCAGGGA	AGAGGGTTGCAGTGCTTGAATTG	407	187	220
500	CAPS0500	HaeIII		87965159	CCTATGAACGCGTGCCTGACAA	CCGGCGTCAATGGCTACCTC	346	115	231
